# Supplementary material for: Global Analysis of the Genetic Variations in miRNA-Targeted Sites and Their Correlations With Agronomic Traits in Rapeseed
Source: Front Genet. 2021 Sep 14;12:741858. doi: 10.3389/fgene.2021.741858 (PMC8476912; doi:10.3389/fgene.2021.741858)
Supplement: Supplementary Table 1 — Summary of all accessions sequenced in this study. [file Data_Sheet_1.xlsx]

## Sheet: S1
Supplementary Table 1. Summary of all accessions sequenced in this study.
Accession ID	Type	Feature	Scotype	Country	Raw reads	Clean reads	mapped reads	mapping rate	Average depth
3014	Inbred line	Lobed-leaf	SW	China	57432208	58262742	57395785	0.9851	10.62
3191	Inbred line	Late maturity	SW	China	57640176	61583944	60681387	0.9853	11.37
3194	Inbred line	Large petal	SW	China	57673812	76978730	75674318	0.9831	13.68
3234	Inbred line	Double-low	SW	China	57744084	61527256	60672202	0.9861	11.4
3235	Inbred line	Early flowering	S	China	57759172	59703118	58825612	0.9853	10.87
4251	RIL line	Glossy-leaf	SW	China	57764714	57402062	56661764	0.9871	10.51
4401	Inbred line	Large leaf	SW	China	57868356	69806102	68753145	0.9849	12.38
4406	Inbred line	Glossy-leaf	SW	China	57889070	61823904	60869722	0.9846	11.21
11-1	Inbred line	Earliness	SW	China	57954738	71584158	70614883	0.9865	12.12
12-1	Inbred line	Earliness	SW	China	57965354	75122746	74198382	0.9877	11.73
16-1	Inbred line	Small petal	SW	China	57991868	59897224	58965005	0.9844	10.52
16GE03	Inbred line	Male sterile	SW	China	58143450	65137248	64114503	0.9843	11.76
16GE04	Inbred line	Fertility restorer	SW	China	58300498	72799664	71757022	0.9857	13.2
16GE06	Inbred line	Double-low	SW	China	58473312	63383524	62402465	0.9845	11.47
16GE07	Inbred line	Multi-branches	SW	China	58586316	71154562	69846738	0.9816	12.54
16GE09	Inbred line	Double-low	SW	China	58693082	60401316	59500900	0.9851	10.83
16GE1	Inbred line	Cold tolerence	W	China	58706674	65410044	64465723	0.9856	11.77
16GE10	Inbred line	Double-low	SW	China	58765814	64429078	63408860	0.9842	11.55
16GE102	DH line	Multi-branches	SW	China	58824484	67300156	66271931	0.9847	12.02
16GE105	Inbred line	Long silique	SW	Japan	58861790	70081352	69011088	0.9847	12.61
16GE106	DH line	Stem lodging	SW	China	58901502	63501934	58749333	0.9252	10.88
16GE107	Inbred line	Earliness	SW	China	59096808	64920320	61056640	0.9405	10.89
16GE109	DH line	Early flowering	SW	China	59257656	66718878	65572879	0.9828	12.08
16GE110	DH line	Early flowering	S	China	59296692	66457552	65377777	0.9838	11.76
16GE111	DH line	Double-high; Delayed flowering	SW	China	59358838	73689654	72359690	0.982	13.15
16GE112	DH line	Double-low; Delayed flowering	SW	China	59503895	68559084	67498050	0.9845	12.45
16GE113	DH line	Large leaf	SW	China	59657380	59513428	58548129	0.9838	11.02
16GE114	DH line	Dwarf	SW	China	59658224	60314688	59433998	0.9854	11.03
16GE116	Self-selected line	Lodging resistance	SW	China	59727928	58503476	57576006	0.9841	10.63
16GE119	Self-selected line	Cold sensitive	SW	China	59729652	59982894	59099793	0.9853	10.86
16GE12	Inbred line	Double-low	SW	China	59735830	56487956	55616959	0.9846	10.24
16GE122	Inbred line	Earliness	SW	China	59775152	70426884	69273446	0.9836	12.51
16GE123	Inbred line	Late maturity	SW	China	59876488	69161004	68060287	0.9841	12.31
16GE124	Inbred line	Earliness; Stem lodging	SW	China	60024536	58647170	57315911	0.9773	10.56
16GE126	Self-selected line	Earliness	SW	China	60026142	61411146	60335976	0.9825	11.01
16GE127	Inbred line	Maintenance line	SW	China	60032730	62731960	61794123	0.9851	11.34
16GE128	Inbred line	Lodging resistance	SW	China	60046354	62281656	61438494	0.9865	11.33
16GE129	DH line	Stem lodging	SW	China	60109746	57765032	57026024	0.9872	10.28
16GE13	Inbred line	High oil-content	SW	China	60113594	64270510	63349381	0.9857	11.48
16GE130	Inbred line	Earliness; Lodging resistance	SW	China	60130978	57431020	56664251	0.9866	10.3
16GE135	Inbred line	Earliness; Lodging resistance	SW	China	60136640	77963154	76558357	0.982	13.53
16GE142	Inbred line	Disease resistance	SW	China	60159936	63244174	52264234	0.8264	9.5
16GE143	Inbred line	Fertility restorer	SW	China	60199284	68540438	67302493	0.9819	12.44
16GE144	Self-selected line	Lodging resistance	SW	China	60206928	60961364	59988198	0.984	10.96
16GE146	Inbred line	Disease resistance	SW	China	60229290	70343786	68941245	0.9801	12.38
16GE148	DH line	Disease resistance; Large branch angle	SW	China	60379744	67761468	66644860	0.9835	11.96
16GE148-1	DH line	Disease resistance; Dwarf	SW	China	60441702	59156666	58238461	0.9845	12.26
16GE15	DH line	High oil-content	SW	China	60500734	64404914	63634436	0.988	11
16GE150	Inbred line	High photosynthetic efficiency	SW	China	60536516	62014020	61088415	0.9851	11.16
16GE151	Inbred line	Small branch angle	SW	China	60598476	59876926	58847330	0.9828	10.36
16GE152	Inbred line	Long silique	SW	China	60778552	70639932	69487177	0.9837	12.37
16GE154	Inbred line	Etiolation	SW	China	60875038	59890052	58813142	0.982	10.81
16GE158	Inbred line	Low grain weight; Much silique	SW	China	61137338	69387868	63963635	0.9218	11.01
16GE161	Inbred line	Earliness	W	China	61141802	69070420	62519280	0.9218	25.37
16GE162	Inbred line	Earliness	W	China	61168816	61115050	56294726	0.9211	23.89
16GE164	Inbred line	Earliness	W	China	61240926	59818128	54055639	0.9037	22.32
16GE165	Inbred line	Disease resistance	SW	China	61340660	64486720	63589437	0.9861	11.95
16GE166	Inbred line	Disease resistance; High oil-content	SW	China	61399588	61150772	60172249	0.984	11.11
16GE169	RIL line	Disease susceptible	SW	China	61434562	64799032	63678326	0.9827	11.54
16GE17	Inbred line	High oil-content	SW	China	61446496	65513002	64632721	0.9866	11.8
16GE170	Inbred line	Dwarf	SW	China	61486286	58515360	57730470	0.9866	10.02
16GE172	Inbred line	Earliness; Disease susceptible	SW	China	61536172	61373170	60283317	0.9822	10.89
16GE173	RIL line	Earliness; Stem lodging	SW	China	61537418	64185498	63320397	0.9865	11.65
16GE175	DH line	Male sterile	SW	China	61539196	67176546	66186455	0.9853	11.95
16GE176	Inbred line	High photosynthetic efficiency	SW	China	61601788	60843862	59691622	0.9811	10.68
16GE177	Inbred line	High photosynthetic efficiency	SW	China	61659452	58400702	57550425	0.9854	10.49
16GE178	Inbred line	Low photosynthetic efficiency	SW	China	61687998	63130360	62146358	0.9844	11.32
16GE179	Inbred line	Low photosynthetic efficiency	SW	China	61748304	65180900	64382757	0.9878	11.51
16GE18	Inbred line	Fertility restorer	SW	China	61765400	61864606	61097289	0.9876	10.91
16GE180	DH line	Low photosynthetic efficiency	SW	China	61785168	60494544	59625763	0.9856	10.9
16GE181	Inbred line	Less silique	SW	Switzerland	61819814	61305130	60323239	0.984	11.21
16GE182	Inbred line	Double-low; Much branches	SW	China	61844740	75638244	74114397	0.9799	13.43
16GE183	Inbred line	Large leaf	SW	China	61907968	62361176	61409922	0.9847	11.31
16GE184	Inbred line	Distant hybridization	SW	China	62070556	59848940	58860217	0.9835	11.13
16GE185	Inbred line	Disease susceptible	SW	China	62130904	67454348	66439224	0.985	11.96
16GE186	Inbred line	Maintenance line	SW	China	62195348	66375624	65313950	0.984	12.35
16GE187	Inbred line	Late maturity	SW	China	62272652	59540874	58652022	0.9851	10.84
16GE188	Inbred line	Disease susceptible; Dwarf	SW	China	62331230	61938694	61041843	0.9855	11.3
16GE189	Self-selected line	Delayed flowering	SW	China	62337672	64857038	63892125	0.9851	11.8
16GE190	Inbred line	Stem lodging; Disease susceptible	SW	China	62366912	71934896	70949614	0.9863	12.76
16GE191	DH line	Lobed-leaf	SW	China	62486552	59459170	58550141	0.9847	10.52
16GE195	DH line	Entire-leaf	SW	China	62532398	61301112	60297140	0.9836	11.07
16GE196	Inbred line	Late maturity	SW	China	62532626	62096338	60645998	0.9766	11.08
16GE197	EMS mutagenesis	Earliness	SW	China	62585018	62701462	61842399	0.9863	11.79
16GE198	Inbred line	Earliness	SW	China	62789078	62308732	61262990	0.9832	11
16GE199	Inbred line	Much branches	SW	China	62899068	65901980	64787893	0.9831	11.57
16GE200	Inbred line	Lodging resistance	SW	China	62971288	60555888	59331059	0.9798	10.9
16GE201	Inbred line	Male sterile	SW	China	63045256	65875596	64732469	0.9826	11.58
16GE202	Inbred line	Fertility restorer	SW	China	63184902	75278328	74141066	0.9849	13.15
16GE204	Inbred line	Male sterile	SW	China	63288220	58977732	58141623	0.9858	10.14
16GE205	Inbred line	Fertility restorer	SW	China	63339410	60334034	59478298	0.9858	10.96
16GE207	Inbred line	High oil-content	SW	China	63391368	71040822	69991640	0.9852	12.8
16GE21	Inbred line	High oil-content	SW	China	63413850	70899890	69752825	0.9838	12.38
16GE214	Inbred line	Fertility restorer	SW	China	63578924	65647118	64756861	0.9864	11.59
16GE215	Inbred line	Male sterile	SW	China	63687190	76689552	75489981	0.9844	14.12
16GE217	Inbred line	Fertility restorer	SW	China	64132574	57872362	57078611	0.9863	10.78
16GE219	Inbred line	Male sterile	SW	China	64189438	65396598	64539174	0.9869	11.54
16GE220	Inbred line	Fertility restorer	SW	China	64459868	66256620	65381642	0.9868	11.74
16GE221	Inbred line	Fertility restorer	SW	China	64485082	60940176	59954276	0.9838	10.92
16GE222	Inbred line	Fertility restorer	SW	China	64496298	65477510	64617764	0.9869	11.94
16GE224	Inbred line	Male sterile	SW	China	64510830	59594470	58493336	0.9815	10.85
16GE226	Inbred line	Male sterile	SW	China	64522544	59334646	58143584	0.9799	10.88
16GE229	Inbred line	Earliness	SW	China	64557682	72160856	70706770	0.9798	12.87
16GE230	Self-selected line	Disease resistance	SW	China	64560744	71386436	70270033	0.9844	12.84
16GE231	Inbred line	Lodging resistance	SW	China	64562558	66092824	65129195	0.9854	11.86
16GE232	Inbred line	Lodging resistance; Large branch angle	SW	China	64580372	57582082	56725156	0.9851	10.45
16GE241	Inbred line	High yields	S	China	64696776	59611254	58555276	0.9823	10.55
16GE242	Inbred line	Disease resistance; Lodging resistance	SW	China	64771066	70900304	69436717	0.9794	12.68
16GE243	Inbred line	Small branch angle	SW	China	64795318	69123004	68021996	0.9841	12.38
16GE245	Inbred line	Male sterile	SW	China	64932382	68172164	67032411	0.9833	12.05
16GE246	Inbred line	Male sterile	SW	China	65038936	69566234	68534017	0.9852	12.39
16GE247	Inbred line	Fertility restorer	SW	China	65085414	69845932	68631395	0.9826	12.24
16GE26	Inbred line	Male sterile	SW	China	65145288	61024392	59945532	0.9823	10.98
16GE27	Inbred line	Fertility restorer	SW	China	65309396	63004380	62081746	0.9854	11.35
16GE28	Inbred line	Cold sensitivity	SW	China	65315888	68189284	67258696	0.9864	11.92
16GE29	Inbred line	Disease resistance	SW	China	65501614	77723636	76422375	0.9833	13.79
16GE30	Inbred line	High yields	SW	China	65561676	69389704	68302042	0.9843	12.32
16GE31	Inbred line	Dwarf	SW	Japan	65621102	65826092	64706192	0.983	11.75
16GE32	Inbred line	Long silique	SW	China	65634200	71117642	70034908	0.9848	12.5
16GE33	DH line	Cold sensitivity	SW	China	65663392	72343294	71316600	0.9858	12.91
16GE35	Self-selected line	Low oil-content	SW	China	65775736	69645212	68653667	0.9858	12.65
16GE38	Inbred line	Long silique	SW	China	65847208	65333444	64363714	0.9852	11.89
16GE39	Inbred line	Small silique	SW	French	65934396	71766264	70351484	0.9803	12.53
16GE44	EMS mutagenesis	Dwarf	SW	China	66022182	61070808	59051976	0.9669	10.87
16GE45	Inbred line	Cold sensitivity	SW	China	66034376	72581072	71372830	0.9834	12.92
16GE46	Inbred line	Low oil-content	SW	China	66076862	64487518	63262993	0.981	11.78
16GE47	Inbred line	Low oil-content; Dwarf	SW	China	66108604	60259404	59381000	0.9854	11.05
16GE49	Inbred line	Small branch angle	SW	China	66302400	62034292	61140319	0.9856	11.4
16GE52	Inbred line	Earliness	SW	China	66371758	61171610	58404556	0.9548	10.78
16GE56	Inbred line	Tall stem	SW	China	66449442	66529130	65656155	0.9869	12.06
16GE57	Inbred line	Long silique; Large branch angle	SW	China	66580470	61603344	60798518	0.9869	11.14
16GE58	Self-selected line	Low oil-content	SW	China	66621910	65412196	64556243	0.9869	11.94
16GE60	DH line	Cold tolerence	W	Belgium	66667268	59978038	59323101	0.9891	10.79
16GE61	DH line	Cold tolerence	W	Belgium	66769492	57298270	56374341	0.9839	10.14
16GE62	Inbred line	Cold tolerence	W	French	66953680	74261894	73334788	0.9875	13.37
16GE63	Inbred line	Low oil-content	SW	French	67070556	59985272	59123706	0.9856	10.89
16GE64	Inbred line	Maintenance line	SW	China	67145304	61474680	60672053	0.9869	11.07
16GE65	Inbred line	High oil-content	SW	China	67370560	57582030	56682435	0.9844	10.37
16GE66	Inbred line	Low oleic acid; High yields	SW	China	67416468	60007138	59205706	0.9866	11.03
16GE71	Inbred line	High oleic acid	SW	Canada	67489386	72434856	70738493	0.9766	12.82
16GE73	Inbred line	High oleic acid	SW	China	67497720	59886230	59076191	0.9865	10.71
16GE74	Inbred line	Disease resistance	SW	China	67543638	59786314	58947229	0.986	10.76
16GE75	Inbred line	Disease resistance	SW	China	67565840	57744650	56983986	0.9868	10.31
16GE78	Inbred line	Disease susceptible	SW	China	67700574	65778250	64874456	0.9863	11.63
16GE79	Inbred line	Disease susceptible	SW	China	67966274	69747584	68654783	0.9843	12.5
16GE80	Inbred line	Disease susceptible	SW	China	68115298	57712242	56523333	0.9794	10.27
16GE81	Inbred line	Disease susceptible	SW	China	68123278	64653856	63400391	0.9806	11.65
16GE82	Inbred line	Disease resistance	SW	China	68304868	61789906	60820584	0.9843	11.61
16GE83	Inbred line	Disease resistance	SW	China	68341794	58119412	57309442	0.9861	10.82
16GE84	NIL	Disease resistance	SW	China	68392042	67408046	66446199	0.9857	12.02
16GE85	Inbred line	Disease resistance	SW	China	68525366	64302476	63264550	0.9839	11.43
16GE86	Inbred line	Disease susceptible	SW	China	68698832	63946040	63118761	0.9871	11.26
16GE87	Inbred line	Disease susceptible	SW	Canada	68735684	65718594	64819050	0.9863	11.59
16GE88	Inbred line	Disease susceptible	SW	Canada	69362730	74205586	73188613	0.9863	13.2
16GE90	Inbred line	Disease susceptible	SW	China	69372622	59541210	58706578	0.986	10.66
16GE91	Inbred line	Disease susceptible	SW	China	69377086	68112540	67088863	0.985	12.22
16GE92	Inbred line	Disease resistance	SW	China	69538938	62132172	61207354	0.9851	11.13
16GE93	Inbred line	Disease resistance	SW	China	69559990	67908386	66896371	0.9851	11.93
16GE94	Inbred line	Disease resistance	SW	China	69669446	62174806	61207710	0.9844	10.95
16GE95	Inbred line	Disease susceptible	SW	Canada	69757740	59192260	58260065	0.9843	10.69
16GE97	Inbred line	High oil-content; Dwarf; Much silique	SW	China	69852222	64389622	63409848	0.9848	11.76
16H133	Inbred line	Maintenance line	SW	China	69880340	64315076	63284394	0.984	11.73
16H165	Inbred line	Male sterile	SW	China	70056170	57807654	56939353	0.985	10.63
17JHB2	Inbred line	Disease resistance	SW	China	70095804	67465740	66479945	0.9854	13.52
17LD100	Inbred line	Lodging resistance	SW	China	70096528	73105990	72135656	0.9867	14.1
17LD27	Inbred line	Stem lodging	SW	China	70172248	71864428	70970516	0.9876	14.33
17LD55	Inbred line	Stem lodging	S	China	70283086	77897782	76898991	0.9872	14.73
17LD93	Inbred line	Lodging resistance	SW	China	70547820	71586188	70564616	0.9857	14.09
18W29-1	Inbred line	High α-Linolenic acid content	SW	China	70669498	74534060	73654061	0.9882	15.35
18W31-1	NIL	High α-Linolenic acid content	SW	China	70862910	61616408	60851918	0.9876	13.39
18W35-1	NIL	Low α-Linolenic acid content	SW	China	71153664	69731602	68847194	0.9873	13.63
2-2	NIL	Round-leaf	SW	China	71158596	66098352	65211228	0.9866	11.91
2-3	NIL	Lobed-leaf	SW	China	71224478	61014216	60263299	0.9877	10.81
27-1	Inbred line	Large petal	SW	China	71245992	64102036	63129820	0.9848	11.84
3-1	DH line	Glossy-leaf	SW	China	71371952	57564508	56803107	0.9868	10.32
4095a	Inbred line	Low oil-content	SW	China	71458330	61409994	60172564	0.9798	10.98
4-1	RIL line	Glossy-leaf	SW	China	71607594	60765372	59924351	0.9862	10.87
5-1	Inbred line	High oil-content	SW	China	71760506	62368722	61480795	0.9858	9.98
6-2	Inbred line	Male sterile	SW	China	71774570	68210910	67290353	0.9865	11.64
6-3	Inbred line	Fertility restorer	SW	China	71869038	59954648	59146141	0.9865	9.98
7023-1	NIL	White peta	SW	China	72005498	74425572	73222542	0.9838	13.2
7-1	NIL	Round-leaf; Male sterile	SW	China	72012282	76689068	75648178	0.9864	12.3
D103	Inbred line	Stem lodging	SW	China	72209466	69340766	68381762	0.9862	12.52
D216	Inbred line	Cold sensitivity	SW	China	72437008	71161112	70081812	0.9848	12.48
D238	EMS mutagenesis	Apetalous	SW	China	72579224	57526640	56675613	0.9852	10.59
D252	Inbred line	Multi-branches	SW	China	72709664	67276144	66195063	0.9839	11.98
D298	Inbred line	Multi-branches	SW	China	72835966	60980032	60046561	0.9847	11.04
D324	Inbred line	Multi-branches	SW	China	73024440	64985468	63241838	0.9732	11.12
D346	Inbred line	Multi-branches	SW	China	73267720	60245278	59329160	0.9848	10.7
D44	Inbred line	White peta	SW	China	73907086	70969552	69587685	0.9805	12.8
D56	Inbred line	Less branches	SW	China	74116484	62943156	62029713	0.9855	11.27
D58	Inbred line	Dwarf	SW	China	74489768	64256226	63253097	0.9844	11.31
D79	Inbred line	Disease susceptible	SW	China	74496696	84496428	83284687	0.9857	15.22
DHPM281	NIL	Disease resistance	SW	China	74638070	62902358	62062067	0.9866	12.68
DHPWS-20	NIL	Disease susceptible	S	China	74717624	58373468	57431077	0.9839	13.19
GEA107	NIL	Purple leaf	SW	China	75290492	58684288	54188652	0.9234	9.4
GEA107-2	NIL	Green leaf	SW	China	75575512	58774708	54410203	0.9257	10.01
H1	Inbred line	Maintenance line	SW	China	75582430	66947266	65727787	0.9818	12.2
H15	Inbred line	Disease resistance	SW	China	75878066	69847564	67809867	0.9708	12.47
HY147	Inbred line	Disease susceptible	SW	China	76855102	75312360	73554201	0.9767	13.56
HY173	Inbred line	Earliness	SW	China	77013120	61487976	60575464	0.9852	11.23
HY229	Inbred line	High oil-content	SW	China	77262092	67145386	66078697	0.9841	12.04
HY3	Inbred line	Fertility restorer	SW	China	77375654	71922632	70988061	0.987	13.86
JGM	Inbred line	Much siliques; Multi-branches	SW	China	78062164	77182828	76199904	0.9873	14.73
XF1	EMS mutagenesis	Male sterile	SW	China	78202944	69319684	68315977	0.9855	12.54
XP220-a	NIL	Disease susceptible	SW	China	78754320	86291716	85073438	0.9859	14.78
XP226-A	NIL	Dwarf; Disease susceptible	SW	China	79064590	64293806	63423679	0.9865	11.18
Z7-6	Inbred line	Small branch angle	SW	China	80965886	59056796	57900217	0.9804	10.41
Z9	Inbred line	Disease resistance	SW	China	84749916	80839534	79674011	0.9856	13.66
ZA-6	NIL	Dwarf	SW	China	86602394	67905322	66812594	0.9839	12.09
Average					6.55948e+07	6.52299e+07	6.40019e+07	0.981155	11.9
Total					13774913531	13698286698	13440390520
* DH Double Hapoild
* RIL Recombinant inbred line
* NIL Near isogenic line
* W Winter
* S Spring
* SW Semi-winter

## Sheet: S2
Supplementary Table 2. Primers used in this study.
Name	Sequence
ACT7-1	TGGAATCGCTGACCGTATGA
ACT7-2	CACATCTGTTGGAAAGTGCTGA
ACT-S	TGGCATCA(C/T)ACTTTCTACAA
ACT-F	CCACCACT(G/A/T)AGCACAATGTT
qRTSPL9-3-1	TGGACGTGTTTAGTCAAGGATC
qRTSPL9-3-2	TTGTTGTCGTCTTGTGGCTGA
SPL13-2-NF710	CTGGCTCCTGTCCTGCAAGGA
SPL13-2-NR939	TCCGGACCCATAAAAAACGGTCT
qCUC1-2-F	TCCGCCGCTGGTTCGTTAATTGCTCCG
qCUC1-2-R	AACGCGGCTGACGTGGCAGAGAAGG

## Sheet: S3
Supplementary Table 3. Accessions analyzed by qRT-PCR.
Trait	Extreme group	Sample ID	Variants	2016	2017	2018
Branch angle (°)	smallest	16GE106	T9	29.81	29.21	29.11
		16GE169	T9	29.59	31.1	29.79
		16GE201	T9	27.3	33	30.19
		16GE243	T9	28.6	35.52	31.36
	Average			28.825	32.2075	30.1125
	largest	16GE148	T9G	52.1429	50.4	52.1429
		16GE56	T9G	55.2	48.7778	50.1
		16GE94	T9G	43.6667	49.6667	47.81
		16GE109	T9G	44.3	45	47
	Average			48.8274	48.4611	49.2632
Trait	Extreme catalogue	Sample ID	Variants	2016	2017	2018
Silique number	fewest	16GE105	A1C	233.9	184.5	192.429
		16GE122	A1C	155.6	166.6	284.429
		16GE92	A1C	260	271	221.286
		D216	A1C	160.6	220.4	224.714
	Average			202.525	210.625	230.714
	most	16GE7	A1	415.7	473.75	504.714
		16GE102	A1	441.3	415.3	514.857
		16GE165	A1	450.1	492.8	515.857
		JGM	A1	453.23	474.25	574.857
	Average			440.082	464.025	527.571
Trait	Extreme catalogue	Sample ID	Variants	2016	2017	2018
Grain weght (g)	lowest	16GE107	A20T	1.99233	2.20222	2.57358
		16GE178	A20T	3.38233	3.1907	3.02058
		16GE35	A20T	2.956	2.27102	3.06615
		16GE64	A20T	3.40067	3.29932	3.12568
	Average			2.93283	2.74081	2.9465
	highest	16GE219	A20	5.388	6.33824	5.66568
		16GE241	A20	4.56933	5.41935	6.00282
		16GE30	A20	4.9988	6.34379	6.12469
		16GE66	A20	4.689	5.87336	5.4145
	Average			4.91128	5.99369	5.80192

## Sheet: S4
Supplementary Table 4. Software and websites used in this study.
Software or Packages	Development group/institute	Link	Usage	Result data
Cutadapt	Sven Rahmann	https://cutadapt.readthedocs.io/en/stable/installation.html	Cutadapt was used to trim adapter sequences from raw reads	Clean reads
FASTQC	Simon Andrews	http://www.bioinformatics.babraham.ac.uk/projects/fastqc/	FASTQC was used to assess the quality of the raw reads
BWA	Richard Durbin	http://bio-bwa.sourceforge.net/bwa.shtml	The clean reads were alignment to genome reference by BWA	BAM
Picard SortSam	Broad Institute	https://broadinstitute.github.io/picard/	SortSam was used to Sorts SAM file	Non-redundant reads
Picard MarkDuplicates & perl packages	Broad Institute	https://broadinstitute.github.io/picard/	Removal of PCR dupliactes from clean reads
GATK	Matthew Meyerson	https://github.com/broadinstitute/gatk	Variants calling	Raw Variants
ANNOVAR	Kai Wang	https://hpc.nih.gov/apps/ANNOVAR.html	Annotation of variants
TAIR and BLAST		https://www.arabidopsis.org/ and ftp://ftp.ncbi.nlm.nih.gov/blast/executables/blast+/LATEST/	Download miRNAs sequences	miRNA sequences
PLINK2	Christopher Chang	http://zzz.bwh.harvard.edu/plink/data.shtml	PLINK2 was used to filter SNPs	Clean variants
perl packages		Saved by our lab	Extraction of SNPs and INDELs from miRNA target site	SNPs/INDELs
TASSEL 5	Ed Buckler	https://sourceforge.net/projects/tassel/	Correlation analysis	Correlated SNPs

## Sheet: S5
Supplementary Table 5.Number of non-redundant reads for each accession.
Sample ID	Non-redundant
3014	48533429
3191	55729605
3194	65646707
3234	54421717
3235	53528577
4095a	52855267
4251	52070544
4401	60767795
4406	55619995
11-1	59432037
12-1	58141107
16-1	52980625
16GE03	56487399
16GE04	62996144
16GE06	56357223
16GE07	62018434
16GE09	53875362
16GE1	58763200
16GE10	56627501
16GE102	59302157
16GE105	61996529
16GE106	53284565
16GE107	41580537
16GE109	59311035
16GE110	58315076
16GE111	63986453
16GE112	61024709
16GE113	53617990
16GE114	55321569
16GE116	53308976
16GE119	54354713
16GE12	51461237
16GE122	60745488
16GE123	61225049
16GE124	53460593
16GE126	55420003
16GE127	56285831
16GE128	56532361
16GE129	51551889
16GE13	57225018
16GE130	52626772
16GE135	66238321
16GE142	48764095
16GE143	60080072
16GE144	54259516
16GE146	61091913
16GE148	59648534
16GE148-1	50185588
16GE15	55492106
16GE150	55776996
16GE151	53372953
16GE152	61334157
16GE154	54079212
16GE158	44950988
16GE161	56045967
16GE162	51225858
16GE164	50389739
16GE165	57955893
16GE166	55498816
16GE169	57000628
16GE17	58928739
16GE170	50261791
16GE172	54349450
16GE173	58264379
16GE175	60845968
16GE176	53127119
16GE177	52950724
16GE178	56343415
16GE179	56502702
16GE18	55342938
16GE180	54656719
16GE181	54804093
16GE182	64201164
16GE183	55015871
16GE184	53705600
16GE185	58244940
16GE186	57727215
16GE187	53557918
16GE188	56218871
16GE189	58291073
16GE190	62664360
16GE191	53624570
16GE195	55502103
16GE196	55587408
16GE197	55598681
16GE198	55421956
16GE199	58813066
16GE200	54272614
16GE201	57803828
16GE202	64830408
16GE204	51527583
16GE205	55185111
16GE207	63206162
16GE21	60732097
16GE214	58556126
16GE215	64590311
16GE217	52427439
16GE219	56360117
16GE220	58977296
16GE221	54285479
16GE222	58657189
16GE224	51704521
16GE226	53923984
16GE229	63234004
16GE230	62568444
16GE231	56333033
16GE232	51838431
16GE241	52453407
16GE242	61484699
16GE243	60562138
16GE245	58380016
16GE246	59834504
16GE247	58120518
16GE26	55144642
16GE27	56830693
16GE28	58683021
16GE29	65457081
16GE30	59080036
16GE31	58414451
16GE32	60255901
16GE33	63115061
16GE35	61430011
16GE38	57385897
16GE39	62034391
16GE44	54043838
16GE45	63371008
16GE46	57336261
16GE47	54530407
16GE49	56187647
16GE52	53363985
16GE56	59860362
16GE57	56321200
16GE58	59131128
16GE60	55101512
16GE61	50785228
16GE62	66352247
16GE63	53630198
16GE64	55344416
16GE65	52618854
16GE66	54329464
16GE71	63017282
16GE73	54989374
16GE74	54294024
16GE75	52582360
16GE78	57480112
16GE79	60415156
16GE80	51350199
16GE81	55619357
16GE82	56230897
16GE83	53084774
16GE84	58858934
16GE85	57531705
16GE86	57368435
16GE87	57744194
16GE88	65536930
16GE90	53751610
16GE91	60982293
16GE92	55790034
16GE93	59251791
16GE94	54318736
16GE95	52750100
16GE97	57787350
16H133	57650932
16H165	53142712
17JHB2	54606223
17LD100	62263549
17LD27	63406648
17LD55	67641242
17LD93	61092583
18W29-1	62763871
18W31-1	55618068
18W35-1	62006900
2-2	58063282
2-3	53263660
27-1	58024228
3-1	50821153
4-1	53845119
5-1	50536092
6-2	56990322
6-3	50542646
7023-1	62924683
7-1	59782795
D103	61308225
D216	61076281
D238	51516144
D252	58531419
D298	54257636
D324	54442546
D346	52386623
D44	62563508
D56	55686537
D58	55649293
D79	73757610
DHPM281	56318728
DHPWS-20	51401455
GEA107	39915556
GEA107-2	39603547
H1	60058083
H15	61299988
HY147	58888511
HY173	61168427
HY229	59397682
HY3	61187733
XP220_a	72805008
XP226_A	56923671
Z7-6	52165350
Z9	66161946
JGM	62642522
XF1	66879425
ZA-6	60022405
Average	5.70403e+07
Total	11978462016

## Sheet: S6
Supplementary Table 6. Annotation of the SNPs and INDELs identified in B. napus.
Category	Number
	SNP				INDEL
	Genominc		Target site		Genominc		Target site
UTR3	97587	0.0136488	39	0.1193	80680	0.0260357	32	0.380952
intergenic	3784877	0.529365	\		1362865	0.4398	\	\
splicing	4190	0.000586027	\		7063	0.00227925	\	\
upstream	633978	0.0886702	\		420393	0.135662	\	\
upstream;downstream	123661	0.0172956	\		101218	0.0326633	\	\
exonic;splicing	\	\	\		38	1.22627e-05	\	\
exonic	1133689	0.158561	262	0.8012	119136	0.0384455	24	0.285714
downstream	537012	0.0751082	\		316115	0.102011	\	\
UTR5	60721	0.00849263	16	0.049	60167	0.0194161	23	0.27381
intronic	774128	0.108272	10	0.0305	631152	0.203674	5	0.0595238

## Sheet: S7
Supplementary Table 7. Crucifer family miRNA sequences.
miRNAs	ID
>ath-miR173-5p	MIMAT0000206
UUCGCUUGCAGAGAGAAAUCAC
>ath-miR390b-5p	MIMAT0000932
AAGCUCAGGAGGGAUAGCGCC
>ath-miR390a-5p	MIMAT0000931
AAGCUCAGGAGGGAUAGCGCC
>ath-miR157b-5p	MIMAT0000173
UUGACAGAAGAUAGAGAGCA
>ath-miR157c-5p	MIMAT0000174
UUGACAGAAGAUAGAGAGCAC
>ath-miR157d	MIMAT0000175
UGACAGAAGAUAGAGAGCAC
>ath-miR157a-5p	MIMAT0000172
UUGACAGAAGAUAGAGAGCAC
>ath-miR170-3p	MIMAT0000201
UGAUUGAGCCGUGUCAAUAUC
>bna-miR160a	MIMAT0023617
UGCCUGGCUCCCUGUAUGCCA
>ath-miR165a	MIMAT0000187
UCGGACCAGGCUUCAUCCCCC
>ath-miR165b	MIMAT0000188
UCGGACCAGGCUUCAUCCCCC
>bna-miR166a	MIMAT0005629
UCGGACCAGGCUUCAUUCCCC
>bna-miR166b	MIMAT0005630
UCGGACCAGGCUUCAUUCCCC
>bna-miR166c	MIMAT0005631
UCGGACCAGGCUUCAUUCCCC
>bna-miR166d	MIMAT0005632
UCGGACCAGGCUUCAUUCCCC
>bna-miR166e	MIMAT0023626
UCGGACCAGGCUUCAUUCCCC
>bna-miR166f	MIMAT0023625
UCGGACCAGGCUUCAUCCCCC
>bna-miR169a	MIMAT0005612
CAGCCAAGGAUGACUUGCCGA
>bna-miR169b	MIMAT0005613
CAGCCAAGGAUGACUUGCCGA
>bna-miR169c	MIMAT0005614
UAGCCAAGGAUGACUUGCCUA
>bna-miR169d	MIMAT0005615
UAGCCAAGGAUGACUUGCCUA
>bna-miR169e	MIMAT0005616
UAGCCAAGGAUGACUUGCCUA
>bna-miR169f	MIMAT0005617
UAGCCAAGGAUGACUUGCCUA
>bna-miR169g	MIMAT0005618
UAGCCAAGGAUGACUUGCCUGC
>bna-miR169h	MIMAT0005619
UAGCCAAGGAUGACUUGCCUGC
>bna-miR169i	MIMAT0005620
UAGCCAAGGAUGACUUGCCUGC
>bna-miR169k	MIMAT0005622
UAGCCAAGGAUGACUUGCCUGC
>bna-miR169l	MIMAT0005623
UAGCCAAGGAUGACUUGCCUGC
>bna-miR169m	MIMAT0005624
UGAGCCAAAGAUGACUUGCCG
>bna-miR169n	MIMAT0023629
CAGCCAAGGAUGACUUGCCGG
>bna-miR393	MIMAT0004447
UCCAAAGGGAUCGCAUUGAUC
>bna-miR394a	MIMAT0023634
UUGGCAUUCUGUCCACCUCC
>bna-miR394b	MIMAT0023635
UUGGCAUUCUGUCCACCUCC
>bna-miR397a	MIMAT0005600
UCAUUGAGUGCAGCGUUGAUGU
>bna-miR397b	MIMAT0005601
UCAUUGAGUGCAGCGUUGAUGU
>bna-miR399a	MIMAT0004449
UGCCAAAGGAGAUUUGCCCGG
>bna-miR399b	MIMAT0023642
UGCCAAAGGAGAUUUGCCCGG
>bol-miR9409	MIMAT0035364
UUUUGUUCAUGACUGCAUUUUC
>bol-miR9410	MIMAT0035365
UACUUAAUUAUAAGUCGUCUGG
>bol-miR9411	MIMAT0035366
UACUGGACGACUUACACGGAAG
>bra-miR1140	MIMAT0023021
ACAGCCUAAACCAAUCGGAGC
>bra-miR156a-5p	MIMAT0035816
UGACAGAAGAGAGUGAGCAC
>bra-miR156b-5p	MIMAT0035818
UGACAGAAGAGAGUGAGCAC
>bra-miR156c-5p	MIMAT0035820
UGACAGAAGAGAGUGAGCAC
>bra-miR156d-5p	MIMAT0035822
UGACAGAAGAGAGUGAGCAC
>bra-miR156e-5p	MIMAT0035824
UGACAGAAGAGAGUGAGCAC
>bra-miR156f-5p	MIMAT0035826
UGACAGAAGAGAGUGAGCAC
>bra-miR156g-5p	MIMAT0035828
UGACAGAAGAGAGUGAGCAC
>ath-miR156h-5p	MIMAT0001013
UGACAGAAGAAAGAGAGCAC
>ath-miR156i-5p	MIMAT0022421
UGACAGAAGAGAGAGAGCAG
>ath-miR156j-5p	MIMAT0022423
UGACAGAAGAGAGAGAGCAC
>bra-miR157a	MIMAT0010152
UUGACAGAAGAUAGAGAGCAC
>bra-miR158-3p	MIMAT0035702
UUUCCAAAUGUAGACAAAGCA
>bra-miR159a	MIMAT0010153
UUUGGAUUGAAGGGAGCUCUA
>bra-miR161-5p	MIMAT0035878
UCAAUGCACUGAAAGUGACUA
>bra-miR162-3p	MIMAT0035831
UCGAUAAACCUCUGCAUCCAG
>ath-miR163	MIMAT0000184
UUGAAGAGGACUUGGAACUUCGAU
>bra-miR164a	MIMAT0010156
UGGAGAAGCAGGGCACGUGCA
>bra-miR164b-5p	MIMAT0035864
UGGAGAAGCAGGGCACGUGCG
>bra-miR164c-5p	MIMAT0035868
UGGAGAAGCAGGGCACGUGCG
>bra-miR164d-5p	MIMAT0035866
UGGAGAAGCAGGGCACGUGCG
>bra-miR164e-5p	MIMAT0035870
UGGAGAAGCAGGGCACGUGCAA
>bra-miR167a	MIMAT0010157
UGAAGCUGCCAGCAUGAUCUA
>bra-miR167b	MIMAT0010158
UGAAGCUGCCAGCAUGAUCUA
>bra-miR167c	MIMAT0010159
UGAAGCUGCCAGCAUGAUCUA
>bra-miR167d	MIMAT0010160
UGAAGCUGCCAGCAUGAUCUA
>bra-miR168a-5p	MIMAT0035836
UCGCUUGGUGCAGGUCGGGAA
>bra-miR168b-5p	MIMAT0035832
UCGCUUGGUGCAGGUCGGGAC
>bra-miR168c-5p	MIMAT0035834
UCGCUUGGUGCAGGUCGGGAC
>ath-miR171a-3p	MIMAT0000202
UGAUUGAGCCGCGCCAAUAUC
>bra-miR171b	MIMAT0010162
UUGAGCCGUGCCAAUAUCACG
>bra-miR171c	MIMAT0010163
UUGAGCCGUGCCAAUAUCACG
>bra-miR172a	MIMAT0010166
AGAAUCUUGAUGAUGCUGCAU
>bra-miR172b-3p	MIMAT0010168
AGAAUCUUGAUGAUGCUGCAU
>bra-miR172c-3p	MIMAT0035873
AGAAUCUUGAUGAUGCUGCAG
>bra-miR172d-3p	MIMAT0035877
GGAAUCUUGAUGAUGCUGCAU
>bra-miR1885a	MIMAT0009213
CAUCAAUGAAAGGUAUGAUUCC
>bra-miR1885b	MIMAT0023015
UACAUCUUCUCCGCGGAAGCUC
>bra-miR2111-5p	MIMAT0035874
UAAUCUGCAUCCUGGGGUUUA
>bra-miR2111a-5p	MIMAT0016368
UAAUCUGCAUCCUGAGGUUUA
>bra-miR2111b-5p	MIMAT0016370
UAAUCUGCAUCCUGAGGUUUA
>bra-miR319-3p	MIMAT0035839
UUGGACUGAAGGGAGCUCCCU
>bra-miR390-5p	MIMAT0035840
AAGCUCAGGAGGGAUAGCGCC
>bra-miR391-3p	MIMAT0035843
ACGGUAUCUCUCCUACGUAGC
>bra-miR391-5p	MIMAT0035842
UUCGCAGGAGAGAUAGCGCCA
>bra-miR395a-3p	MIMAT0035851
CUGAAGUGUUUGGGGGAACUC
>bra-miR395b-3p	MIMAT0035847
CUGAAGUGUUUGGGGGAACUC
>bra-miR395c-3p	MIMAT0035849
CUGAAGUGUUUGGGGGAACUC
>bra-miR395d-3p	MIMAT0035845
CUGAAGUGUUUGGGGGAACUC
>bra-miR396-5p	MIMAT0035852
UUCCACAGCUUUCUUGAACUU
>bra-miR398-3p	MIMAT0035855
UGUGUUCUCAGGUCACCCCUG
>bra-miR400-5p	MIMAT0035856
UAUGAGAGUAUUAUAAGUCAC
>bra-miR403-3p	MIMAT0035859
UUAGAUUCACGCACAAACUCG
>ath-miR408-3p	MIMAT0001011
AUGCACUGCCUCUUCCCUGGC
>bra-miR5654a	MIMAT0023007
AUAAAUCCCAAGCAUCAUCCA
>bra-miR5654b	MIMAT0023008
AUAAAUCCCAAGCAUCAUCCA
>bra-miR5711	MIMAT0023006
UGUUUUGUGGGUUUCUACCGA
>bra-miR5712	MIMAT0023009
AAUAUUAAUAUAAUUGGUGAG
>bra-miR5713	MIMAT0023010
AGGCUUAGAAGAACGUUUGUU
>bra-miR5714	MIMAT0023011
AGACUCUACGACAUCAAGAAAC
>bra-miR5715	MIMAT0023012
ACGUGAUAAGCCUCUGAAGAA
>bra-miR5716	MIMAT0023013
UUGGAUAAUUGAAGAUAUAAA
>bra-miR5717	MIMAT0023014
GUUUGGAUUGUUUGCCUUGGC
>bra-miR5718	MIMAT0023016
UCAGAACCAAACACAGAACAAG
>bra-miR5719	MIMAT0023017
UUGUGAUGAUAAUACGACUUC
>bra-miR5720	MIMAT0023018
UUGUGAUUUGGUUGGAAUAUC
>bra-miR5721	MIMAT0023019
AAAAAUGGAGUGAGAAAUGGA
>bra-miR5722	MIMAT0023020
UGAAAUAGAGUCAUGUGGAACG
>bra-miR5723	MIMAT0023022
AAUGUGCUGCAAUAUCUCUGC
>bra-miR5724	MIMAT0023023
AACCGCCGGUUUGAUAAUAGC
>bra-miR5725	MIMAT0023024
AUUUGGCACAAUCUGAUCUGC
>bra-miR5726	MIMAT0023025
CAAAGGUUGCUUGAAUAAGGU
>bra-miR6032-3p	MIMAT0035863
UCUGCUGGUCGUUCCAUGUUAA
>bra-miR6032-5p	MIMAT0035862
AACAUGGAGCAUCAACAGAUC
>bra-miR824	MIMAT0005598
UAGACCAUUUGUGAGAAGGGA
>bra-miR860-3p	MIMAT0035861
UCAAUACAUUGGACUACAUAU
>bra-miR860-5p	MIMAT0035860
AUGUAGUCCAAUCUAUUGAAG
>bra-miR9408-3p	MIMAT0035658
UUUCAUCUUAGAGAAUGUUGUU
>bra-miR9408-5p	MIMAT0035657
CAACAGUCUCAGGAUGGAAAA
>bra-miR9552a-3p	MIMAT0035654
UGACCAAGUAGACCGAUAGUC
>bra-miR9552a-5p	MIMAT0035653
CUAUCGGUCUACUCGGUCAGC
>bra-miR9552b-3p	MIMAT0035656
UGACCGAGUAGACCGAUAGUC
>bra-miR9552b-5p	MIMAT0035655
CUAUCGGUCUACUUGGUCAGC
>bra-miR9553-3p	MIMAT0035660
UAAUCAGCUCCAGCUAUGUACA
>bra-miR9553-5p	MIMAT0035659
UACAAAGCUGAAGCUAAUUAUG
>bra-miR9554-3p	MIMAT0035662
UCAUAUCCAAGUAUCAUUCCU
>bra-miR9554-5p	MIMAT0035661
GAAUGAUACUUGGAUAUAAUC
>bra-miR9555a-3p	MIMAT0035664
UUUCCCGUAAAGCUUAGAACC
>bra-miR9555a-5p	MIMAT0035663
UUCUAAGCUUUACGGGAAACC
>bra-miR9555b-3p	MIMAT0035680
UUAGAAACUUGCAAUUAUAUA
>bra-miR9555b-5p	MIMAT0035679
UGUAAUUGCGGGGUUCUAAGC
>bra-miR9556-3p	MIMAT0035666
UCUACUUUCACCAAUUGGCCU
>bra-miR9556-5p	MIMAT0035665
GUCAAUUGGUGAUAGUAGUUC
>bra-miR9557-3p	MIMAT0035668
GCUGAGUUGGAACGCAAAAUC
>bra-miR9557-5p	MIMAT0035667
UUUUGCGUUUCAACUCGGUCC
>bra-miR9558-3p	MIMAT0035670
UUGCAAGCCAGACAUUUCCUUU
>bra-miR9558-5p	MIMAT0035669
AGAGAUGUCUGGCUUGCAACA
>bra-miR9559-3p	MIMAT0035672
ACAAUGAACGAAAUCCAAAUC
>bra-miR9559-5p	MIMAT0035671
UUUGGAUUUUGGUCAUUGUUG
>bra-miR9560a-3p	MIMAT0035674
UCAUAUUAGUUCUACCUCCUGUUG
>bra-miR9560a-5p	MIMAT0035673
ACAGGUGGUGGAACAAAUAUGAGU
>bra-miR9560b-3p	MIMAT0035676
UCAUAUUAGUUCUACCUCCUGCUG
>bra-miR9560b-5p	MIMAT0035675
ACAGGUGGUGGAACAAAUAUGAGU
>bra-miR9561-3p	MIMAT0035678
GAGAGACUCUGAAAGACUCACC
>bra-miR9561-5p	MIMAT0035677
UGAGUCUCUCACCAGUCUUUCAC
>bra-miR9562-3p	MIMAT0035682
UUAUUCACAACUGCAUAAUUC
>bra-miR9562-5p	MIMAT0035681
ACUAUGCAAUUGUGAACAAAC
>bra-miR9563a-3p	MIMAT0035686
UAAAAGUUAAGAGACAAGUUA
>bra-miR9563a-5p	MIMAT0035685
ACCCGUCUCUUAAUUUUUAAC
>bra-miR9563b-3p	MIMAT0035696
AAAUUAAGAGAUGAAUUCUUAC
>bra-miR9563b-5p	MIMAT0035695
AAGAACUCGUCUCUUAACUUUUAA
>bra-miR9564-3p	MIMAT0035688
CGAGCUGUGUAAUCGUUUUGUU
>bra-miR9564-5p	MIMAT0035687
ACAAAACGAUUACACAGCUCGGUC
>bra-miR9565-3p	MIMAT0035690
CUGAAGCUAGUGAAAGAGAGA
>bra-miR9565-5p	MIMAT0035689
UCUCGUUCUCUCGUUUCAGCU
>bra-miR9566-3p	MIMAT0035692
GAGCCUAAGUAUUUGUCAACAAUG
>bra-miR9566-5p	MIMAT0035691
UUGUUGACAAAUACUUAGGCUC
>bra-miR9567-3p	MIMAT0035694
AAACUAUAUGUGUUGCUUAGA
>bra-miR9567-5p	MIMAT0035693
UAAACAACACAUAUAGUUUGC
>bra-miR9568-3p	MIMAT0035698
UCAUCGUAAGAGAUCUGCAUU
>bra-miR9568-5p	MIMAT0035697
UGCGGAUAUCUUAGGAUGAGGU
>bra-miR9569-3p	MIMAT0035700
ACACAGGAACAAUACUAACUCAUU
>bra-miR9569-5p	MIMAT0035699
UGAGUUAUCAUUGGUCUUGUG

## Sheet: S8
Supplementary Table 8. Putative miRNA target site sequences in rapeseed transcripts.
miRNA	Target gene	Chr	Expectaion	Target_site_start	Target_site_end	Gene_Start	Gene_End	Strand	miRNA-CR REF	Inhibition	Length	A.thaliana genes functional description
miR1140	BnaC05g24640D	chrC05	3	19107388	19107368	19104970	19107897	-	AAUCUCAUUGAUUUGGGCUGU	Translation	21	AT1G32530::RING/U-box_superfamily_protein
miR1140	BnaC04g15370D	chrC04	3	13148364	13148384	13147539	13148458	+	GGUUUGAUUGGUUUAGUUUGU	Cleavage	21	AT2G28790::Pathogenesis-related_thaumatin_superfamily_protein-2
miR1140	BnaCnng16910D	chrCnn_random	2.5	15880865	15880845	15880735	15882953	-	AAUUUGGUUGGUUCAGGCUGU	Cleavage	21	AT3G47580::Leucine-rich_repeat_protein_kinase_family_protein-4
miR1140	BnaCnng48360D	chrCnn_random	2.5	47642732	47642712	47642602	47644820	-	AAUUUGGUUGGUUCAGGCUGU	Cleavage	21	AT3G47580::Leucine-rich_repeat_protein_kinase_family_protein-5
miR1140	BnaC08g32030D	chrC08	2.5	31224062	31224042	31223980	31226004	-	GCUCUGAUUGUUUUGGGUUGU	Translation	21	AT3G62110::Pectin_lyase-like_superfamily_protein-2
miR1140	BnaA09g39690D	chrA09	2.5	28092476	28092456	28092394	28095304	-	GCUCUGAUUGUUUUGGGUUGU	Translation	21	AT3G62110::Pectin_lyase-like_superfamily_protein-3
miR1140	BnaC07g16420D	chrC07	2.5	22410954	22410934	22409330	22413237	-	GAUCCGACUGGUUUUGGCUGU	Cleavage	21	AT5G66950::Pyridoxal_phosphate_(PLP)-dependent_transferases_superfamily_protein-2
miR156/7	BnaC02g13660D	chrC02	2	8950240	8950221	8949990	8950795	-	AUGCUCACUCUCCUCUGUUG	Cleavage	20	[Source:UniProtKB/TrEMBL;Acc:A0A078HTA2]::
miR156/7	BnaA09g18730D	chrA09	2	11677534	11677553	11677510	11681198	+	UUGCUCUCUCUCUUUGGUCA	Cleavage	20	AT1G14910::ENTH/ANTH/VHS_superfamily_protein-1
miR156/7	BnaC07g11380D	chrC07	1	17020701	17020720	17019145	17021004	+	GUGCUCUCUCUCUUCUGUCA	Cleavage	20	AT1G27360::squamosa_promoter-like_11
miR156/7	BnaA07g08840D	chrA07	1	8902009	8901990	8901694	8904295	-	GUGCUCUCUCUCUUCUGUCA	Cleavage	20	AT1G27360::squamosa_promoter-like_11
miR156/7	BnaA09g27960D	chrA09	1.5	20955008	20954989	20954908	20956535	-	GUGCUUUCUCUCUUCUGUCA	Cleavage	20	AT1G27360::squamosa_promoter-like_11
miR156/7	BnaC05g21280D	chrC05	1.5	14985737	14985718	14985628	14987198	-	GUGUUCUCUCUCUUCUGUCA	Cleavage	20	AT1G27370::squamosa_promoter_binding_protein-like_10
miR156/7	BnaC05g21270D	chrC05	1.5	14984839	14984858	14983160	14985111	+	GUGCUUUCUCUCUUCUGUCA	Cleavage	20	AT1G27370::squamosa_promoter_binding_protein-like_10
miR156/7	BnaC07g11390D	chrC07	1	17021686	17021667	17021308	17024043	-	GUGCUCUCUCUCUUCUGUCA	Cleavage	20	AT1G27370::squamosa_promoter_binding_protein-like_10
miR156/7	BnaC03g57620D	chrC03	1	46894616	46894597	46894343	46896908	-	GUGCUCUCUCUCUUCUGUCA	Cleavage	20	AT1G27370::squamosa_promoter_binding_protein-like_10
miR156/7	BnaA07g08830D	chrA07	1	8901017	8901036	8899397	8901429	+	GUGCUCUCUCUCUUCUGUCA	Cleavage	20	AT1G27370::squamosa_promoter_binding_protein-like_10
miR156/7	BnaAnng25050D	chrAnn_random	1	28954233	28954252	28952904	28954548	+	GUGCUCUCUCUCUUCUGUCA	Cleavage	20	AT1G27370::squamosa_promoter_binding_protein-like_10
miR156/7	BnaAnng02100D	chrAnn_random	2	1685138	1685119	1685102	1686750	-	CUGCUCACACUCUUCUGUCU	Cleavage	20	AT1G34790::C2H2_and_C2HC_zinc_fingers_superfamily_protein
miR156/7	BnaA01g21750D	chrA01	1	14078861	14078880	14078775	14082496	+	UUUCUCUCUUUCUUCUGUCA	Cleavage	20	AT1G58360::amino_acid_permease_1
miR156/7	BnaC01g42990D	chrC01_random	1	2309911	2309892	2306275	2309997	-	UUUCUCUCUUUCUUCUGUCA	Cleavage	20	AT1G58360::amino_acid_permease_1
miR156/7	BnaC02g19100D	chrC02	1	15303978	15303997	15302873	15304461	+	GUGCUCUCUCUCUUCUGUCA	Cleavage	20	AT1G69170::Squamosa_promoter-binding_protein-like_(SBP_domain)_transcription_factor_family_protein
miR156/7	BnaA07g27730D	chrA07	2	20144331	20144350	20143703	20144602	+	GUGCUCACUCCCUUCUGUCA	Translation	20	AT1G69170::Squamosa_promoter-binding_protein-like_(SBP_domain)_transcription_factor_family_protein
miR156/7	BnaC02g14000D	chrC02	1	9293189	9293208	9292105	9293499	+	GUGCUCUCUCUCUUCUGUCA	Cleavage	20	AT1G69170::Squamosa_promoter-binding_protein-like_(SBP_domain)_transcription_factor_family_protein
miR156/7	BnaA02g14580D	chrA02	1	8274189	8274208	8273118	8274696	+	GUGCUCUCUCUCUUCUGUCA	Cleavage	20	AT1G69170::Squamosa_promoter-binding_protein-like_(SBP_domain)_transcription_factor_family_protein
miR156/7	BnaCnng61400D	chrCnn_random	2	61293792	61293811	61293033	61294276	+	GUGCUCACUCUCUUCUGUCA	Cleavage	20	AT1G69170::Squamosa_promoter-binding_protein-like_(SBP_domain)_transcription_factor_family_protein
miR156/7	BnaA02g16670D	chrA02	2	9959832	9959813	9958065	9959863	-	UUCUUCUCUCUCUUUUGUCA	Cleavage	20	AT1G74010::Calcium-dependent_phosphotriesterase_superfamily_protein-4
miR156/7	BnaA07g20150D	chrA07	2	15890631	15890612	15890100	15890900	-	CUGUUCUUCAUCUUCUGUCA	Cleavage	20	AT1G80920::Chaperone_DnaJ-domain_superfamily_protein
miR156/7	BnaC03g18800D	chrC03	1.5	9629967	9629986	9629272	9630113	+	UUGCUUGCUCUCUUCUGUCA	Cleavage	20	AT2G33810::squamosa_promoter_binding_protein-like_3
miR156/7	BnaA05g09840D	chrA05	1.5	5425349	5425330	5425249	5426076	-	UUGCUUGCUCUCUUCUGUCA	Cleavage	20	AT2G33810::squamosa_promoter_binding_protein-like_3
miR156/7	BnaCnng05200D	chrCnn_random	1.5	4854574	4854555	4854484	4855112	-	UUGCUUGCUCUCUUCUGUCA	Cleavage	20	AT2G33810::squamosa_promoter_binding_protein-like_3
miR156/7	BnaA04g19840D	chrA04	1.5	15463202	15463221	15462653	15463366	+	UUGCUUGCUCUCUUCUGUCA	Cleavage	20	AT2G33810::squamosa_promoter_binding_protein-like_3
miR156/7	BnaC04g44230D	chrC04	1.5	44355134	44355153	44354526	44355241	+	UUGCUUGCUCUCUUCUGUCA	Cleavage	20	AT2G33810::squamosa_promoter_binding_protein-like_3
miR156/7	BnaA05g02680D	chrA05	1	1444686	1444705	1443071	1445187	+	GUGCUCUCUCUCUUCUGUCA	Cleavage	20	AT2G42200::squamosa_promoter_binding_protein-like_9
miR156/7	BnaA04g24340D	chrA04	1	17847265	17847284	17845227	17847617	+	GUGCUCUCUCUCUUCUGUCA	Cleavage	20	AT2G42200::squamosa_promoter_binding_protein-like_9
miR156/7	BnaC04g48150D	chrC04	1	46917360	46917379	46915351	46917939	+	GUGCUCUCUCUCUUCUGUCA	Cleavage	20	AT2G42200::squamosa_promoter_binding_protein-like_9
miR156/7	BnaC04g02520D	chrC04	1	1888277	1888296	1886612	1888780	+	GUGCUCUCUCUCUUCUGUCA	Cleavage	20	AT2G42200::squamosa_promoter_binding_protein-like_9
miR156/7	BnaAnng22630D	chrAnn_random	2	25399965	25399984	25398606	25401509	+	UUGCUCUUUUUCUUCUGACA	Cleavage	20	AT2G43140::basic_helix-loop-helix_(bHLH)_DNA-binding_superfamily_protein-2
miR156/7	BnaC09g34550D	chrC09	2	37997601	37997582	37997413	38002645	-	AAGCUCUCUAUCUUCUGUCA	Cleavage	20	AT3G15270::squamosa_promoter_binding_protein-like_5
miR156/7	BnaA05g24340D	chrA05	2	18227519	18227538	18225625	18227675	+	ACGCUCUCUCUCUUCUGUCA	Cleavage	20	AT3G15270::squamosa_promoter_binding_protein-like_5
miR156/7	BnaC05g38350D	chrC05	2	37108528	37108547	37107896	37108713	+	CCGCUCUCUCUCUUCUGUCA	Cleavage	20	AT3G15270::squamosa_promoter_binding_protein-like_5
miR156/7	BnaA01g28740D	chrA01	2	19961735	19961716	19961529	19962465	-	CAGCUCUCUCUCUUCUGUCA	Cleavage	20	AT3G15270::squamosa_promoter_binding_protein-like_5
miR156/7	BnaC01g36290D	chrC01	2	35595847	35595866	35595103	35596035	+	CAGCUCUCUAUCUUCUGUCA	Cleavage	20	AT3G15270::squamosa_promoter_binding_protein-like_5
miR156/7	BnaA07g05810D	chrA07	2	6145566	6145585	6142199	6145626	+	UUUUUUUCUCUCUUCUGUCA	Cleavage	20	AT3G23940::dehydratase_family
miR156/7	BnaA02g29470D	chrA02	2	21528104	21528085	21527799	21528239	-	AUCCUCUCUCUGUUCUGUCA	Translation	20	AT3G28860::ATP_binding_cassette_subfamily_B19
miR156/7	BnaA09g33030D	chrA09	2	24408746	24408765	24407699	24408885	+	UUGCUUUCUUUAUUCUGUUA	Translation	20	AT3G52590::ubiquitin_extension_protein_1
miR156/7	BnaA07g17550D	chrA07	1	14659242	14659223	14658857	14660105	-	GUGCUCUCUCUCUUCUGUCA	Cleavage	20	AT3G57920::squamosa_promoter_binding_protein-like_15
miR156/7	BnaC06g16200D	chrC06	1	19172483	19172464	19172101	19173360	-	GUGCUCUCUCUCUUCUGUCA	Cleavage	20	AT3G57920::squamosa_promoter_binding_protein-like_15
miR156/7	BnaC04g23930D	chrC04	1	25002082	25002101	25001142	25003655	+	GUGCUCUCUCUCUUCUGUCA	Cleavage	20	AT3G57920::squamosa_promoter_binding_protein-like_15
miR156/7	BnaA04g27550D	chrA04_random	1	155729	155710	154881	156614	-	GUGCUCUCUCUCUUCUGUCA	Cleavage	20	AT3G57920::squamosa_promoter_binding_protein-like_15
miR156/7	BnaC01g16370D	chrC01	2	11245853	11245834	11242770	11246056	-	UUUCUCUCUCUCUUCUGUCC	Cleavage	20	AT4G24540::AGAMOUS-like_24
miR156/7	BnaA06g36780D	chrA06	1	24048248	24048267	24045248	24048658	+	GUGCUCUCUCUCUUCUGUCA	Cleavage	20	AT5G43270::squamosa_promoter_binding_protein-like_2
miR156/7	BnaA09g16340D	chrA09	1	9731141	9731122	9730894	9733179	-	GUGCUCUCUCUCUUCUGUCA	Cleavage	20	AT5G43270::squamosa_promoter_binding_protein-like_2
miR156/7	BnaC09g17430D	chrC09	1	14176665	14176646	14176286	14179573	-	GUGCUCUCUCUCUUCUGUCA	Cleavage	20	AT5G43270::squamosa_promoter_binding_protein-like_2
miR156/7	BnaC07g17030D	chrC07	1	23059144	23059125	23058708	23062406	-	GUGCUCUCUCUCUUCUGUCA	Cleavage	20	AT5G43270::squamosa_promoter_binding_protein-like_2
miR156/7	BnaC09g27080D	chrC09	1	28570256	28570275	28569235	28570458	+	GUGCUCUCUCUCUUCUGUCA	Cleavage	20	AT5G50570::Squamosa_promoter-binding_protein-like_(SBP_domain)_transcription_factor_family_protein
miR156/7	BnaC03g27870D	chrC03	1	16267413	16267432	16266410	16267597	+	UUGCUCUCUCUCUUCUGUCA	Cleavage	20	AT5G50570::Squamosa_promoter-binding_protein-like_(SBP_domain)_transcription_factor_family_protein
miR156/7	BnaA03g13580D	chrA03	2	6201106	6201125	6199960	6201708	+	GCGCUCUCUCUCUUCUGUCA	Cleavage	20	AT5G50670::Squamosa_promoter-binding_protein-like_(SBP_domain)_transcription_factor_family_protein
miR156/7	BnaC03g16490D	chrC03	2	8380150	8380169	8378993	8380744	+	GCGCUCUCUCUCUUCUGUCA	Cleavage	20	AT5G50670::Squamosa_promoter-binding_protein-like_(SBP_domain)_transcription_factor_family_protein
miR158-3p	BnaC09g12580D	chrC09	2.5	9045014	9045033	9044910	9045266	+	GUCUUUGU-UGCAUUUGGAAA	Cleavage	21	[Source:UniProtKB/TrEMBL;Acc:A0A078F984]::
miR158-3p	BnaC05g05730D	chrC05	2.5	2777262	2777242	2772234	2778259	-	AGCUGUGUCUACUUUUGGAAG	Translation	21	AT1G08060::ATP-dependent_helicase_family_protein
miR158-3p	BnaC08g14430D	chrC08	2.5	19201378	19201358	19201357	19204691	-	GUUUUUGUUUACAUUUGGUAA	Cleavage	21	AT1G10620::Protein_kinase_superfamily_protein
miR158-3p	BnaA03g33120D	chrA03	2.5	16032099	16032079	16029618	16038118	-	UCCUGUGUCUGGAUUUGGAAA	Translation	21	AT1G72960::Root_hair_defective_3_GTP-binding_protein_(RHD3)-3
miR158-3p	BnaA03g33090D	chrA03	2.5	16018049	16018029	16015238	16020678	-	UCCUGUGUCUGGAUUUGGAAA	Translation	21	AT1G72960::Root_hair_defective_3_GTP-binding_protein_(RHD3)-4
miR158-3p	BnaA07g20970D	chrA07	2.5	16336991	16337011	16334919	16337112	+	UUCUUUUUUAACAUUUGGAAA	Cleavage	21	AT1G77470::replication_factor_C_subunit_3
miR158-3p	BnaC06g20970D	chrC06	2.5	23021237	23021257	23013498	23021418	+	UUCUUUUUUAACAUUUGGAAA	Cleavage	21	AT1G77470::replication_factor_C_subunit_3
miR158-3p	BnaC08g34430D	chrC08	2.5	32532490	32532470	32529962	32532630	-	AGCUUCGUUUAUAUUUGGAGA	Cleavage	21	AT2G23540::GDSL-like_Lipase/Acylhydrolase_superfamily_protein-1
miR158-3p	BnaC04g35970D	chrC04	2.5	37514107	37514127	37513753	37515607	+	AGCUUCGUUUAUAUUUGGAGA	Cleavage	21	AT2G23540::GDSL-like_Lipase/Acylhydrolase_superfamily_protein-2
miR158-3p	BnaA04g13700D	chrA04	2.5	11605077	11605097	11604747	11606571	+	AGCUUCGUUUAUAUUUGGAGA	Cleavage	21	AT2G23540::GDSL-like_Lipase/Acylhydrolase_superfamily_protein-3
miR158-3p	BnaA09g41930D	chrA09	2.5	29222641	29222621	29221090	29222781	-	AGCUUCGUUUAUAUUUGGAGA	Cleavage	21	AT2G23540::GDSL-like_Lipase/Acylhydrolase_superfamily_protein-4
miR158-3p	BnaA07g13010D	chrA07	2.5	11657717	11657697	11653377	11659092	-	GACUUUGUUUACGUUUGGAGC	Cleavage	21	AT2G27040::Argonaute_family_protein
miR158-3p	BnaC04g45800D	chrC04	2.5	45459256	45459276	45457943	45459451	+	CAUUUUGUUUGUAUUUGGAGA	Cleavage	21	AT2G38540::lipid_transfer_protein_1
miR158-3p	BnaC04g06240D	chrC04	2.5	4458943	4458963	4458633	4460614	+	ACUUUUGUAUUCAUUUGGAAA	Translation	21	AT2G39310::jacalin-related_lectin_22
miR158-3p	BnaA10g18020D	chrA10	2.5	13169539	13169519	13169179	13173397	-	CGCUAUGUCGACAUUUGGAGA	Cleavage	21	AT5G16300::Vps51/Vps67_family_(components_of_vesicular_transport)_protein-1
miR158-3p	BnaC09g32230D	chrC09	2.5	35231399	35231379	35229038	35231964	-	UUCUUUAUCUGAAUUUGGAAA	Translation	21	AT5G55600::Agenet_and_bromo-adjacent_homology_(BAH)_domain-containing_protein-2
miR158-3p	BnaC04g20450D	chrC04	2	21535955	21535935	21534640	21536143	-	UUCUUUGUCUACGUUUGGUAA	Cleavage	21	gene::symbol:BnaC04g20450D
miR159	BnaCnng06560D	chrCnn_random	2.5	5739609	5739629	5736375	5740093	+	UUGAGCUCCCUUCAAUUCCAG	Cleavage	21	AT1G09040::arginine-glutamic_acid_dipeptide_repeat_protein-3
miR159	BnaC07g10610D	chrC07	2.5	16187846	16187866	16187604	16191244	+	UUGAGCUCUCUUGAAUCUGAA	Translation	21	AT1G28240::strawberry_notch_protein_(DUF616)-2
miR159	BnaA06g20460D	chrA06	2	13958910	13958930	13958243	13960092	+	CGAAGCUCCCCUCAAUCCAAA	Translation	21	AT1G49240::actin_8
miR159	BnaC03g75050D	chrC03_random	2	3295431	3295451	3294796	3296614	+	CGAAGCUCCCCUCAAUCCAAA	Translation	21	AT1G49240::actin_8
miR159	BnaC04g03750D	chrC04	2.5	2703334	2703354	2700837	2704186	+	AGGAGUUCCCAUCGGUCCAAA	Translation	21	AT2G25630::beta_glucosidase_14
miR159	BnaA07g12970D	chrA07	2.5	11644458	11644438	11643988	11645311	-	UGGAGCUCCCUUCAUUCCAAU	Cleavage	21	AT2G26960::myb_domain_protein_81
miR159	BnaC03g26620D	chrC03	2.5	15195999	15196019	15194511	15196668	+	UGGAGCUCCCUUCAUUCCAAU	Cleavage	21	AT2G26960::myb_domain_protein_81
miR159	BnaC04g43020D	chrC04	2	43455702	43455682	43454882	43456780	-	UAGAGCUUCCUUCAAACCAAA	Cleavage	21	AT2G32460::myb_domain_protein_101
miR159	BnaA04g18810D	chrA04	2	14935419	14935399	14934608	14936521	-	UAGAGCUUCCUUCAAACCAAA	Cleavage	21	AT2G32460::myb_domain_protein_101
miR159	BnaCnng51960D	chrCnn_random	1	51479179	51479159	51478434	51480210	-	UAGAGCUUCCUUCAGUCCAAA	Cleavage	21	AT2G32460::myb_domain_protein_101
miR159	BnaAnng27960D	chrAnn_random	1	31984249	31984229	31983460	31985268	-	UAGAGCUUCCUUCAGUCCAAA	Cleavage	21	AT2G32460::myb_domain_protein_101
miR159	BnaCnng31260D	chrCnn_random	2.5	29640485	29640505	29639399	29641399	+	UGGAGCUCCCUUCAUUCCAAU	Cleavage	21	AT3G11440::myb_domain_protein_65
miR159	BnaA09g55370D	chrA09_random	2.5	3163811	3163831	3163646	3165747	+	UUGAGCUUGUUUCGAUCCAAA	Cleavage	21	AT3G58930::F-box/RNI-like_superfamily_protein-2
miR159	BnaA07g18670D	chrA07	1.5	15154029	15154009	15153073	15154128	-	UGGAGCUCCAUUCGAUCCAAA	Cleavage	21	AT3G60460::myb-like_HTH_transcriptional_regulator_family_protein
miR159	BnaC08g30650D	chrC08	1.5	30331869	30331849	30331074	30331977	-	UGGAGCUCCAUUCGAUCCAAA	Cleavage	21	AT3G60460::myb-like_HTH_transcriptional_regulator_family_protein
miR159	BnaA09g38510D	chrA09	1.5	27484858	27484838	27484056	27484966	-	UGGAGCUCCAUUCGAUCCAAA	Cleavage	21	AT3G60460::myb-like_HTH_transcriptional_regulator_family_protein
miR159	BnaC06g42760D	chrC06_random	1.5	2351881	2351901	2351782	2352833	+	UGGAGCUCCAUUCGAUCCAAA	Cleavage	21	AT3G60460::myb-like_HTH_transcriptional_regulator_family_protein
miR159	BnaAnng05340D	chrAnn_random	2.5	5812644	5812624	5812245	5813575	-	UGGAGAUCCUUUCGAUUCAAA	Cleavage	21	AT4G19975::nucleotide-diphospho-sugar_transferase_family_protein-4
miR159	BnaC07g18240D	chrC07	2.5	24818773	24818753	24818374	24819648	-	UGGAGAUCCUUUCGAUUCAAA	Cleavage	21	AT4G19975::nucleotide-diphospho-sugar_transferase_family_protein-5
miR159	BnaC01g19500D	chrC01	2	13492330	13492310	13491535	13492841	-	AUGAGCUCUCUUCAAUCCCAA	Cleavage	21	AT4G27330::sporocyteless_(SPL)
miR159	BnaA01g06260D	chrA01	2.5	2898402	2898382	2897719	2898492	-	AACAACUUCCUUCAAUCCAAA	Cleavage	21	AT4G30880::Bifunctional_inhibitor/lipid-transfer_protein/seed_storage_2S_albumin_superfamily_protein-2
miR159	BnaC01g07290D	chrC01	2.5	3781778	3781758	3779753	3781989	-	GAGAGCUCAUCUCAAUCCAAA	Translation	21	AT4G31140::O-Glycosyl_hydrolases_family_17_protein-1
miR159	BnaA01g06030D	chrA01	2.5	2793062	2793042	2790176	2793261	-	UAGAGCUCAUCUCAAUCCAAA	Translation	21	AT4G31140::O-Glycosyl_hydrolases_family_17_protein-4
miR159	BnaA10g22150D	chrA10	2.5	15036922	15036942	15036529	15039053	+	CCGAGCUACCUUUGAUCUAAA	Cleavage	21	AT5G10030::TGACG_motif-binding_factor_4
miR159	BnaC09g31560D	chrC09	2	34483300	34483280	34482619	34484576	-	AAGAGUUCCCUUCAAACCAAA	Cleavage	21	AT5G55020::myb_domain_protein_120
miR159	BnaA02g09340D	chrA02	1.5	4616823	4616843	4615622	4617430	+	AAGAGCUCCCUUCAAACCAAA	Cleavage	21	AT5G55020::myb_domain_protein_120
miR159	BnaA03g11630D	chrA03	2.5	5224287	5224307	5223026	5224896	+	AAGACCUCCCUUCAAACCAAA	Cleavage	21	AT5G55020::myb_domain_protein_120
miR159	BnaC03g71630D	chrC03_random	2.5	261595	261615	259105	262209	+	AAGACCUCCCUUCAAACCAAA	Cleavage	21	AT5G55020::myb_domain_protein_120
miR159	BnaAnng23930D	chrAnn_random	2	27434447	27434467	27433175	27435126	+	AAGAGUUCCCUUCAAACCAAA	Cleavage	21	AT5G55020::myb_domain_protein_120
miR159	BnaA01g16350D	chrA01	2	8432767	8432747	8431985	8433281	-	AUGAGCUCUCUUCAAUCCCAA	Cleavage	21	gene::symbol:BnaA01g16350D
miR159	BnaA03g15690D	chrA03	2.5	7255965	7255985	7255373	7256686	+	UAGAGCCCCCUUCAAACCAAA	Cleavage	21	gene::symbol:BnaA03g15690D
miR159	BnaC03g18870D	chrC03	2.5	9712775	9712795	9712184	9713478	+	UAGAGCCCCCUUCAAACCAAA	Cleavage	21	gene::symbol:BnaC03g18870D
miR159	BnaC04g17160D	chrC04	2.5	15195924	15195944	15195040	15198721	+	UGGAGCUCCCUUCAUUCCAAU	Cleavage	21	gene::symbol:BnaC04g17160D
miR160	BnaA07g20790D	chrA07	0.5	16215220	16215200	16214447	16216537	-	UGGCAUGCAGGGAGCCAGGCA	Cleavage	21	AT1G77850::auxin_response_factor_17
miR160	BnaC06g20640D	chrC06	0.5	22726227	22726207	22725435	22727560	-	UGGCAUGCAGGGAGCCAGGCA	Cleavage	21	AT1G77850::auxin_response_factor_17
miR160	BnaA07g13830D	chrA07	1	12223393	12223413	12221707	12224489	+	GGGAAUACAGGGAGCCAGGCA	Cleavage	21	AT2G28350::auxin_response_factor_10
miR160	BnaC04g15900D	chrC04	1	13854375	13854355	13853228	13856062	-	AGGAAUACAGGGAGCCAGGCA	Cleavage	21	AT2G28350::auxin_response_factor_10
miR160	BnaC01g08330D	chrC01	1.5	4545089	4545109	4542777	4545976	+	GGGUUUACAGGGAGCCAGGCA	Cleavage	21	AT4G30080::auxin_response_factor_16
miR160	BnaA03g49980D	chrA03	1.5	25883347	25883327	25882454	25888652	-	GGGUUUACAGGGAGCCAGGCA	Cleavage	21	AT4G30080::auxin_response_factor_16
miR160	BnaA01g06910D	chrA01	1.5	3258079	3258099	3255750	3258976	+	GGGUUUACAGGGAGCCAGGCA	Cleavage	21	AT4G30080::auxin_response_factor_16
miR160	BnaC07g42330D	chrC07	1.5	41823532	41823512	41822641	41829821	-	GGGUUUACAGGGAGCCAGGCA	Cleavage	21	AT4G30080::auxin_response_factor_16
miR160	BnaA07g33740D	chrA07	0.5	23085631	23085651	23085341	23086895	+	CGGCAUGCAGGGAGCCAGGCA	Cleavage	21	gene::symbol:BnaA07g33740D
miR160	BnaC06g38360D	chrC06	0.5	35958826	35958846	35956984	35960013	+	CGGCAUGCAGGGAGCCAGGCA	Cleavage	21	gene::symbol:BnaC06g38360D
miR161-5p	BnaC05g03790D	chrC05	2.5	1855339	1855319	1853894	1855577	-	UUGUUACGUACAGUGCAUUGA	Cleavage	21	[Source:UniProtKB/TrEMBL;Acc:A0A078F9U9]::
miR161-5p	BnaC03g23100D	chrC03	3.5	12802280	12802260	12801171	12803822	-	AUGUCCCUUUUGGUCCAUUGA	Cleavage	21	[Source:UniProtKB/TrEMBL;Acc:A0A078G7N6]::
miR161-5p	BnaA01g22290D	chrA01	3.5	14639976	14639996	14639722	14645979	+	AUUUUGCUUUCGUUGCAUUGA	Translation	21	[Source:UniProtKB/TrEMBL;Acc:A0A078GDF9]::
miR161-5p	BnaC09g11170D	chrC09	1.5	7823363	7823383	7822633	7824108	+	UGGUUACUUUCAGUGUGUUGA	Cleavage	21	[Source:UniProtKB/TrEMBL;Acc:A0A078GK18]::
miR161-5p	BnaA04g14960D	chrA04	3.5	12523491	12523511	12523305	12525343	+	CUGUCACUUUUAUUAUAUUGA	Translation	21	[Source:UniProtKB/TrEMBL;Acc:A0A078HC62]::
miR161-5p	BnaCnng49250D	chrCnn_random	1.5	48681389	48681409	48680659	48682134	+	UGGUUACUUUCAGUGUGUUGA	Cleavage	21	[Source:UniProtKB/TrEMBL;Acc:A0A078JEE3]::
miR161-5p	BnaA10g03290D	chrA10	3.5	1664385	1664405	1659766	1667790	+	GAGUUAUUUCCAGUCCAUUGA	Cleavage	21	AT1G05260::Peroxidase_superfamily_protein
miR161-5p	BnaA10g07840D	chrA10	2.5	6357299	6357279	6356389	6358269	-	UCAUCACUUUCAGUGCUUUGA	Cleavage	21	AT1G12300::Tetratricopeptide_repeat_(TPR)-like_superfamily_protein-1
miR161-5p	BnaC08g15660D	chrC08	3.5	20065308	20065288	20064401	20066227	-	UUAUCACAUUCAGUUCAUUGA	Cleavage	21	AT1G12300::Tetratricopeptide_repeat_(TPR)-like_superfamily_protein-10
miR161-5p	BnaA09g46030D	chrA09	1.5	31337365	31337385	31336444	31338317	+	UCGUCACUUUCAAUGCGUUGA	Translation	21	AT1G12300::Tetratricopeptide_repeat_(TPR)-like_superfamily_protein-14
miR161-5p	BnaC08g40970D	chrC08	2.5	35920954	35920974	35919916	35921840	+	UUGUCACUUUCAAUGCUUUGA	Translation	21	AT1G12300::Tetratricopeptide_repeat_(TPR)-like_superfamily_protein-2
miR161-5p	BnaA08g31580D	chrA08_random	2.5	2045951	2045971	2045032	2046855	+	UUAUCACAUUCAGUGCGUUGA	Cleavage	21	AT1G12300::Tetratricopeptide_repeat_(TPR)-like_superfamily_protein-5
miR161-5p	BnaC08g41200D	chrC08	2.5	35990504	35990484	35990046	35993875	-	UUGUCACUUUCAAUGCUUUGA	Translation	21	AT1G12300::Tetratricopeptide_repeat_(TPR)-like_superfamily_protein-6
miR161-5p	BnaA09g46890D	chrA09	1	31723802	31723822	31723144	31724429	+	UCGUCACUUUCAGUGUGUUGA	Cleavage	21	AT1G12300::Tetratricopeptide_repeat_(TPR)-like_superfamily_protein-8
miR161-5p	BnaC08g40130D	chrC08	1.5	35447032	35447052	35446593	35447969	+	UCGUCACUUUCAAUGCGUUGA	Translation	21	AT1G12300::Tetratricopeptide_repeat_(TPR)-like_superfamily_protein-9
miR161-5p	BnaC08g41260D	chrC08	0.5	36001318	36001298	36000696	36003455	-	UUGUCACUUUCAGUGCGUUGA	Cleavage	21	AT1G12410::CLP_protease_proteolytic_subunit_2
miR161-5p	BnaC08g15670D	chrC08	2.5	20069842	20069822	20068931	20070771	-	UCAUCACUUUCAGUGCUUUGA	Cleavage	21	AT1G12620::Pentatricopeptide_repeat_(PPR)_superfamily_protein-1
miR161-5p	BnaC01g43560D	chrC01_random	3.5	3132336	3132316	3131401	3132379	-	UCAUCACUUUCAAUGCUUUGA	Translation	21	AT1G12700::RNA_processing_FACTOR-5
miR161-5p	BnaC08g15720D	chrC08	2	20096514	20096534	20093972	20097432	+	UUGUUAUUUUCAAUGCAUUGA	Cleavage	21	AT1G12770::P-loop_containing_nucleoside_triphosphate_hydrolases_superfamily_protein
miR161-5p	BnaC08g39680D	chrC08	3.5	35278534	35278554	35275216	35279441	+	UCAACACUUUCAGUGCUUUGA	Cleavage	21	AT1G12775::Pentatricopeptide_repeat_(PPR)_superfamily_protein-1
miR161-5p	BnaA09g47120D	chrA09	2.5	31799997	31799977	31798771	31800970	-	UUGUCACUUUCAAUGCUUUGA	Cleavage	21	AT1G12775::Pentatricopeptide_repeat_(PPR)_superfamily_protein-2
miR161-5p	BnaC08g40910D	chrC08	1	35898492	35898472	35898068	35899474	-	UCGUCACUUUCAGUGUGUUGA	Cleavage	21	AT1G12775::Pentatricopeptide_repeat_(PPR)_superfamily_protein-3
miR161-5p	BnaC09g37630D	chrC09	1.5	40852389	40852409	40851406	40853337	+	UUGUCACUUUCAGUGCUUUGA	Cleavage	21	AT1G12775::Pentatricopeptide_repeat_(PPR)_superfamily_protein-4
miR161-5p	BnaA09g46940D	chrA09	2.5	31729068	31729088	31728897	31729135	+	UUGUCACUUUCAAUGCUUUGA	Translation	21	AT1G12775::Pentatricopeptide_repeat_(PPR)_superfamily_protein-8
miR161-5p	BnaC08g41520D	chrC08	2.5	36097846	36097866	36097560	36098466	+	UCAUCACUUUCAGUGCUUUGA	Cleavage	21	AT1G12775::Pentatricopeptide_repeat_(PPR)_superfamily_protein-9
miR161-5p	BnaA06g11340D	chrA06	3.5	5913697	5913678	5913439	5915834	-	UAGUCCCUUUCA-UGCGUUGA	Translation	21	AT1G16870::mitochondrial_28S_ribosomal_protein_S29-like_protein-1
miR161-5p	BnaC05g12880D	chrC05	3.5	7488586	7488567	7488330	7491528	-	UAGUCCCUUUCA-UGCGUUGA	Translation	21	AT1G16870::mitochondrial_28S_ribosomal_protein_S29-like_protein-2
miR161-5p	BnaC08g17070D	chrC08	3.5	20798259	20798240	20798240	20799068	-	UAGUCCCUUUCA-UGCGUUGA	Translation	21	AT1G16870::mitochondrial_28S_ribosomal_protein_S29-like_protein-3
miR161-5p	BnaA06g13570D	chrA06	3	7110727	7110747	7109926	7111960	+	AAGUCAUGUUCGGUGCGUUGG	Cleavage	21	AT1G19440::3-ketoacyl-CoA_synthase_4
miR161-5p	BnaC06g02170D	chrC06	3.5	2946435	2946415	2945739	2951802	-	UGGUUACUUUCAAUGGAUUGG	Cleavage	21	AT1G48650::DEA(D/H)-box_RNA_helicase_family_protein-2
miR161-5p	BnaA01g22360D	chrA01	3	14715482	14715502	14713531	14716456	+	AAGUUGCCUUGAGUGCAUUGA	Translation	21	AT1G60460::hypothetical_protein-1
miR161-5p	BnaC01g28530D	chrC01	3	26503185	26503205	26501117	26504158	+	AAGUUGCCUUGAGUGCAUUGA	Translation	21	AT1G60460::hypothetical_protein-2
miR161-5p	BnaCnng50520D	chrCnn_random	3	50064002	50063982	50063178	50064858	-	UUGUCACUUACAGUUCGUUGA	Cleavage	21	AT1G62680::Pentatricopeptide_repeat_(PPR)_superfamily_protein-3
miR161-5p	BnaA09g12820D	chrA09	3	6857676	6857696	6856835	6858406	+	UUGUCACUUACAGUUCGUUGA	Cleavage	21	AT1G62680::Pentatricopeptide_repeat_(PPR)_superfamily_protein-4
miR161-5p	BnaA09g10580D	chrA09	3.5	5414697	5414677	5413030	5414725	-	UGGUUACUUACAGCGCGUUGG	Cleavage	21	AT1G62680::Pentatricopeptide_repeat_(PPR)_superfamily_protein-5
miR161-5p	BnaCnng50510D	chrCnn_random	3.5	50060876	50060856	50056013	50062789	-	UUGUCAUUUACAGUUCGUUGA	Cleavage	21	AT1G62680::Pentatricopeptide_repeat_(PPR)_superfamily_protein-7
miR161-5p	BnaC09g10910D	chrC09	2.5	7452081	7452101	7451633	7452808	+	UCAUCACUUUCACUGCGUUGA	Translation	21	AT1G62720::Pentatricopeptide_repeat_(PPR-like)_superfamily_protein-1
miR161-5p	BnaC04g36820D	chrC04	2	38286271	38286251	38285820	38286299	-	UUUUUACUUUCAGUGCGUUGA	Translation	21	AT1G62914::pentatricopeptide_(PPR)_repeat-containing_protein-1
miR161-5p	BnaC09g11470D	chrC09	2.5	8065681	8065661	8060363	8066563	-	GAGUUACGUUCAAUGCAUUGA	Cleavage	21	AT1G62930::Tetratricopeptide_repeat_(TPR)-like_superfamily_protein-1
miR161-5p	BnaA09g11170D	chrA09	2.5	5783076	5783056	5782160	5784030	-	UUUUUACUUUCAGCGCAUUGA	Cleavage	21	AT1G63070::pentatricopeptide_(PPR)_repeat-containing_protein-1
miR161-5p	BnaC04g19950D	chrC04	3.5	20824341	20824321	20823425	20824675	-	UUUUUACUUUCAUUGCGUUGG	Cleavage	21	AT1G63320::Pentatricopeptide_repeat_(PPR)_superfamily_protein-1
miR161-5p	BnaC09g11440D	chrC09	1.5	8041051	8041031	8039859	8042003	-	UUGUAACUUUCAGUGUAUUGA	Cleavage	21	AT1G64100::pentatricopeptide_(PPR)_repeat-containing_protein-1
miR161-5p	BnaA09g11120D	chrA09	3	5749466	5749446	5747773	5760135	-	UUGUAACUUUUAGUGGAUUGA	Cleavage	21	AT1G64100::pentatricopeptide_(PPR)_repeat-containing_protein-2
miR161-5p	BnaA07g23460D	chrA07	3	17674740	17674760	17672495	17674787	+	UUGCCUCUUUCAGUGCAUUGU	Cleavage	21	AT1G71691::GDSL-like_Lipase/Acylhydrolase_superfamily_protein-1
miR161-5p	BnaC09g20840D	chrC09	2	17965518	17965498	17964466	17966224	-	UUGUUACUUACAGUGCGUUGA	Cleavage	21	AT2G01740::Tetratricopeptide_repeat_(TPR)-like_superfamily_protein-1
miR161-5p	BnaA09g18780D	chrA09	2	11711685	11711665	11710715	11712391	-	UUGUUACUUACAGUGCGUUGA	Cleavage	21	AT2G01740::Tetratricopeptide_repeat_(TPR)-like_superfamily_protein-2
miR161-5p	BnaC07g21550D	chrC07	3.5	28201314	28201294	28200338	28202548	-	UGGUCACUUACACUGCACUGA	Translation	21	AT2G02150::Tetratricopeptide_repeat_(TPR)-like_superfamily_protein-1
miR161-5p	BnaCnng52430D	chrCnn_random	3.5	51913648	51913668	51913514	51913867	+	CUGUUAUUCUCAGUUCAUUGA	Cleavage	21	AT2G17090::kinase_with_tetratricopeptide_repeat_domain-containing_protein
miR161-5p	BnaA04g19900D	chrA04	3.5	15481065	15481045	15481042	15482166	-	GAAUCUCUUUCAAUGUAUUGA	Translation	21	AT2G33870::RAB_GTPase_homolog_A1H
miR161-5p	BnaCnng24140D	chrCnn_random	3.5	22726568	22726588	22725451	22726614	+	ACCUCAUUUUCACUGCAUUGU	Translation	21	AT3G08940::light_harvesting_complex_photosystem_II
miR161-5p	BnaC01g24580D	chrC01	3.5	19691574	19691554	19691381	19693603	-	AAGUCACUAUCGGUGCCUUGG	Cleavage	21	AT3G46510::plant_U-box_13
miR161-5p	BnaC03g55950D	chrC03	3.5	45024683	45024663	45024103	45026492	-	AAGUCACUAUCGGUGCCUUGG	Cleavage	21	AT3G46510::plant_U-box_13
miR161-5p	BnaA06g18030D	chrA06	3.5	10287169	10287189	10285390	10288029	+	AAGUCACUAUCGGUGCCUUGG	Cleavage	21	AT3G46510::plant_U-box_13
miR161-5p	BnaC08g21350D	chrC08	3.5	23943426	23943406	23942528	23944450	-	UAGUGACUUACACUGCGUUGA	Translation	21	AT3G49730::Tetratricopeptide_repeat_(TPR)-like_superfamily_protein-2
miR161-5p	BnaA04g00700D	chrA04	3.5	517508	517488	517292	519568	-	AAGCCAGUUUCAGUGGAUUGA	Cleavage	21	AT3G61440::cysteine_synthase_C1
miR161-5p	BnaC04g21780D	chrC04	3.5	22849354	22849334	22849132	22851376	-	AAGCCAGUUUCAGUGGAUUGA	Cleavage	21	AT3G61440::cysteine_synthase_C1
miR161-5p	BnaAnng18580D	chrAnn_random	3.5	19855869	19855849	19853407	19856002	-	CUGUUGUUUUGGGUGCGUUGA	Cleavage	21	AT4G00090::Transducin/WD40_repeat-like_superfamily_protein-1
miR161-5p	BnaA01g07480D	chrA01	3	3482291	3482271	3479335	3485604	-	CUGUCAUUGUCAAUGCAUUGG	Translation	21	AT4G29380::protein_kinase_family_protein_/_WD-40_repeat_family_protein
miR161-5p	BnaC01g03630D	chrC01	2	1877685	1877705	1874254	1880447	+	AGGUCUUUUUUAGUGCAUUGA	Cleavage	21	AT4G34830::Pentatricopeptide_repeat_(PPR)_superfamily_protein
miR161-5p	BnaA01g02370D	chrA01	2	1204757	1204777	1201393	1207384	+	AGGUCUUUUUUAGUGCAUUGA	Cleavage	21	AT4G34830::Pentatricopeptide_repeat_(PPR)_superfamily_protein
miR161-5p	BnaA10g23890D	chrA10	3.5	15690756	15690736	15690161	15690904	-	UCUCAGCUUUCAGUGCAUUGA	Cleavage	21	AT5G07450::cyclin_p4%3B3
miR161-5p	BnaC09g47870D	chrC09	3.5	46986339	46986319	46985744	46986487	-	UCUCAGCUUUCAGUGCAUUGA	Cleavage	21	AT5G07450::cyclin_p4%3B3
miR161-5p	BnaC09g38930D	chrC09	3	41649045	41649025	41648702	41649208	-	CUGUGACUUUCAGUGCGUCGA	Cleavage	21	AT5G18960::FAR1-related_sequence_12
miR161-5p	BnaC04g33130D	chrC04	1.5	34761290	34761310	34760581	34762026	+	UAGUCACUUUCAAUGCGUUGA	Translation	21	AT5G41170::Pentatricopeptide_repeat_(PPR-like)_superfamily_protein-1
miR161-5p	BnaA07g16740D	chrA07	1.5	14151417	14151397	14150678	14151993	-	UAGUCACUUUCAAUGCGUUGA	Translation	21	AT5G41170::Pentatricopeptide_repeat_(PPR-like)_superfamily_protein-2
miR161-5p	BnaA04g10910D	chrA04	1.5	9491240	9491220	9490501	9491946	-	UAGUCACUUUCAAUGCGUUGA	Translation	21	AT5G41170::Pentatricopeptide_repeat_(PPR-like)_superfamily_protein-3
miR161-5p	BnaC09g26830D	chrC09	3.5	28161163	28161143	28159739	28161933	-	GAGACAGUUUCGGUGCAUUGU	Cleavage	21	AT5G42660::DNA-directed_RNA_polymerase_subunit_beta_(DUF616)-1
miR161-5p	BnaA03g13430D	chrA03	3	6094377	6094397	6093557	6095686	+	GAGACAGUUUCAGUGCAUUGU	Cleavage	21	AT5G42660::DNA-directed_RNA_polymerase_subunit_beta_(DUF616)-4
miR161-5p	BnaC03g16240D	chrC03	3	8244399	8244419	8243551	8245522	+	GAGACAGUUUCAGUGCAUUGU	Cleavage	21	AT5G42660::DNA-directed_RNA_polymerase_subunit_beta_(DUF616)-5
miR161-5p	BnaA10g09940D	chrA10	3	8608516	8608536	8607305	8610794	+	AUGUUACUUUCAAUGCUUUGA	Translation	21	AT5G55840::PPR_superfamily_protein-1
miR161-5p	BnaC09g32390D	chrC09	3	35368272	35368292	35367062	35370550	+	AUGUUACUUUCAAUGCUUUGA	Cleavage	21	AT5G55840::PPR_superfamily_protein-2
miR161-5p	BnaA10g07700D	chrA10	3.5	6184934	6184913	6183202	6185113	-	CAGUCACUUUUCACUGCGUUGA	Translation	22	gene::symbol:BnaA10g07700D
miR161-5p	BnaC03g37750D	chrC03	3	23087721	23087701	23087145	23091093	-	UUAUCAUUCUCAGUGUAUUGA	Cleavage	21	gene::symbol:BnaC03g37750D
miR161-5p	BnaC04g20390D	chrC04	2.5	21496130	21496110	21494835	21496570	-	UUGUAACUUACAGUGUAUUGA	Cleavage	21	gene::symbol:BnaC04g20390D
miR161-5p	BnaC04g37910D	chrC04	3.5	39216551	39216571	39216388	39218680	+	CUGUCACUUUUAUUAUAUUGA	Translation	21	gene::symbol:BnaC04g37910D
miR162-3p	BnaC02g46630D	chrC02_random	2.5	2386381	2386400	2385823	2387211	+	GGGGAUUCAGAGAUUUAUCGG	Translation	21	[Source:UniProtKB/TrEMBL;Acc:A0A078J9P8]::
miR162-3p	BnaCnng74270D	chrCnn_random	2.5	75120495	75120475	75119278	75120821	-	AGGGAUCUGGAGGUUUAUUGA	Cleavage	21	AT1G19310::RING/U-box_superfamily_protein-2
miR162-3p	BnaC01g10110D	chrC01	2.5	5948883	5948863	5948544	5950382	-	AGUGAUGAAGAGGUUUAUUGA	Cleavage	21	AT4G17510::ubiquitin_C-terminal_hydrolase_3
miR162-3p	BnaC02g40490D	chrC02	1.5	43527457	43527437	43526261	43527561	-	GAGGAUGCAGAGGUUUAACGA	Cleavage	21	AT5G25757::RNA_polymerase_I-associated_factor_PAF67-1
miR163	BnaA05g17130D	chrA05	2.5	11900199	11900176	11900160	11901131	-	UGACGAGUUCCAAAUCCUCUUUAC	Translation	24	[Source:UniProtKB/TrEMBL;Acc:A0A078FCH0]::
miR163	BnaCnng06900D	chrCnn_random	2.5	5894714	5894737	5894015	5895473	+	UGGAGAGUUCUUAGUUCUUUUCAA	Cleavage	24	[Source:UniProtKB/TrEMBL;Acc:A0A078FFK9]::
miR163	BnaC03g26810D	chrC03	2.5	15351231	15351254	15350479	15352031	+	AUGGAAGUUCCAUCUCCUCUUCAG	Translation	24	[Source:UniProtKB/TrEMBL;Acc:A0A078HLQ9]::
miR163	BnaA02g13880D	chrA02	1	7683898	7683921	7682414	7685252	+	GCCUAAGUUCCAUGUCCUCUUCAA	Cleavage	24	[Source:UniProtKB/TrEMBL;Acc:A0A078I627]::
miR163	BnaCnng39060D	chrCnn_random	2.5	37710439	37710416	37710311	37713709	-	CCACAGCUUCCAGGUUCUCUUCAA	Cleavage	24	[Source:UniProtKB/TrEMBL;Acc:A0A078JC35]::
miR163	BnaAnng23070D	chrAnn_random	1	25983995	25983972	25982643	25984665	-	GCUUAAGUUCCAUGUCCUCUUCAA	Cleavage	24	[Source:UniProtKB/TrEMBL;Acc:A0A078JK90]::
miR163	BnaCnng56390D	chrCnn_random	1	56302030	56302007	56300678	56303474	-	GCCUAAGUUCCAUGUCCUCUUCAA	Cleavage	24	[Source:UniProtKB/TrEMBL;Acc:A0A078JLX0]::
miR163	BnaC05g11430D	chrC05	1	6676885	6676908	6676547	6677837	+	CCCUGAGUUUCAAGUCUUCUUCAA	Cleavage	24	AT1G15125::S-adenosyl-L-methionine-dependent_methyltransferases_superfamily_protein-1
miR163	BnaA06g38320D	chrA06_random	1	483599	483576	482658	484077	-	CCCUGAGUUUCAAGUCUUCUUCAA	Cleavage	24	AT1G15125::S-adenosyl-L-methionine-dependent_methyltransferases_superfamily_protein-2
miR163	BnaC06g09590D	chrC06	2.5	11438026	11438003	11433766	11438098	-	UUUCCAGUUCCAGGUCUUUUUCAU	Cleavage	24	AT1G52300::Zinc-binding_ribosomal_protein_family_protein
miR163	BnaC03g69390D	chrC03	1	59113103	59113126	59113087	59115008	+	CUCAUGGUUCCAAGUUCUCUUCAA	Cleavage	24	AT1G53100::Core-2/I-branching_beta-1%2C6-N-acetylglucosaminyltransferase_family_protein-3
miR163	BnaA07g25920D	chrA07	0	19132496	19132519	19132040	19133454	+	CAUAGAGUUCCAAGUCCUCUUCAA	Cleavage	24	AT1G66690::S-adenosyl-L-methionine-dependent_methyltransferases_superfamily_protein-1
miR163	BnaC06g27540D	chrC06	0.5	28807057	28807080	28806703	28808104	+	CAUAGAGUUCCAAGUUCUCUUCAA	Cleavage	24	AT1G66690::S-adenosyl-L-methionine-dependent_methyltransferases_superfamily_protein-3
miR163	BnaA07g26790D	chrA07	1.5	19595993	19596016	19594428	19597231	+	GGCAGAGUUCCUAGUCUUCUUCAA	Cleavage	24	AT1G68040::S-adenosyl-L-methionine-dependent_methyltransferases_superfamily_protein-1
miR163	BnaA04g28950D	chrA04_random	2.5	1100047	1100024	1098958	1101667	-	GGGAAACUUCCAAGAUCUCUUCAA	Translation	24	AT2G25440::receptor_like_protein_20
miR163	BnaA01g33060D	chrA01	2.5	22373558	22373535	22370747	22373729	-	CAAGAAGAACCAAGUCUUCUUCAA	Cleavage	24	AT3G02320::N2%2CN2-dimethylguanosine_tRNA_methyltransferase-5
miR163	BnaC04g42620D	chrC04	2.5	43126092	43126115	43124391	43127150	+	GGGAAACUUCCAAGAUCUCUUCAA	Translation	24	AT3G24900::receptor_like_protein_39
miR163	BnaA04g18950D	chrA04	2.5	15037444	15037421	15036386	15039061	-	GGGAAACUUCCAAGAUCUCUUCAA	Translation	24	AT3G24982::receptor_like_protein_40
miR163	BnaC04g43850D	chrC04	2.5	44111300	44111277	44110344	44112998	-	GGGAAACUUCCAAGAUCUCUUCAA	Translation	24	AT3G25010::receptor_like_protein_41
miR163	BnaA06g18520D	chrA06	2.5	10653632	10653655	10651424	10653662	+	GUUUCAGUUUCAGGUCUUCUUCAU	Cleavage	24	AT3G45430::Concanavalin_A-like_lectin_protein_kinase_family_protein
miR163	BnaA02g02810D	chrA02	2.5	1255810	1255833	1255805	1256195	+	CAAAAAGAACCAAGUCUUCUUCAA	Cleavage	24	gene::symbol:BnaA02g02810D
miR164	BnaA09g02510D	chrA09	2.5	1290767	1290787	1290439	1291095	+	CUCACGUGACAUGCUUCUCCG	Translation	21	[Source:UniProtKB/TrEMBL;Acc:A0A078G0C1]::
miR164	BnaC09g28450D	chrC09	2.5	30908144	30908124	30907085	30908173	-	GGCACCUGUUCUGCUUCUCCG	Cleavage	21	[Source:UniProtKB/TrEMBL;Acc:A0A078GT74]::
miR164	BnaCnng57440D	chrCnn_random	2.5	57227233	57227253	57227025	57227990	+	UUCACUUGCUCAGCUUCUCCA	Translation	21	[Source:UniProtKB/TrEMBL;Acc:A0A078JRK5]::
miR164	BnaA08g26300D	chrA08	2.5	17843042	17843022	17842017	17843062	-	GGCAUGUUCCUUGCUUCUCUA	Cleavage	21	AT1G09560::germin-like_protein_5
miR164	BnaC03g70990D	chrC03	1	60476443	60476423	60476145	60481228	-	AGCAAGUGCCCUGCUUCUCCA	Cleavage	21	AT1G56010::NAC_domain_containing_protein_1
miR164	BnaA08g00130D	chrA08	1	135484	135504	131408	135791	+	AGCAAGUGCCCUGCUUCUCCA	Cleavage	21	AT1G56010::NAC_domain_containing_protein_1
miR164	BnaA09g41060D	chrA09	2.5	28732168	28732148	28728712	28732259	-	GGCACGUGCCCUGCCUCUCCU	Cleavage	21	AT1G57800::zinc_finger_(C3HC4-type_RING_finger)_family_protein
miR164	BnaA07g17610D	chrA07	2.5	14700522	14700542	14700122	14701785	+	UUCACGUGUUAUGCUUCUCUA	Translation	21	AT2G27340::N-acetylglucosaminylphosphatidylinositol_de-N-acetylase_family_protein-1
miR164	BnaA05g04990D	chrA05	2.5	2618761	2618741	2617537	2619018	-	GACAUGUCCCCUGCUUCUUCG	Cleavage	21	AT2G45640::SIN3_associated_polypeptide_P18
miR164	BnaC04g04370D	chrC04	2.5	3245539	3245519	3244261	3245824	-	GACAUGUCCCCUGCUUCUUCG	Cleavage	21	AT2G45640::SIN3_associated_polypeptide_P18
miR164	BnaA03g32550D	chrA03	1	15712070	15712090	15710157	15712441	+	AGCAAGUGCCCUGCUUCUCCA	Cleavage	21	AT3G12977::NAC_(No_Apical_Meristem)_domain_transcriptional_regulator_superfamily_protein-1
miR164	BnaC05g40360D	chrC05	1	38566111	38566091	38565790	38567948	-	AGCAAGUGCCCUGCUUCUCCA	Cleavage	21	AT3G12977::NAC_(No_Apical_Meristem)_domain_transcriptional_regulator_superfamily_protein-2
miR164	BnaC03g73730D	chrC03_random	1	1721675	1721655	1721533	1723592	-	AGCAAGUGCCCUGCUUCUCCA	Cleavage	21	AT3G12977::NAC_(No_Apical_Meristem)_domain_transcriptional_regulator_superfamily_protein-3
miR164	BnaA05g26240D	chrA05	1	19251193	19251173	19250970	19254312	-	AGCAAGUGCCCUGCUUCUCCA	Cleavage	21	AT3G12977::NAC_(No_Apical_Meristem)_domain_transcriptional_regulator_superfamily_protein-4
miR164	BnaC03g38960D	chrC03	1	24034659	24034679	24033410	24034951	+	AGCACGUGUCCUGUUUCUCCA	Cleavage	21	AT3G15170::NAC_(No_Apical_Meristem)_domain_transcriptional_regulator_superfamily_protein
miR164	BnaA03g33770D	chrA03	1	16353138	16353158	16351813	16353433	+	AGCACGUGUCCUGUUUCUCCA	Cleavage	21	AT3G15170::NAC_(No_Apical_Meristem)_domain_transcriptional_regulator_superfamily_protein
miR164	BnaC05g38460D	chrC05	0.5	37195839	37195819	37195559	37196863	-	AGCACGUGUCCUGCUUCUCCA	Cleavage	21	AT3G15170::NAC_(No_Apical_Meristem)_domain_transcriptional_regulator_superfamily_protein
miR164	BnaC04g34520D	chrC04	0.5	36100138	36100158	36099114	36100418	+	AGCACGUGUCCUGCUUCUCCA	Cleavage	21	AT3G15170::NAC_(No_Apical_Meristem)_domain_transcriptional_regulator_superfamily_protein
miR164	BnaA01g28990D	chrA01	1	20109276	20109256	20108993	20110552	-	AGCACGUGUCCUGUUUCUCCA	Cleavage	21	AT3G15170::NAC_(No_Apical_Meristem)_domain_transcriptional_regulator_superfamily_protein
miR164	BnaC01g36350D	chrC01	1	35657225	35657205	35656945	35658537	-	AGCACGUGUCCUGUUUCUCCA	Cleavage	21	AT3G15170::NAC_(No_Apical_Meristem)_domain_transcriptional_regulator_superfamily_protein
miR164	BnaA06g31080D	chrA06	2.5	20904421	20904401	20903890	20905358	-	CUAACGUGACCUGCUUCUCCG	Cleavage	21	AT3G29035::NAC_domain_containing_protein_3
miR164	BnaA09g02500D	chrA09	2.5	1288866	1288886	1287703	1290359	+	CUCACGUGACAUGCUUCUCCG	Translation	21	AT3G29035::NAC_domain_containing_protein_3
miR164	BnaCnng49350D	chrCnn_random	1.5	48814682	48814702	48813706	48814824	+	CUCACGUGCCAUGCUUCUCCG	Translation	21	AT3G29035::NAC_domain_containing_protein_3
miR164	BnaA10g28830D	chrA10_random	2.5	1300112	1300092	1297719	1300706	-	CUCAUAUGCUCUGCUUUUCCA	Cleavage	21	AT4G06534::transmembrane_protein-1
miR164	BnaC09g52700D	chrC09_random	2.5	2065552	2065572	2064958	2069283	+	CUCAUAUGCUCUGCUUUUCCA	Cleavage	21	AT4G06536::SPla/RYanodine_receptor_(SPRY)_domain-containing_protein-1
miR164	BnaA08g08940D	chrA08	2.5	8674486	8674466	8674028	8675413	-	GACACAUGUCCUACUUCUCCA	Translation	21	AT4G18880::heat_shock_transcription_factor_A4A
miR164	BnaC02g01470D	chrC02	0.5	597355	597335	597033	598260	-	CUUACGUGCCCUGCUUCUCCA	Cleavage	21	AT5G07680::NAC_domain_containing_protein_80
miR164	BnaAnng06380D	chrAnn_random	0.5	6260977	6260957	6260655	6262000	-	CUUACGUGCCCUGCUUCUCCA	Cleavage	21	AT5G07680::NAC_domain_containing_protein_80
miR164	BnaA10g30260D	chrA10_random	0.5	2129328	2129348	2128409	2129697	+	UUUACGUGCCCUGCUUCUCCA	Cleavage	21	AT5G07680::NAC_domain_containing_protein_80
miR164	BnaCnng66010D	chrCnn_random	0.5	65715358	65715338	65714990	65716286	-	UUUACGUGCCCUGCUUCUCCA	Cleavage	21	AT5G07680::NAC_domain_containing_protein_80
miR164	BnaA07g14730D	chrA07	1.5	12927031	12927051	12926112	12927342	+	CUCACGUGACCUGCUUCUCCG	Cleavage	21	AT5G39610::NAC_domain_containing_protein_6
miR164	BnaA04g09470D	chrA04	1.5	8447887	8447867	8447658	8448887	-	CUCACGUGACCUGCUUCUCCG	Cleavage	21	AT5G39610::NAC_domain_containing_protein_6
miR164	BnaC04g31690D	chrC04	1.5	33432775	33432755	33432546	33433766	-	CUCACGUGACCUGCUUCUCCG	Cleavage	21	AT5G39610::NAC_domain_containing_protein_6
miR164	BnaC06g12550D	chrC06	1.5	15069919	15069939	15068947	15070299	+	CUCACGUGACCUGCUUCUCCG	Cleavage	21	AT5G39610::NAC_domain_containing_protein_6
miR164	BnaC02g13890D	chrC02	1	9220494	9220514	9219065	9220843	+	AGCACGUGUCCUGUUUCUCCA	Cleavage	21	AT5G53950::NAC_(No_Apical_Meristem)_domain_transcriptional_regulator_superfamily_protein
miR164	BnaA02g09970D	chrA02	1	5015141	5015161	5013690	5015490	+	AGCACGUGUCCUGUUUCUCCA	Cleavage	21	AT5G53950::NAC_(No_Apical_Meristem)_domain_transcriptional_regulator_superfamily_protein
miR164	BnaAnng07000D	chrAnn_random	0.5	6892731	6892751	6891926	6893077	+	UUUACGUGCCCUGCUUCUCCA	Cleavage	21	AT5G61430::NAC_domain_containing_protein_100
miR164	BnaC07g49940D	chrC07_random	0.5	2294632	2294652	2293678	2295091	+	UUUACGUGCCCUGCUUCUCCA	Cleavage	21	AT5G61430::NAC_domain_containing_protein_100
miR167	BnaC07g13440D	chrC07	3.5	19102780	19102760	19101583	19103135	-	UAGAUCAUUCUGGUGGUUUCU	Cleavage	21	[Source:UniProtKB/TrEMBL;Acc:A0A078FHN7]::
miR167	BnaCnng04420D	chrCnn_random	2.5	3857478	3857458	3857386	3859930	-	GGGAACAUGCUUGUAGCUUCA	Translation	21	[Source:UniProtKB/TrEMBL;Acc:A0A078FQA2]::
miR167	BnaC03g74360D	chrC03_random	2.5	2299251	2299269	2299251	2300335	+	GAUCUUGCUGGAAGCUUCG	Cleavage	19	[Source:UniProtKB/TrEMBL;Acc:A0A078ILQ9]::
miR167	BnaA09g49770D	chrA09	3.5	33048851	33048831	33046538	33049318	-	CAGAUUGUGAUGGCAGCUACA	Cleavage	21	AT1G06750::P-loop_containing_nucleoside_triphosphate_hydrolases_superfamily_protein-2
miR167	BnaC08g44930D	chrC08	3.5	37887670	37887690	37887198	37889945	+	CAGAUUGUGAUGGCAGCUACA	Cleavage	21	AT1G06750::P-loop_containing_nucleoside_triphosphate_hydrolases_superfamily_protein-3
miR167	BnaA06g05150D	chrA06	3.5	2948487	2948506	2948127	2950479	+	UAGAUC-UGUUGACAGCUUCA	Translation	21	AT1G08830::copper/zinc_superoxide_dismutase_1
miR167	BnaC06g19550D	chrC06	3.5	21732260	21732240	21730311	21733123	-	UGGAUCAUAUUGGUGGCUUCU	Cleavage	21	AT1G15960::NRAMP_metal_ion_transporter_6
miR167	BnaC06g40180D	chrC06	3.5	36934061	36934081	36932959	36936140	+	UGGAUCAUAUUGGUGGCUUCU	Cleavage	21	AT1G15960::NRAMP_metal_ion_transporter_6
miR167	BnaA02g15500D	chrA02	3.5	8983687	8983707	8982649	8984617	+	GAGAUCAUCCUGACAUCUUCA	Translation	21	AT1G22880::cellulase_5
miR167	BnaC02g20720D	chrC02	3.5	17309613	17309633	17308580	17310517	+	GAGAUCAUCCUGACAUCUUCA	Translation	21	AT1G22880::cellulase_5
miR167	BnaC07g12470D	chrC07	2.5	17933564	17933544	17931629	17933658	-	AUGGUCUUGUUGGUAGCUUCA	Cleavage	21	AT1G26810::galactosyltransferase1
miR167	BnaA07g09340D	chrA07	3.5	9188815	9188835	9187844	9190751	+	AUGGUCUUGUUGGUAGCUUCC	Cleavage	21	AT1G26810::galactosyltransferase1
miR167	BnaC07g11590D	chrC07	3.5	17128264	17128284	17126952	17128518	+	UGGAUUCUGCUGUCAGCUUCU	Translation	21	AT1G27650::U2_snRNP_auxiliary_factor_small_subunit
miR167	BnaA07g36590D	chrA07_random	3.5	565320	565300	565050	566590	-	UGGAUUCUGCUGUCAGCUUCU	Translation	21	AT1G27650::U2_snRNP_auxiliary_factor_small_subunit
miR167	BnaA08g17390D	chrA08	3.5	13856738	13856758	13852950	13857293	+	GAGAUCAGGCUGGCAGCUUGU	Cleavage	21	AT1G30330::auxin_response_factor_6
miR167	BnaA09g26170D	chrA09	3.5	19355219	19355239	19351820	19355843	+	GAGAUCAGGCUGGCAGCUUGU	Cleavage	21	AT1G30330::auxin_response_factor_6
miR167	BnaC05g23210D	chrC05	3.5	17325144	17325124	17324518	17328541	-	GAGAUCAGGCUGGCAGCUUGU	Cleavage	21	AT1G30330::auxin_response_factor_6
miR167	BnaC03g59640D	chrC03	3.5	48887144	48887124	48886777	48890909	-	GAGAUCAGGCUGGCAGCUUGU	Cleavage	21	AT1G30330::auxin_response_factor_6
miR167	BnaC03g69200D	chrC03	3.5	58931055	58931040	58930665	58932285	-	UGGGUCGUGCUGUCGGCUUCU	Translation	21	AT1G52600::Peptidase_S24/S26A/S26B/S26C_family_protein-3
miR167	BnaAnng32770D	chrAnn_random	3.5	37443857	37443842	37443559	37444600	-	UGGGUCGUGCUGUCGGCUUCU	Translation	21	AT1G52600::Peptidase_S24/S26A/S26B/S26C_family_protein-6
miR167	BnaA10g10140D	chrA10	3.5	8729963	8729943	8725827	8730011	-	CUGGUCGUGUUGACGGCUUCG	Translation	21	AT1G55810::uridine_kinase-like_3
miR167	BnaA09g13940D	chrA09	3.5	7951501	7951521	7950969	7952898	+	CGGGUUAUGCUAGUAGCUUUG	Translation	21	AT1G60980::gibberellin_20-oxidase_4
miR167	BnaCnng11850D	chrCnn_random	3.5	11274873	11274893	11274341	11276251	+	CGGGUUAUGCUAGUAGCUUUG	Translation	21	AT1G60980::gibberellin_20-oxidase_4
miR167	BnaC06g32170D	chrC06	3.5	32483928	32483908	32483305	32486133	-	CUGAUCAUGCUGGCAGGUGCG	Cleavage	21	AT1G71020::ARM_repeat_superfamily_protein
miR167	BnaA07g33210D	chrA07	2.5	22838692	22838672	22837432	22839804	-	GAGAUGAUGCUGCUAGCUUCA	Translation	21	AT1G76970::Target_of_Myb_protein_1
miR167	BnaC06g37770D	chrC06	2.5	35650223	35650203	35648733	35651371	-	GAGAUGAUGCUGCUAGCUUCA	Translation	21	AT1G76970::Target_of_Myb_protein_1
miR167	BnaA07g20100D	chrA07	3.5	15870865	15870845	15868969	15872665	-	UGGAUCAUAUUGGUGGCUUCU	Cleavage	21	AT1G80830::natural_resistance-associated_macrophage_protein_1
miR167	BnaA03g38110D	chrA03	3.5	18938703	18938722	18937164	18939808	+	GAGGUCUUGCUUGCAGCUUCU	Translation	21	AT2G05755::Nodulin_MtN21_/EamA-like_transporter_family_protein-1
miR167	BnaC03g74440D	chrC03_random	3.5	2362680	2362661	2361599	2364889	-	GAGGUCUUGCUUGCAGCUUCU	Translation	21	AT2G05755::Nodulin_MtN21_/EamA-like_transporter_family_protein-2
miR167	BnaA04g17240D	chrA04	3.5	14042463	14042483	14042161	14043906	+	AAGAUCAUGUUGAUGGCUUCU	Translation	21	AT2G30105::LRR/ubiquitin-like_domain_protein-2
miR167	BnaA05g00940D	chrA05	3.5	536345	536365	535077	537216	+	GGAAUCAUGCUAGCAUCUUCA	Translation	21	AT2G46950::cytochrome_P450%2C_family_709%2C_subfamily_B%2C_polypeptide_2
miR167	BnaC01g39650D	chrC01	3.5	38255573	38255553	38254537	38257907	-	CAGGUUAUGUUGGCAGUUACA	Cleavage	21	AT3G07810::RNA-binding_(RRM/RBD/RNP_motifs)_family_protein-3
miR167	BnaA05g29840D	chrA05	3.5	20761800	20761780	20760331	20763972	-	CAGGUUAUGUUGGCAGUUACA	Cleavage	21	AT3G07810::RNA-binding_(RRM/RBD/RNP_motifs)_family_protein-4
miR167	BnaC05g52200D	chrC05_random	3.5	3681687	3681667	3680750	3683844	-	CAGGUUAUGUUGGCAGUUACA	Cleavage	21	AT3G07810::RNA-binding_(RRM/RBD/RNP_motifs)_family_protein-5
miR167	BnaAnng16570D	chrAnn_random	3.5	17641335	17641356	17639478	17641363	+	AAGAUCUAUGCUGGCACCUUCA	Cleavage	22	AT3G10060::FKBP-like_peptidyl-prolyl_cis-trans_isomerase_family_protein
miR167	BnaA03g32750D	chrA03	3.5	15807443	15807422	15807366	15807903	-	CGGAUCAGUGUUGGUAGUUUCA	Cleavage	22	AT3G13310::Chaperone_DnaJ-domain_superfamily_protein-5
miR167	BnaCnng43600D	chrCnn_random	3.5	42632491	42632471	42630571	42634038	-	GUGAUUAUGCUGGUGGUUUGA	Cleavage	21	AT3G21810::Zinc_finger_C-x8-C-x5-C-x3-H_type_family_protein-2
miR167	BnaA03g45710D	chrA03	3.5	23312493	23312513	23312042	23314511	+	UAGCUCAUGAUAGCAGCUUCG	Cleavage	21	AT4G23060::IQ-domain_22
miR167	BnaC08g11760D	chrC08	3.5	17027828	17027848	17025426	17028549	+	CAGCUCAAGCUGGCAGCUCCA	Cleavage	21	AT4G24690::ubiquitin-associated_(UBA)/TS-N_domain-containing_protein_/_octicosapeptide/Phox/Bemp1_(PB1)_domain-containing_protein
miR167	BnaC07g41200D	chrC07	3.5	41141978	41141958	41140860	41148950	-	GAGAAUAAGCUGGUGGCUUCA	Cleavage	21	AT4G28080::Tetratricopeptide_repeat_(TPR)-like_superfamily_protein
miR167	BnaCnng20570D	chrCnn_random	3.5	19362223	19362203	19361571	19362281	-	AAGAUUAUGCUGUUGGCUUCC	Translation	21	AT5G04340::6
miR167	BnaC01g24130D	chrC01	3.5	18671981	18671961	18671794	18673685	-	AGGAUUAUCCCGGCAGCUUCU	Translation	21	AT5G23060::calcium_sensing_receptor
miR167	BnaCnng40790D	chrCnn_random	3.5	39333141	39333161	39331200	39333450	+	AGGAUUAUCCCGGCAGCUUCU	Translation	21	AT5G23060::calcium_sensing_receptor
miR167	BnaA04g07950D	chrA04	3.5	6927850	6927830	6927250	6931255	-	UAGAUCAGGCUGGCAGCUUGU	Cleavage	21	AT5G37020::auxin_response_factor_8
miR167	BnaA07g25390D	chrA07	3.5	18897867	18897887	18893860	18898414	+	UAGAUCAGGCUGGCAGCUUGU	Cleavage	21	AT5G37020::auxin_response_factor_8
miR167	BnaC06g27170D	chrC06	3.5	28619201	28619221	28615117	28619724	+	UAGAUCAGGCUGGCAGCUUGU	Cleavage	21	AT5G37020::auxin_response_factor_8
miR167	BnaCnng25410D	chrCnn_random	3.5	23899109	23899089	23898615	23902559	-	UAGAUCAGGCUGGCAGCUUGU	Cleavage	21	AT5G37020::auxin_response_factor_8
miR167	BnaA04g08120D	chrA04	3.5	7170602	7170582	7170471	7171157	-	AUGAUUAUGAUGGCGGCUCCA	Cleavage	21	AT5G37550::hypothetical_protein-2
miR167	BnaA09g06860D	chrA09	3.5	3336333	3336353	3335813	3337868	+	UGGAGCAUGGUGGCAGCUUGA	Cleavage	21	AT5G64520::homolog_of_X-ray_repair_cross_complementing_2_(XRCC2)
miR167	BnaC07g07620D	chrC07	3.5	12039850	12039830	12039468	12040370	-	GUGAUUAUGCUGGUGGUUUGA	Cleavage	21	gene::symbol:BnaC07g07620D
miR167	BnaC08g39580D	chrC08	3.5	35217802	35217782	35217035	35219297	-	GGGAUCUUGCUGGGAGUUUCU	Cleavage	21	gene::symbol:BnaC08g39580D
miR168-5p	BnaC07g18320D	chrC07	3	24928285	24928265	24928248	24931185	-	AUCCCGCCUUGUAUCAAGUGA	Cleavage	21	[Source:UniProtKB/TrEMBL;Acc:A0A078HQD1]::
miR168-5p	BnaC08g02120D	chrC08	3	1624759	1624739	1624491	1627303	-	AUCAAGACCUGCACCAAGCGC	Cleavage	21	AT1G07360::CCCH-type_zinc_fingerfamily_protein_with_RNA-binding_domain-containing_protein-1
miR168-5p	BnaC05g25730D	chrC05	3	21121457	21121437	21116236	21122145	-	UUCCCGAGCUGCAUCAAGCUA	Cleavage	21	AT1G48410::Stabilizer_of_iron_transporter_SufD_/_Polynucleotidyl_transferase
miR168-5p	BnaA05g17460D	chrA05	3	12291422	12291442	12290150	12296889	+	UUCCCGAGCUGCAUCAAGCUA	Cleavage	21	AT1G48410::Stabilizer_of_iron_transporter_SufD_/_Polynucleotidyl_transferase
miR168-5p	BnaA08g03260D	chrA08	3	2681983	2682003	2681072	2686918	+	UUCCCGAGCUGCAUCAAGCUA	Cleavage	21	AT1G48410::Stabilizer_of_iron_transporter_SufD_/_Polynucleotidyl_transferase
miR168-5p	BnaC08g46720D	chrC08_random	3	958533	958513	953598	958888	-	UUCCCGAGCUGCAUCAAGCUA	Cleavage	21	AT1G48410::Stabilizer_of_iron_transporter_SufD_/_Polynucleotidyl_transferase
miR168-5p	BnaC07g44170D	chrC07	3	42866780	42866760	42866134	42868549	-	GACCUGACAAGCACCAAGCGG	Cleavage	21	AT2G26450::Plant_invertase/pectin_methylesterase_inhibitor_superfamily
miR168-5p	BnaA01g10350D	chrA01	3	5174791	5174811	5174235	5174855	+	AUCACGAUUUUCACCAAGCGA	Translation	21	AT4G20000::VQ_motif-containing_protein-1
miR168-5p	BnaA10g16440D	chrA10	3	12507138	12507158	12507016	12509856	+	UUCCCGAUCUGUAAUAAGUGA	Cleavage	21	AT5G18490::vacuolar_sorting-associated_protein_(DUF946)-1
miR168-5p	BnaAnng05510D	chrAnn_random	3	5901036	5901016	5900999	5902942	-	AUCCCGCCUUGUAUCAAGUGA	Cleavage	21	AT5G45320::late_embryogenesis_abundant_protein-4
miR169	BnaC01g33120D	chrC01	3.5	32373949	32373928	32373573	32374858	-	AGCGGUGAGUUUUCCUUGGCUU	Translation	22	[Source:UniProtKB/TrEMBL;Acc:A0A078H981]::
miR169	BnaC03g64090D	chrC03	3.5	53545807	53545788	53545452	53546578	-	CCUGGUGAUUCGUUCUUGGUUA	Cleavage	22	[Source:UniProtKB/TrEMBL;Acc:A0A078IAC2]::
miR169	BnaC08g37640D	chrC08	1	34318179	34318199	34316306	34318279	+	GAGGGAAGUCAUCCUUGGCUG	Cleavage	21	AT1G17590::nuclear_factor_Y%2C_subunit_A8
miR169	BnaA09g44920D	chrA09	1	30780296	30780316	30778841	30780472	+	AGGGGAAGUCAUCCUUGGCUG	Cleavage	21	AT1G17590::nuclear_factor_Y%2C_subunit_A8
miR169	BnaC08g37450D	chrC08	3.5	34241129	34241108	34241039	34242412	-	UACGGUAAGUUAUCCUUUGUUG	Cleavage	22	AT1G18000::Major_facilitator_superfamily_protein-1
miR169	BnaA09g44750D	chrA09	3.5	30690962	30690941	30690709	30692328	-	UACGGUAAGUUAUCCUUUGUUG	Cleavage	22	AT1G18000::Major_facilitator_superfamily_protein-2
miR169	BnaA06g20450D	chrA06	2.5	13935459	13935479	13930382	13935572	+	UUGCAAGUCUUGUUUGGCUUA	Translation	21	AT1G35190::2-oxoglutarate_(2OG)_and_Fe(II)-dependent_oxygenase_superfamily_protein-2
miR169	BnaC06g06950D	chrC06	2	7498114	7498094	7497997	7499985	-	CUGGGAAGUCAUCCUUGGCUA	Cleavage	21	AT1G54160::nuclear_factor_Y%2C_subunit_A5
miR169	BnaA06g01280D	chrA06	2	818886	818906	817024	818933	+	CUGGGAAGUCAUCCUUGGCUA	Cleavage	21	AT1G54160::nuclear_factor_Y%2C_subunit_A5
miR169	BnaAnng31560D	chrAnn_random	2	36113550	36113530	36113417	36115159	-	AGGGGAAGUCAUACUUGGCUA	Translation	21	AT1G54160::nuclear_factor_Y%2C_subunit_A5
miR169	BnaA07g22940D	chrA07	2	17371002	17371022	17361701	17371259	+	AGGGGAAGUCAUCCUUGGCUA	Cleavage	21	AT1G72830::nuclear_factor_Y%2C_subunit_A3
miR169	BnaC06g33950D	chrC06	2	33612200	33612180	33612111	33612907	-	AGGGGAAGUCAUCCUUGGCUA	Cleavage	21	AT1G72830::nuclear_factor_Y%2C_subunit_A3
miR169	BnaC02g21570D	chrC02	2	18560766	18560746	18560619	18562639	-	GGGGGAAGUCAUCCUUGGCUA	Cleavage	21	AT1G72830::nuclear_factor_Y%2C_subunit_A3
miR169	BnaA02g16180D	chrA02	2	9628263	9628243	9628040	9630116	-	GGGGGAAGUCAUCCUUGGCUA	Cleavage	21	AT1G72830::nuclear_factor_Y%2C_subunit_A3
miR169	BnaCnng68450D	chrCnn_random	2	68066644	68066624	68066532	68068714	-	AGGGGAAGUCAUCCUUGGCUA	Cleavage	21	AT1G72830::nuclear_factor_Y%2C_subunit_A3
miR169	BnaAnng32910D	chrAnn_random	3.5	37579646	37579625	37579557	37580954	-	UUUUGCAGGCCAUCCUUGGUUG	Cleavage	22	AT1G75760::ER_lumen_protein_retaining_receptor_family_protein-3
miR169	BnaA03g38120D	chrA03	3.5	18941728	18941749	18940893	18944408	+	GCAUACAAAUCAUUCUUGGCUA	Cleavage	22	AT2G05760::Xanthine/uracil_permease_family_protein
miR169	BnaC03g74430D	chrC03_random	3.5	2359612	2359591	2356955	2360498	-	GCAUACAAAUCAUUCUUGGCUA	Cleavage	22	AT2G05760::Xanthine/uracil_permease_family_protein
miR169	BnaC01g03200D	chrC01	2.5	1649748	1649768	1648496	1650967	+	ACGGGAUGUCAUUCUUGGCUA	Cleavage	21	AT2G17320::pantothenate_kinase-1
miR169	BnaA01g02050D	chrA01	2.5	1026994	1027014	1025746	1028196	+	AUGGGAUGUCAUUCUUGGCUA	Cleavage	21	AT2G17320::pantothenate_kinase-2
miR169	BnaA06g04700D	chrA06	2.5	2758452	2758432	2756773	2759166	-	CUGGGAAGUCGUACUUGGCUA	Translation	21	AT2G27600::AAA-type_ATPase_family_protein
miR169	BnaC05g05940D	chrC05	2.5	2944910	2944890	2943097	2945661	-	CUGGGAAGUCGUACUUGGCUA	Translation	21	AT2G27600::AAA-type_ATPase_family_protein
miR169	BnaC04g44500D	chrC04	3.5	44459358	44459337	44456614	44459988	-	CAAGGCAAAUCAUCAUUGGGUA	Cleavage	22	AT2G35610::xyloglucanase_113
miR169	BnaA09g38890D	chrA09	3.5	27672709	27672730	27671987	27682905	+	UGGGGCAGGUCUUCCAUGGUUA	Translation	22	AT2G45540::WD-40_repeat_family_protein_/_beige-like_protein
miR169	BnaCnng29150D	chrCnn_random	3.5	27593396	27593375	27590846	27594197	-	UAUGGCAAGUCAUCUUUGAAUA	Cleavage	22	AT3G01180::starch_synthase_2
miR169	BnaC05g19190D	chrC05	2.5	12704639	12704619	12704323	12706125	-	CUGGCAACUCAUCUUUGGCUC	Cleavage	21	AT3G05690::nuclear_factor_Y%2C_subunit_A2
miR169	BnaAnng02740D	chrAnn_random	2.5	2236897	2236917	2235220	2236987	+	CAGGCAAAUCAUCUUUGGCUC	Cleavage	21	AT3G05690::nuclear_factor_Y%2C_subunit_A2
miR169	BnaA03g31580D	chrA03	3.5	15232944	15232923	15232803	15241782	-	GUAGAUGAGUCAUUUUUGGUUA	Cleavage	22	AT3G08530::Clathrin%2C_heavy_chain
miR169	BnaC03g37080D	chrC03	3.5	22431359	22431338	22431211	22440115	-	GUAGAUGAGUCAUUUUUGGUUA	Cleavage	22	AT3G08530::Clathrin%2C_heavy_chain
miR169	BnaA01g31170D	chrA01	2.5	21197232	21197252	21188598	21197398	+	UAGGUGAGUCAUUUUUGGUUG	Cleavage	21	AT3G08530::Clathrin%2C_heavy_chain
miR169	BnaA01g31010D	chrA01	2.5	21114555	21114575	21113256	21114726	+	UAGGUGAGUCAUUUUUGGUUG	Cleavage	21	AT3G08530::Clathrin%2C_heavy_chain
miR169	BnaC03g37550D	chrC03	3	22991970	22991990	22991247	22993437	+	UUGGCAAGAUAGCUUUGGCUG	Translation	21	AT3G12480::nuclear_factor_Y%2C_subunit_C11
miR169	BnaA03g35980D	chrA03	2.5	17593661	17593681	17592029	17593794	+	CAGGCAAAUCAUUCUUGGCUC	Cleavage	21	AT3G20910::nuclear_factor_Y%2C_subunit_A9
miR169	BnaC05g31370D	chrC05	2.5	30686489	30686469	30686248	30688424	-	CUGGCAACUCAUUCUUGGCUU	Cleavage	21	AT3G20910::nuclear_factor_Y%2C_subunit_A9
miR169	BnaA05g19990D	chrA05	2.5	15426007	15425987	15425888	15427902	-	CUGGCAACUCAUUCUUGGCUU	Cleavage	21	AT3G20910::nuclear_factor_Y%2C_subunit_A9
miR169	BnaC03g41820D	chrC03	2.5	26689029	26689049	26687276	26689145	+	CUGGCAAAUCAUUCUUGGCUC	Cleavage	21	AT3G20910::nuclear_factor_Y%2C_subunit_A9
miR169	BnaA01g25500D	chrA01	2.5	17797484	17797464	17797274	17799488	-	GAGGCAACUCAUUCUUGGCUU	Cleavage	21	AT3G20910::nuclear_factor_Y%2C_subunit_A9
miR169	BnaC08g27560D	chrC08	3.5	28489032	28489011	28486480	28490610	-	ACAGGAAAGACAUCUUUGGCUC	Cleavage	22	AT3G56690::Cam_interacting_protein_111
miR169	BnaC07g38760D	chrC07	2.5	39998661	39998681	39998269	40000156	+	GAGCAAGUCAACAUUGGUUCA	Translation	21	AT4G24160::alpha/beta-Hydrolases_superfamily_protein-1
miR169	BnaA03g46490D	chrA03	2.5	23876118	23876138	23875734	23877688	+	GAGCAAGUCAACAUUGGUUCA	Translation	21	AT4G24160::alpha/beta-Hydrolases_superfamily_protein-3
miR169	BnaC08g11770D	chrC08	3.5	17028622	17028601	17028598	17030178	-	GUUGGUUAGUUAUUCUUGGCUC	Cleavage	22	AT4G24770::31-kDa_RNA_binding_protein
miR169	BnaC01g05470D	chrC01	2	2908141	2908121	2907857	2908636	-	UCUCAAGUCAUAUUUGGCUCA	Translation	21	AT4G32980::homeobox_protein_ATH1
miR169	BnaC03g05640D	chrC03	2.5	2717879	2717859	2717638	2719734	-	CUGGCAAAUCAUUCUUGGCUU	Cleavage	21	AT5G12840::nuclear_factor_Y%2C_subunit_A1
miR169	BnaA03g04040D	chrA03	2.5	1883395	1883375	1883229	1884845	-	CUGGCAAAUCAUUCUUGGCUU	Cleavage	21	AT5G12840::nuclear_factor_Y%2C_subunit_A1
miR169	BnaC09g44190D	chrC09	2.5	45145900	45145920	45143706	45146146	+	CCGGCAAAUCAUUCUUGGCUU	Cleavage	21	AT5G12840::nuclear_factor_Y%2C_subunit_A1
miR169	BnaA10g29990D	chrA10_random	2.5	2016137	2016117	2015895	2018378	-	CCGGCAAAUCAUUCUUGGCUU	Cleavage	21	AT5G12840::nuclear_factor_Y%2C_subunit_A1
miR169	BnaA10g14260D	chrA10	3.5	11360539	11360556	11356437	11361734	+	AAGAGCAGGUUAUCCUUGGCAA	Cleavage	22	AT5G22030::ubiquitin-specific_protease_8
miR169	BnaA03g39720D	chrA03	3.5	19822299	19822278	19819315	19822416	-	UACAACAAGUCAUCCUUGUCUA	Cleavage	22	AT5G23010::methylthioalkylmalate_synthase_1
miR169	BnaCnng21190D	chrCnn_random	3.5	19862603	19862582	19859833	19862720	-	UACAACAAGUCAUCCUUGUCUA	Cleavage	22	AT5G23010::methylthioalkylmalate_synthase_1
miR169	BnaC07g24050D	chrC07	3.5	30465315	30465336	30464295	30466337	+	CCGGGAAGGCUAUCCUUGGCUG	Cleavage	22	AT5G42120::Concanavalin_A-like_lectin_protein_kinase_family_protein
miR169	BnaA06g32360D	chrA06	3.5	21600000	21599979	21598978	21601014	-	CCGGGAAGAUUAUCCUUGGCUG	Cleavage	22	AT5G42120::Concanavalin_A-like_lectin_protein_kinase_family_protein
miR169	BnaC03g14830D	chrC03	3.5	7220235	7220214	7220110	7220724	-	UGUUGCAAGGCGUUUUUGGCUA	Cleavage	22	AT5G54062::egg_cell-secreted-like_protein-1
miR169	BnaC07g30970D	chrC07	3.5	35242894	35242915	35241903	35246560	+	CUAAGAAGGUUAUCCUUGGCUG	Cleavage	22	AT5G61010::exocyst_subunit_exo70_family_protein_E2
miR169	BnaA02g01490D	chrA02	2.5	690803	690823	688567	690900	+	UGGACAAGUUAUUUUUGGCUA	Cleavage	21	gene::symbol:BnaA02g01490D
miR170/1	BnaA03g29050D	chrA03	2.5	14129383	14129403	14127768	14130185	+	UAUGUUGGAGCUGCUCAAUCA	Translation	21	AT1G09100::26S_proteasome_AAA-ATPase_subunit_RPT5B
miR170/1	BnaAnng02470D	chrAnn_random	2.5	2047499	2047519	2046002	2048289	+	UAUGUUGGAGCUGCUCAAUCA	Translation	21	AT1G09100::26S_proteasome_AAA-ATPase_subunit_RPT5B
miR170/1	BnaAnng02660D	chrAnn_random	2.5	2146398	2146418	2144871	2147191	+	UAUGUUGGAGCUGCUCAAUCA	Translation	21	AT1G09100::26S_proteasome_AAA-ATPase_subunit_RPT5B
miR170/1	BnaC03g34300D	chrC03	2.5	20823526	20823546	20821957	20824345	+	UAUGUUGGAGCUGCUCAAUCA	Translation	21	AT1G09100::26S_proteasome_AAA-ATPase_subunit_RPT5B
miR170/1	BnaA09g42850D	chrA09	2.5	29802546	29802526	29800855	29802921	-	AUUGAUCUUGCCACGGCUCAG	Translation	21	AT2G22070::pentatricopeptide_(PPR)_repeat-containing_protein
miR170/1	BnaA03g21080D	chrA03	1	9978611	9978591	9977443	9979509	-	GAUAUUGGCGCGGCUCAAUCA	Cleavage	21	AT2G45160::GRAS_family_transcription_factor
miR170/1	BnaC03g25140D	chrC03	1	14123247	14123227	14122242	14124195	-	GAUAUUGGCGCGGCUCAAUCA	Cleavage	21	AT2G45160::GRAS_family_transcription_factor
miR170/1	BnaA07g37990D	chrA07_random	1	1401025	1401005	1399993	1401798	-	GAUAUUGGCGCGGCUCAAUCA	Cleavage	21	AT2G45160::GRAS_family_transcription_factor
miR170/1	BnaCnng57010D	chrCnn_random	1	56797007	56796987	56795972	56797805	-	GAUAUUGGCGCGGCUCAAUCA	Cleavage	21	AT2G45160::GRAS_family_transcription_factor
miR170/1	BnaC05g46270D	chrC05	2.5	41798726	41798706	41797868	41800425	-	UAUGUUGGAGCUGCUCAAUCA	Translation	21	AT3G05530::regulatory_particle_triple-A_ATPase_5A
miR170/1	BnaC08g22790D	chrC08	1	25312630	25312610	25312567	25313513	-	GAUAUUGACGCGGCUCAAUCA	Cleavage	21	AT3G51380::IQ-domain_20
miR170/1	BnaA09g31980D	chrA09	1	23765679	23765659	23765553	23769785	-	GAUAUUGACGCGGCUCAAUCA	Cleavage	21	AT3G51380::IQ-domain_20
miR170/1	BnaA04g01210D	chrA04	1	782806	782826	782147	783799	+	GAUAUUGGCGCGGCUCAAUCA	Cleavage	21	AT3G60630::GRAS_family_transcription_factor
miR170/1	BnaC04g22080D	chrC04	1	23234307	23234327	23233500	23235402	+	GAUAUUGGCGCGGCUCAAUCA	Cleavage	21	AT3G60630::GRAS_family_transcription_factor
miR170/1	BnaAnng18540D	chrAnn_random	1	19841009	19841029	19840167	19842041	+	GAUAUUGGCGCGGCUCAAUCA	Cleavage	21	AT4G00150::GRAS_family_transcription_factor
miR170/1	BnaAnng18550D	chrAnn_random	1	19844774	19844794	19843943	19845806	+	GAUAUUGGCGCGGCUCAAUCA	Cleavage	21	AT4G00150::GRAS_family_transcription_factor
miR170/1	BnaC07g03310D	chrC07	1	4293629	4293609	4292489	4294230	-	GAUAUUGUCACGGCUCAAUCA	Cleavage	21	AT4G36710::GRAS_family_transcription_factor
miR170/1	BnaA07g01720D	chrA07	1	1341570	1341590	1340971	1342710	+	GAUAUUGUCACGGCUCAAUCA	Cleavage	21	AT4G36710::GRAS_family_transcription_factor
miR172	BnaC09g13430D	chrC09	0.5	10072557	10072577	10071530	10072870	+	CAGCAGCAUCAUCAGGAUUCU	Cleavage	21	[Source:UniProtKB/TrEMBL;Acc:A0A078FYZ7]::
miR172	BnaC07g03780D	chrC07	2	5144162	5144182	5144091	5144861	+	CAGCAUCAUCUUCAAGAUUCU	Translation	21	[Source:UniProtKB/TrEMBL;Acc:A0A078GIN5]::
miR172	BnaA03g22100D	chrA03	0.5	10474204	10474224	10471932	10474564	+	CAGCAGCAUCAUCAGGAUUCU	Cleavage	21	AT2G28550::related_to_AP2
miR172	BnaC03g26480D	chrC03	0.5	15076910	15076930	15074594	15077167	+	CAGCAGCAUCAUCAGGAUUCU	Cleavage	21	AT2G28550::related_to_AP2
miR172	BnaA07g13990D	chrA07	0.5	12369438	12369418	12369151	12371892	-	CAGCAGCAUCAUCAGGAUUCU	Cleavage	21	AT2G28550::related_to_AP2
miR172	BnaC04g15640D	chrC04	0.5	13524053	13524073	13521651	13524359	+	CAGCAGCAUCAUCAGGAUUCU	Cleavage	21	AT2G28550::related_to_AP2
miR172	BnaA05g05840D	chrA05	1.5	3055996	3056016	3055586	3058329	+	UUGUAACAUCAUCAAGAUUCU	Cleavage	21	AT2G39730::rubisco_activase
miR172	BnaC04g05700D	chrC04	1.5	4020305	4020325	4019865	4022574	+	UUGUAACAUCAUCAAGAUUCU	Cleavage	21	AT2G39730::rubisco_activase
miR172	BnaA06g20560D	chrA06	2	14128103	14128123	14124588	14128541	+	AAGCAGCCUUAUUAAGAUUCU	Cleavage	21	AT3G47360::hydroxysteroid_dehydrogenase_3
miR172	BnaC08g25840D	chrC08	1.5	27410588	27410568	27410509	27415629	-	UUGCAGCAUCAUCAGGAUUCC	Cleavage	21	AT3G54990::Integrase-type_DNA-binding_superfamily_protein
miR172	BnaC06g15540D	chrC06	1.5	18280937	18280917	18279726	18283754	-	UUGCAGCAUCAUCAGGAUUCC	Cleavage	21	AT3G54990::Integrase-type_DNA-binding_superfamily_protein
miR172	BnaA09g54740D	chrA09_random	1.5	2781329	2781309	2781153	2784379	-	UUGCAGCAUCAUCAGGAUUCC	Cleavage	21	AT3G54990::Integrase-type_DNA-binding_superfamily_protein
miR172	BnaA03g53830D	chrA03	0.5	28391135	28391115	28390679	28393341	-	CUGCAGCAUCAUCAGGAUUCU	Cleavage	21	AT4G36920::Integrase-type_DNA-binding_superfamily_protein
miR172	BnaCnng39690D	chrCnn_random	0.5	38277099	38277119	38274878	38277584	+	CUGCAGCAUCAUCAGGAUUCU	Cleavage	21	AT4G36920::Integrase-type_DNA-binding_superfamily_protein
miR172	BnaCnng71740D	chrCnn_random	0.5	72007047	72007027	72006795	72008076	-	CUGCAGCAUCAUCAGGAUUCU	Cleavage	21	AT4G36920::Integrase-type_DNA-binding_superfamily_protein
miR172	BnaA01g34730D	chrA01_random	0.5	92547	92567	91516	92811	+	CUGCAGCAUCAUCAGGAUUCU	Cleavage	21	AT4G36920::Integrase-type_DNA-binding_superfamily_protein
miR172	BnaC09g35430D	chrC09	0.5	38791443	38791463	38788784	38792270	+	AUGCAGCAUCAUCAGGAUUCU	Cleavage	21	AT5G60120::target_of_early_activation_tagged_(EAT)_2
miR172	BnaA02g06490D	chrA02	0.5	3106628	3106608	3106312	3108592	-	AUGCAGCAUCAUCAGGAUUCU	Cleavage	21	AT5G60120::target_of_early_activation_tagged_(EAT)_2
miR172	BnaA10g12950D	chrA10	0.5	10543613	10543633	10540692	10544231	+	AUGCAGCAUCAUCAGGAUUCU	Cleavage	21	AT5G60120::target_of_early_activation_tagged_(EAT)_2
miR173-5p	BnaC03g23040D	chrC03	2.5	12753721	12753700	12753522	12754772	-	UUUGUUUCUCUUUGCAAGCUAA	Cleavage	22	[Source:UniProtKB/TrEMBL;Acc:A0A078GAT6]::
miR173-5p	BnaA06g02330D	chrA06	2.5	1349750	1349771	1347539	1352080	+	GCUACUUCUCUCUGGAGGCGAA	Cleavage	22	AT1G51460::ABC-2_type_transporter_family_protein
miR173-5p	BnaA03g22830D	chrA03	2.5	10856702	10856682	10850530	10863418	-	UCCAUUUCUUUCUG-AAGCGAA	Cleavage	22	AT2G25730::zinc_finger_FYVE_domain_protein-2
miR173-5p	BnaC03g26900D	chrC03	2.5	15430812	15430792	15424558	15438760	-	UCCAUUUCUUUCUG-AAGCGAA	Cleavage	22	AT2G25730::zinc_finger_FYVE_domain_protein-3
miR173-5p	BnaC03g25190D	chrC03	2	14159635	14159614	14159399	14160707	-	UCUAUUUCUCUUUGCAAGCUAA	Cleavage	22	gene::symbol:BnaC03g25190D
miR173-5p	BnaC04g33350D	chrC04	2.5	34983453	34983474	34983199	34983486	+	CCAAUUUCAGUUUGCAAGCGAA	Cleavage	22	gene::symbol:BnaC04g33350D
miR1885-1	BnaC05g23430D	chrC05	3.5	17559344	17559323	17557825	17561213	-	GAAAUCAAGCGUUUCAUUGAUU	Cleavage	22	[Source:UniProtKB/TrEMBL;Acc:A0A078F8C6]::
miR1885-1	BnaA09g20870D	chrA09	2.5	13612595	13612574	13612096	13612700	-	UUCAUCAUAUCUUUUGUUGAUU	Cleavage	22	[Source:UniProtKB/TrEMBL;Acc:A0A078FUL0]::
miR1885-1	BnaC08g21870D	chrC08	3	24587964	24587985	24587688	24588758	+	CUUCUUCUACUUUUCAUUGAUG	Cleavage	22	[Source:UniProtKB/TrEMBL;Acc:A0A078FX91]::
miR1885-1	BnaC08g21840D	chrC08	3	24566607	24566628	24566574	24567491	+	CUUCUUCUACUUUUCAUUGAUG	Cleavage	22	[Source:UniProtKB/TrEMBL;Acc:A0A078FXL4]::
miR1885-1	BnaA08g06050D	chrA08	3.5	5987198	5987177	5986338	5987225	-	UCCAUUAUACCUUUCCUUGGUC	Cleavage	22	[Source:UniProtKB/TrEMBL;Acc:A0A078G8J8]::
miR1885-1	BnaC09g39520D	chrC09	3.5	42087337	42087358	42087226	42091147	+	GGAAUCAAAACUUUCAUCGAUG	Cleavage	22	[Source:UniProtKB/TrEMBL;Acc:A0A078GJU1]::
miR1885-1	BnaA06g36050D	chrA06	3.5	23650168	23650189	23650036	23650248	+	AGAAUCAUGUCUAUCAUUGAAG	Translation	22	[Source:UniProtKB/TrEMBL;Acc:A0A078H9D0]::
miR1885-1	BnaA01g29730D	chrA01	3.5	20538900	20538921	20538786	20539066	+	GGUAACAUAUUUUUGGUUGAUG	Cleavage	22	[Source:UniProtKB/TrEMBL;Acc:A0A078HQN9]::
miR1885-1	BnaC08g10500D	chrC08	3.5	15869794	15869815	15869767	15870732	+	UCCAUUAUACCUUUCCUUGGUC	Cleavage	22	[Source:UniProtKB/TrEMBL;Acc:A0A078I0I1]::
miR1885-1	BnaC03g24080D	chrC03	2.5	13521063	13521042	13520566	13521170	-	UUCAUCAUAUCUUUUGUUGAUU	Cleavage	22	[Source:UniProtKB/TrEMBL;Acc:A0A078I303]::
miR1885-1	BnaC04g24740D	chrC04	2	25674192	25674171	25674129	25674831	-	AGCAUCAGACCAUUCAUUGAUG	Translation	22	[Source:UniProtKB/TrEMBL;Acc:A0A078IDE3]::
miR1885-1	BnaCnng31650D	chrCnn_random	3.5	30069805	30069784	30069383	30069912	-	UUCAUCGUAUUUUUUGUUGAUU	Cleavage	22	[Source:UniProtKB/TrEMBL;Acc:A0A078J1X7]::
miR1885-1	BnaCnng64500D	chrCnn_random	3.5	64207426	64207447	64205592	64208585	+	GAAAUCAAGCGUUUCAUUGAUU	Cleavage	22	[Source:UniProtKB/TrEMBL;Acc:A0A078JS03]::
miR1885-1	BnaA08g31700D	chrA08_random	2.5	2094788	2094804	2093611	2098425	+	AUCAUGGUAUCUUUCAUUGGUG	Cleavage	22	AT1G05960::ARM_repeat_superfamily_protein-6
miR1885-1	BnaA06g05260D	chrA06	3	2996855	2996834	2996574	3001108	-	GGUAUCAUAUCUUUGAGUGAUG	Cleavage	22	AT1G09020::sucrose_nonfermenting-like_protein
miR1885-1	BnaC05g06550D	chrC05	3	3239727	3239706	3239409	3244162	-	GGUAUCAUAUCUUUGAGUGAUG	Cleavage	22	AT1G09020::sucrose_nonfermenting-like_protein
miR1885-1	BnaA08g26660D	chrA08	3	17981549	17981570	17977150	17981827	+	GGUAUCAUAUCUUUAAGUGAUG	Cleavage	22	AT1G09020::sucrose_nonfermenting-like_protein
miR1885-1	BnaCnng06550D	chrCnn_random	3	5730463	5730442	5730211	5734870	-	GGUAUCAUAUCUUUAAGUGAUG	Cleavage	22	AT1G09020::sucrose_nonfermenting-like_protein
miR1885-1	BnaC05g22800D	chrC05	3.5	16594114	16594135	16593958	16596048	+	CACUUCAUGUCUUUCUUUGAUG	Cleavage	22	AT1G29850::double-stranded_DNA-binding_family_protein-3
miR1885-1	BnaA05g15850D	chrA05	3	10376330	10376309	10376241	10377853	-	UAAAUUAUACUCUUCAUUGAUU	Translation	22	AT1G50440::RING/FYVE/PHD_zinc_finger_superfamily_protein-2
miR1885-1	BnaA08g00890D	chrA08	3	629044	629024	627136	629365	-	AGAAUCA-AUCUUUCGUUGAUG	Cleavage	22	AT1G54115::cation_calcium_exchanger_4
miR1885-1	BnaC03g78220D	chrC03_random	3	6432109	6432089	6430806	6432224	-	AGAAUCA-AUCUUUCGUUGAUG	Cleavage	22	AT1G54115::cation_calcium_exchanger_4
miR1885-1	BnaA03g56180D	chrA03_random	3	593455	593434	589553	593749	-	GGAAUCACACCAUUCAUUGAUA	Cleavage	22	AT1G65850::Disease_resistance_protein_(TIR-NBS-LRR_class)_family-6
miR1885-1	BnaC06g29320D	chrC06	2.5	30289442	30289421	30288248	30290599	-	GGCUUCAUACCCUUUAUUGAUG	Translation	22	AT1G68160::ZZ-type_zinc_finger_protein%2C_putative_(DUF3755)-2
miR1885-1	BnaA07g22790D	chrA07	3.5	17293972	17293951	17293720	17295068	-	UGGGUCGGACCAUUCAUUGGUG	Translation	22	AT1G73190::Aquaporin-like_superfamily_protein
miR1885-1	BnaA07g33460D	chrA07	3	22950110	22950089	22947562	22954942	-	ACAGACAUGCCUGUCAUUGAUG	Translation	22	AT1G77300::histone-lysine_N-methyltransferase
miR1885-1	BnaC06g38010D	chrC06	3	35774992	35774971	35772518	35779988	-	ACAGACAUGCCUGUCAUUGAUG	Translation	22	AT1G77300::histone-lysine_N-methyltransferase
miR1885-1	BnaC07g05560D	chrC07	3.5	8868069	8868048	8859429	8870979	-	GUAAUCAUAUAUUUAAUUGAUU	Cleavage	22	AT2G16270::transmembrane_protein-1
miR1885-1	BnaC08g49290D	chrC08_random	3	4135320	4135341	4132928	4137774	+	AGAAUCAUGGCUUUUGUUGGUG	Cleavage	22	AT2G21630::Sec23/Sec24_protein_transport_family_protein-2
miR1885-1	BnaA09g42400D	chrA09	3	29534471	29534450	29534356	29537737	-	GUAAUAAUAUCUUUUGUUGGUG	Cleavage	22	AT2G22720::SPT2_chromatin_protein-3
miR1885-1	BnaA09g40810D	chrA09	3	28609745	28609766	28608008	28609766	+	ACAAUAAUAUCUUUGAUUGGUG	Cleavage	22	AT2G25620::DNA-binding_protein_phosphatase_1
miR1885-1	BnaC04g38150D	chrC04	3	39431551	39431572	39428949	39432410	+	GAGAUCAUAUCUUCCGUUGAUC	Translation	22	AT2G25870::haloacid_dehalogenase-like_hydrolase_family_protein
miR1885-1	BnaA02g31230D	chrA02	3.5	22567040	22567061	22566213	22570974	+	GGAACCAUGCCCUCCAUUGAUG	Translation	22	AT3G05420::acyl-CoA_binding_protein_4
miR1885-1	BnaA03g29130D	chrA03	3.5	14153822	14153801	14150222	14170562	-	GGAAUCAUUGUUUUCAUUGAUA	Cleavage	22	AT3G05675::BTB/POZ_domain-containing_protein-1
miR1885-1	BnaC03g36940D	chrC03	2	22344059	22344080	22340339	22345529	+	CUCCUCAUGUCUUUCAUUGAUG	Cleavage	22	AT3G10985::senescence_associated_gene_20
miR1885-1	BnaC01g23360D	chrC01	2	17004005	17003984	17003730	17005070	-	UUCAUCCUAUCUUUUAUUGAUG	Cleavage	22	AT3G51510::transmembrane_protein-2
miR1885-1	BnaC07g32420D	chrC07	3.5	36062421	36062442	36062121	36068617	+	GCAAUCAUAUCUCUGAUUGAUA	Translation	22	AT3G51670::SEC14_cytosolic_factor_family_protein_/_phosphoglyceride_transfer_family_protein
miR1885-1	BnaA09g38610D	chrA09	2	27557172	27557193	27557109	27561906	+	AGAAUUAUAUUUUUUAUUGAUG	Cleavage	22	AT3G60590::cytochrome_P450_family_protein-3
miR1885-1	BnaA04g00830D	chrA04	3.5	562643	562664	561821	562935	+	AGAAACAUAUCUUUUGUUGAUU	Cleavage	22	AT3G61200::Thioesterase_superfamily_protein-1
miR1885-1	BnaA03g43630D	chrA03	3.5	21975806	21975827	21974739	21976649	+	GGGAUCAUGCAUUUUAUUGAAG	Cleavage	22	AT4G18160::Ca2+_activated_outward_rectifying_K+_channel_6
miR1885-1	BnaAnng10090D	chrAnn_random	0	10825061	10825082	10822691	10825445	+	GGAAUCAUACCUUUCAUUGAUG	Cleavage	22	AT4G20460::NAD(P)-binding_Rossmann-fold_superfamily_protein-4
miR1885-1	BnaC07g18010D	chrC07	0	24636643	24636664	24634015	24637080	+	GGAAUCAUACCUUUCAUUGAUG	Cleavage	22	AT4G20460::NAD(P)-binding_Rossmann-fold_superfamily_protein-5
miR1885-1	BnaC07g38190D	chrC07	3.5	39581967	39581988	39580905	39582345	+	UGGGUCGGACCAUUCAUUGGUG	Translation	22	AT4G23400::plasma_membrane_intrinsic_protein_1%3B5
miR1885-1	BnaC03g66500D	chrC03	2.5	56266928	56266949	56266250	56267626	+	GAGAUUAUACAUUUUGUUGAUG	Cleavage	22	AT4G33590::transmembrane_protein-2
miR1885-1	BnaA08g11530D	chrA08	2.5	10457591	10457612	10456907	10458307	+	GAGAUUAUACAUUUUGUUGAUG	Cleavage	22	AT4G33590::transmembrane_protein-6
miR1885-1	BnaC03g03400D	chrC03	3.5	1663549	1663528	1663008	1664826	-	GGAAACAUAUCUCCCAUUGAUG	Translation	22	AT5G08180::Ribosomal_protein_L7Ae/L30e/S12e/Gadd45_family_protein-3
miR1885-1	BnaCnng38210D	chrCnn_random	3.5	36748864	36748885	36748606	36752377	+	GGAAUCACUCCUUUCGUUGAUA	Cleavage	22	AT5G11250::Disease_resistance_protein_(TIR-NBS-LRR_class)-5
miR1885-1	BnaA10g17050D	chrA10	2	12769144	12769165	12766271	12769875	+	AGAAUUAUAUUUUUUAUUGAUG	Cleavage	22	AT5G17700::MATE_efflux_family_protein
miR1885-1	BnaA09g21070D	chrA09	2.5	13812961	13812982	13812718	13815188	+	GGAAUCGUUCCUUUCAUUGAUA	Cleavage	22	AT5G18370::disease_resistance_protein_(TIR-NBS-LRR_class)_family_protein
miR1885-1	BnaA04g10410D	chrA04	3	9146003	9146024	9145011	9146813	+	UGUUUUCUGCCUUUCAUUGAUG	Cleavage	22	AT5G40530::S-adenosyl-L-methionine-dependent_methyltransferases_superfamily_protein-2
miR1885-1	BnaA09g14980D	chrA09	0	8678896	8678917	8678776	8679760	+	GGAAUCAUACCUUUCAUUGAUG	Cleavage	22	AT5G44510::Disease_resistance_protein_(TIR-NBS-LRR_class)_family
miR1885-1	BnaC02g32240D	chrC02	3.5	34726776	34726755	34726696	34726941	-	AGAAUCAUGUCUAUCAUUGAAG	Translation	22	AT5G46295::transmembrane_protein-1
miR1885-1	BnaA02g24410D	chrA02	3.5	17772230	17772209	17772150	17772395	-	AGAAUCAUGUCUAUCAUUGAAG	Translation	22	AT5G46295::transmembrane_protein-2
miR1885-1	BnaC02g29430D	chrC02	2.5	29653411	29653432	29650615	29658064	+	AAUAUCAUAUCUAUUAUUGGUG	Translation	22	AT5G49665::Zinc_finger_(C3HC4-type_RING_finger)_family_protein
miR1885-1	BnaC09g53260D	chrC09_random	3.5	3216561	3216540	3216048	3216919	-	GGAGUCACACCUUUCGUUGUUG	Cleavage	22	AT5G55570::transmembrane_protein-2
miR1885-1	BnaA09g07800D	chrA09	3	3804970	3804949	3802610	3805288	-	CAAAGUAAAUCUUUCAUUGAUG	Cleavage	22	AT5G66630::DA1-related_protein_5
miR1885-1	BnaA07g12120D	chrA07	3.5	11128665	11128644	11123894	11132441	-	GGGAUCAUGUCUUGCAUUGCUG	Translation	22	AT5G67100::DNA-directed_DNA_polymerase
miR1885-1	BnaC07g16300D	chrC07	3.5	22265815	22265794	22260973	22268132	-	GGGAUCAUGUCUUGCAUUGCUG	Translation	22	AT5G67100::DNA-directed_DNA_polymerase
miR1885-1	BnaC09g07320D	chrC09	3	4550369	4550390	4548041	4551094	+	UGGAUCAAACCCUUUGUUGAUG	Translation	22	AT5G67370::DUF1230_family_protein_(DUF1230)
miR1885-1	BnaA03g07260D	chrA03	2.5	3225180	3225159	3223257	3225228	-	UUCAUCAUAUCUUUUGUUGAUU	Cleavage	22	gene::symbol:BnaA03g07260D
miR1885-1	BnaA03g20170D	chrA03	3.5	9596827	9596806	9596418	9596934	-	UUCAUCGUAUUUUUUGUUGAUU	Cleavage	22	gene::symbol:BnaA03g20170D
miR1885-1	BnaA05g22880D	chrA05	3	17337494	17337473	17337168	17337542	-	UUCAUUAUAUCUUUUGUUGAUU	Cleavage	22	gene::symbol:BnaA05g22880D
miR1885-1	BnaC02g08020D	chrC02	1.5	4328549	4328528	4326300	4330871	-	GGGAUCAUAGCUUUCGUUGAUG	Cleavage	22	gene::symbol:BnaC02g08020D
miR1885-1	BnaC02g08030D	chrC02	2	4336769	4336748	4331104	4336970	-	GGAAUCAUAGCUUUUGUUGAUG	Cleavage	22	gene::symbol:BnaC02g08030D
miR1885-1	BnaC02g08420D	chrC02	1	4563993	4563972	4562100	4565433	-	GGAAUCAUACCUUUCAUUGAUC	Cleavage	22	gene::symbol:BnaC02g08420D
miR1885-1	BnaC03g09220D	chrC03	2.5	4405450	4405429	4405009	4405561	-	UUCAUCAUAUCUUUUGUUGAUU	Cleavage	22	gene::symbol:BnaC03g09220D
miR1885-1	BnaC03g38690D	chrC03	3	23824125	23824146	23822107	23827973	+	UCCCCCAUGUCUUUCAUUGAUG	Cleavage	22	gene::symbol:BnaC03g38690D
miR1885-1	BnaC05g36180D	chrC05	3	35329383	35329362	35328945	35329488	-	UUCAUUAUAUCUUUUGUUGAUU	Cleavage	22	gene::symbol:BnaC05g36180D
miR1885-1	BnaC07g19010D	chrC07	3.5	25741595	25741574	25741515	25741727	-	AGAAUCAUGUCUAUCAUUGAAG	Translation	22	gene::symbol:BnaC07g19010D
miR1885-1	BnaC08g03650D	chrC08	3.5	3606662	3606641	3606612	3607453	-	CGGAUCGUCCUUUUGAUUGGUG	Cleavage	22	gene::symbol:BnaC08g03650D
miR1885-2	BnaC05g19150D	chrC05	3.5	12687603	12687624	12687544	12688396	+	GAGCUUCCGUGGUGAAGACGUG	Translation	22	[Source:UniProtKB/TrEMBL;Acc:A0A078FQR4]::
miR1885-2	BnaC09g19050D	chrC09	3.5	15904451	15904430	15904151	15904564	-	GACCUUCCUCGGAGAAGAUUUC	Cleavage	22	[Source:UniProtKB/TrEMBL;Acc:A0A078GCP5]::
miR1885-2	BnaA01g18700D	chrA01	3.5	10195598	10195619	10190655	10203053	+	UAGUUUUCGCGGGGUAGAUGUU	Cleavage	22	[Source:UniProtKB/TrEMBL;Acc:A0A078GD06]::
miR1885-2	BnaC09g39550D	chrC09	2.5	42120193	42120214	42120152	42121199	+	GAGCUUCCGUGGAGAAGACGUG	Cleavage	22	[Source:UniProtKB/TrEMBL;Acc:A0A078GG45]::
miR1885-2	BnaC09g39590D	chrC09	3.5	42186546	42186567	42186499	42188878	+	GAGCUUCUGUGGAGGAGACGUG	Cleavage	22	[Source:UniProtKB/TrEMBL;Acc:A0A078GJK5]::
miR1885-2	BnaC09g39420D	chrC09	3.5	42027378	42027399	42027337	42027558	+	GAGCUUCUGUGGAGGAGACGUG	Cleavage	22	[Source:UniProtKB/TrEMBL;Acc:A0A078GJT3]::
miR1885-2	BnaC09g39520D	chrC09	3.5	42087270	42087291	42087226	42091147	+	GAGCUUCUGUGGAGGAGACGUG	Cleavage	22	[Source:UniProtKB/TrEMBL;Acc:A0A078GJU1]::
miR1885-2	BnaC04g31910D	chrC04	3.5	33685388	33685367	33683866	33685438	-	CAGCUUCCGAGGGGAAGACGUG	Cleavage	22	[Source:UniProtKB/TrEMBL;Acc:A0A078GUV2]::
miR1885-2	BnaC01g40310D	chrC01	3	38667063	38667084	38666878	38670573	+	GAGCUUCCACGGAGCAGAUGUC	Cleavage	22	[Source:UniProtKB/TrEMBL;Acc:A0A078GXM2]::
miR1885-2	BnaA02g28780D	chrA02	3.5	21153053	21153074	21152883	21154350	+	AAGCUUCCAUGGUGAAGAUGUC	Translation	22	[Source:UniProtKB/TrEMBL;Acc:A0A078H961]::
miR1885-2	BnaA01g24490D	chrA01	2	16873720	16873741	16873494	16877240	+	AAGCUUCCACGGAGAAGAUGUC	Cleavage	22	[Source:UniProtKB/TrEMBL;Acc:A0A078H9A6]::
miR1885-2	BnaC05g47410D	chrC05	3.5	42402010	42402031	42401963	42403633	+	GAGCUUCCACGGGAAAGAUGUC	Cleavage	22	[Source:UniProtKB/TrEMBL;Acc:A0A078HWT0]::
miR1885-2	BnaC02g09250D	chrC02	2.5	5115688	5115709	5115638	5116908	+	GAGCUUCCGUGGAGAAGACGUG	Cleavage	22	[Source:UniProtKB/TrEMBL;Acc:A0A078HY99]::
miR1885-2	BnaCnng14160D	chrCnn_random	2.5	12990248	12990227	12986472	12990496	-	AAGCUUCCACGGAGAGGAUGUC	Cleavage	22	[Source:UniProtKB/TrEMBL;Acc:A0A078IB94]::
miR1885-2	BnaCnng22840D	chrCnn_random	3.5	21385682	21385661	21385295	21385747	-	AAGUUUUGGUCGAGAAGAUGUA	Cleavage	22	[Source:UniProtKB/TrEMBL;Acc:A0A078INH6]::
miR1885-2	BnaC06g43400D	chrC06_random	3.5	2840942	2840921	2840309	2840995	-	AAGCUUCCACGGGGCAGAUGUU	Cleavage	22	[Source:UniProtKB/TrEMBL;Acc:A0A078IQ29]::
miR1885-2	BnaAnng14860D	chrAnn_random	3	15865365	15865344	15862299	15865550	-	GAGCUUCCACGGAGCAGAUGUC	Cleavage	22	[Source:UniProtKB/TrEMBL;Acc:A0A078IZ44]::
miR1885-2	BnaA02g35050D	chrA02_random	3	45926	45905	44702	46066	-	GAGCUUCCGAGGAGAAGACGUG	Cleavage	22	[Source:UniProtKB/TrEMBL;Acc:A0A078IZS8]::
miR1885-2	BnaCnng39060D	chrCnn_random	2.5	37713650	37713629	37710311	37713709	-	GAGCUUCCGUGGAGAAGACGUG	Cleavage	22	[Source:UniProtKB/TrEMBL;Acc:A0A078JC35]::
miR1885-2	BnaCnng53000D	chrCnn_random	3	52656882	52656861	52655447	52657049	-	GAGCUUCCACGGAGCAGAUGUC	Cleavage	22	[Source:UniProtKB/TrEMBL;Acc:A0A078JJP9]::
miR1885-2	BnaA09g56280D	chrA09_random	3.5	3661158	3661179	3661104	3664834	+	AAGCUUCUUCGGAGAAAAUGUG	Cleavage	22	AT1G16530::ASYMMETRIC_LEAVES_2-like_9
miR1885-2	BnaAnng14680D	chrAnn_random	3	15751020	15750999	15750107	15751391	-	GAGUUACCGUGGAGCAGAUGUA	Cleavage	22	AT1G20090::RHO-related_protein_from_plants_2
miR1885-2	BnaC09g19410D	chrC09	3	16244967	16244946	16241187	16245002	-	GAGCUUUAGUGGGGAAGAUGUG	Cleavage	22	AT1G31540::Disease_resistance_protein_(TIR-NBS-LRR_class)_family-2
miR1885-2	BnaC06g27830D	chrC06	3	29180505	29180484	29175361	29180782	-	AAGCUUUAGCGGAGAGGAUGUC	Cleavage	22	AT1G31540::Disease_resistance_protein_(TIR-NBS-LRR_class)_family-3
miR1885-2	BnaC03g05380D	chrC03	0.5	2592732	2592753	2592592	2596564	+	UAGCUUCCGCGGGGAAGAUGUA	Cleavage	22	AT1G65850::Disease_resistance_protein_(TIR-NBS-LRR_class)_family-1
miR1885-2	BnaA03g03260D	chrA03	1	1591663	1591642	1587831	1591845	-	UAGCUUCCGUGGGGAAGAUGUA	Cleavage	22	AT1G65850::Disease_resistance_protein_(TIR-NBS-LRR_class)_family-2
miR1885-2	BnaA03g03270D	chrA03	2	1596764	1596743	1593022	1596955	-	AAGCUUCCGUGGGGAAGAUGUC	Cleavage	22	AT1G65850::Disease_resistance_protein_(TIR-NBS-LRR_class)_family-3
miR1885-2	BnaA03g03830D	chrA03	3	1799532	1799553	1799152	1803570	+	CAGUUUCCGCGGGGCAGAUGUC	Cleavage	22	AT1G65850::Disease_resistance_protein_(TIR-NBS-LRR_class)_family-4
miR1885-2	BnaA09g16680D	chrA09	2.5	10048898	10048919	10043740	10052430	+	UAGCUUCCGAGGGGAAGAUGUC	Cleavage	22	AT1G65850::Disease_resistance_protein_(TIR-NBS-LRR_class)_family-5
miR1885-2	BnaA03g56180D	chrA03_random	1.5	593522	593501	589553	593749	-	CAGCUUCCGCGGGGAAGAUGUC	Cleavage	22	AT1G65850::Disease_resistance_protein_(TIR-NBS-LRR_class)_family-6
miR1885-2	BnaA03g45000D	chrA03	2	22871997	22871976	22864717	22872440	-	GAGCUUCCGUGGGGAAGAUGUC	Cleavage	22	AT1G65850::Disease_resistance_protein_(TIR-NBS-LRR_class)_family-7
miR1885-2	BnaA03g45020D	chrA03	2	22878636	22878615	22877239	22878893	-	GAGCUUCCGUGGGGAAGAUGUC	Cleavage	22	AT1G65850::Disease_resistance_protein_(TIR-NBS-LRR_class)_family-8
miR1885-2	BnaC06g39030D	chrC06	3.5	36360606	36360585	36359201	36362041	-	AUGUUUCCGCGUGGAAGAUGAA	Translation	22	AT1G78610::mechanosensitive_channel_of_small_conductance-like_6
miR1885-2	BnaA07g24260D	chrA07	3.5	18149400	18149379	18144374	18150974	-	AAGCUUCCACGGGGCAGAUGUU	Cleavage	22	AT2G14080::Disease_resistance_protein_(TIR-NBS-LRR_class)_family-1
miR1885-2	BnaC09g17030D	chrC09	3.5	13905952	13905931	13901774	13906112	-	UAGCUUCCACGGGGCAGAUGUC	Cleavage	22	AT2G14080::Disease_resistance_protein_(TIR-NBS-LRR_class)_family-2
miR1885-2	BnaC01g40270D	chrC01	3.5	38646551	38646572	38646399	38651371	+	GAGCUUCCACGGAGCGGAUGUC	Cleavage	22	AT2G14080::Disease_resistance_protein_(TIR-NBS-LRR_class)_family-3
miR1885-2	BnaC05g41750D	chrC05	3.5	39338677	39338656	39337230	39338856	-	UAGCUUCCAUGGAGCAGAUGUC	Cleavage	22	AT2G14080::Disease_resistance_protein_(TIR-NBS-LRR_class)_family-4
miR1885-2	BnaC07g02630D	chrC07	2.5	3538093	3538072	3537154	3540097	-	UAUCUUCGGCGGGGAAGGUGUG	Cleavage	22	AT2G18915::LOV_KELCH_protein_2
miR1885-2	BnaA07g01240D	chrA07	2.5	875796	875817	873637	876898	+	UAUCUUCGGCGGGGAAGGUGUG	Cleavage	22	AT2G18915::LOV_KELCH_protein_2
miR1885-2	BnaA07g01250D	chrA07	2.5	881245	881224	880078	882631	-	UAUCUUCGGCGGGGAAGGUGUG	Cleavage	22	AT2G18915::LOV_KELCH_protein_2
miR1885-2	BnaA04g05320D	chrA04	3	4108885	4108906	4106722	4109488	+	CUGACUCCACGGAGAAGAUGUA	Cleavage	22	AT2G36190::cell_wall_invertase_4
miR1885-2	BnaA01g33710D	chrA01	3	22873374	22873395	22872271	22874756	+	UAGCUUCCACGGAAAAGAUGUC	Translation	22	AT3G04210::Disease_resistance_protein_(TIR-NBS_class)-2
miR1885-2	BnaA08g10100D	chrA08	1.5	9461054	9461033	9456085	9467947	-	AAGCUUCCGCGGGGAAGAUGUC	Cleavage	22	AT3G04220::Disease_resistance_protein_(TIR-NBS-LRR_class)_family-1
miR1885-2	BnaA01g33750D	chrA01	3	22886424	22886445	22886245	22890097	+	GAGCUUCCACGGAGCAGAUGUC	Cleavage	22	AT3G04220::Disease_resistance_protein_(TIR-NBS-LRR_class)_family-6
miR1885-2	BnaA05g30130D	chrA05	2	20871828	20871807	20870856	20871845	-	CCUUUUACGUGGAGAAGAUGUA	Cleavage	22	AT3G07500::Far-red_impaired_responsive_(FAR1)_family_protein-2
miR1885-2	BnaC03g36530D	chrC03	3.5	22070860	22070838	22068180	22071110	-	UCGCUUCCGCGGAGGAAGAGGUA	Cleavage	23	AT3G10410::SERINE_CARBOXYPEPTIDASE-LIKE_49
miR1885-2	BnaA01g30780D	chrA01	3	21023181	21023202	21021764	21024820	+	CAGCUUCUGAGGAGAAGUUGUA	Cleavage	22	AT3G12203::serine_carboxypeptidase-like_17
miR1885-2	BnaCnng22970D	chrCnn_random	3	21433891	21433912	21431974	21435514	+	CAGCUUCUGAGGAGAAGUUGUA	Cleavage	22	AT3G12203::serine_carboxypeptidase-like_17
miR1885-2	BnaC08g11510D	chrC08	3.5	16871699	16871678	16869537	16876529	-	AAGCUUCCACGGGGCAGAUGUC	Cleavage	22	AT3G25510::disease_resistance_protein_(TIR-NBS-LRR_class)_family_protein-4
miR1885-2	BnaC03g34840D	chrC03	2.5	21185847	21185826	21181379	21186050	-	UAGCUUCCGUGGUGAAGAUGUC	Translation	22	AT3G44630::Disease_resistance_protein_(TIR-NBS-LRR_class)_family-1
miR1885-2	BnaC08g20490D	chrC08	3.5	23216969	23216948	23216713	23218224	-	UUGUUUAUGCGGAGAAGAUGAA	Cleavage	22	AT3G48770::ATP/DNA_binding_protein-2
miR1885-2	BnaC01g42410D	chrC01_random	3.5	1559937	1559916	1559298	1560339	-	AAGCUACCGUGGAGCAGAUGUU	Cleavage	22	AT3G51300::RHO-related_protein_from_plants_1
miR1885-2	BnaCnng71610D	chrCnn_random	3.5	71869212	71869191	71868750	71869811	-	AAGCUACCGUGGAGCAGAUGUU	Cleavage	22	AT3G51300::RHO-related_protein_from_plants_1
miR1885-2	BnaA03g25330D	chrA03	3.5	12234762	12234783	12234712	12240552	+	GAGCUUCAGCGGAGAAGACGUC	Cleavage	22	AT4G08450::Disease_resistance_protein_(TIR-NBS-LRR_class)_family-1
miR1885-2	BnaC03g59890D	chrC03	2.5	49124789	49124810	49124736	49128087	+	AAGCUUCAGCGGAGGAGAUGUC	Cleavage	22	AT4G08450::Disease_resistance_protein_(TIR-NBS-LRR_class)_family-2
miR1885-2	BnaA02g30300D	chrA02	2.5	21951666	21951645	21944674	21951722	-	GAGCUUUCGUGGGGAAGAUGUC	Cleavage	22	AT4G16890::TIR-NBS-LRR_class_disease_resistance_protein
miR1885-2	BnaC07g34000D	chrC07	3.5	36970514	36970493	36968828	36971642	-	GAGUUUCAGCGGUGAAGAUGUC	Translation	22	AT4G19500::nucleoside-triphosphatase/transmembrane_receptor/nucleotide_binding/ATP_binding_protein
miR1885-2	BnaAnng10090D	chrAnn_random	0	10824995	10825016	10822691	10825445	+	GAGCUUCCGCGGAGAAGAUGUA	Translation	22	AT4G20460::NAD(P)-binding_Rossmann-fold_superfamily_protein-4
miR1885-2	BnaC07g18010D	chrC07	0	24636576	24636597	24634015	24637080	+	GAGCUUCCGCGGAGAAGAUGUA	Translation	22	AT4G20460::NAD(P)-binding_Rossmann-fold_superfamily_protein-5
miR1885-2	BnaC03g66110D	chrC03	3	55859226	55859205	55855022	55859332	-	CCGCUUCUGCGAAGAGGAUGUU	Translation	22	AT4G34430::DNA-binding_family_protein
miR1885-2	BnaA06g36320D	chrA06	3.5	23817032	23817011	23815657	23817570	-	UAGUUUCUGCGCAGAAGGUGUU	Translation	22	AT4G37380::Tetratricopeptide_repeat_(TPR)-like_superfamily_protein
miR1885-2	BnaC07g48650D	chrC07_random	3.5	1306905	1306926	1306373	1308280	+	UAGUUUCUGCGCAGAAGGUGUU	Translation	22	AT4G37380::Tetratricopeptide_repeat_(TPR)-like_superfamily_protein
miR1885-2	BnaC03g00290D	chrC03	3.5	154077	154098	152510	154225	+	GAGCUGCUGCGGAGAAGAGGUG	Cleavage	22	AT5G01380::Homeodomain-like_superfamily_protein
miR1885-2	BnaC03g12220D	chrC03	2.5	5911494	5911473	5907236	5911661	-	AAGCUUCCGUGGGGAGGAUGUC	Cleavage	22	AT5G11250::Disease_resistance_protein_(TIR-NBS-LRR_class)-1
miR1885-2	BnaA08g30560D	chrA08_random	2	1562397	1562376	1561986	1562555	-	AAGCUUUCGCGGGGAAGAUGUC	Cleavage	22	AT5G11250::Disease_resistance_protein_(TIR-NBS-LRR_class)-10
miR1885-2	BnaCnng16130D	chrCnn_random	3	15213758	15213779	15213582	15215264	+	AAGCUUCCAUGGGGAAGAUGUC	Cleavage	22	AT5G11250::Disease_resistance_protein_(TIR-NBS-LRR_class)-12
miR1885-2	BnaA09g31990D	chrA09	2.5	23825258	23825237	23821407	23825449	-	GAGCUUCCACGGGGAAGAUGUC	Cleavage	22	AT5G11250::Disease_resistance_protein_(TIR-NBS-LRR_class)-2
miR1885-2	BnaC07g37000D	chrC07	2	38869645	38869624	38863629	38869983	-	GAGCUUCCGUGGGGAAGAUGUC	Cleavage	22	AT5G11250::Disease_resistance_protein_(TIR-NBS-LRR_class)-3
miR1885-2	BnaCnng38210D	chrCnn_random	1.5	36748797	36748818	36748606	36752377	+	UAGCUUCCGCGGGGAAGAUGUC	Cleavage	22	AT5G11250::Disease_resistance_protein_(TIR-NBS-LRR_class)-5
miR1885-2	BnaC02g07390D	chrC02	3.5	3985658	3985679	3985504	3989767	+	GAGUUUUAGAGGAGAAGAUGUG	Cleavage	22	AT5G17680::disease_resistance_protein_(TIR-NBS-LRR_class)-1
miR1885-2	BnaAnng15960D	chrAnn_random	3.5	16928171	16928150	16923651	16928233	-	GAGUUUUAGAGGAGAAGAUGUG	Cleavage	22	AT5G17680::disease_resistance_protein_(TIR-NBS-LRR_class)-2
miR1885-2	BnaA02g03790D	chrA02	1	1747516	1747495	1744536	1747560	-	UAGCUUCUGCGGGGAAGAUGUA	Cleavage	22	AT5G17970::Disease_resistance_protein_(TIR-NBS-LRR_class)_family-1
miR1885-2	BnaA10g16870D	chrA10	3	12659953	12659974	12659876	12663175	+	CAGCUUCCGAGGGGAAGACGUA	Cleavage	22	AT5G17970::Disease_resistance_protein_(TIR-NBS-LRR_class)_family-3
miR1885-2	BnaA03g07040D	chrA03	2.5	3118389	3118368	3114946	3123134	-	GAGCUUCCGUGGAGAAGACGUG	Cleavage	22	AT5G18320::ARM_repeat_superfamily_protein
miR1885-2	BnaC09g39490D	chrC09	3.5	42069147	42069168	42069094	42074207	+	GAGCUUCUGUGGAGGAGACGUG	Cleavage	22	AT5G18350::Disease_resistance_protein_(TIR-NBS-LRR_class)_family-3
miR1885-2	BnaC01g39050D	chrC01	2	37828613	37828634	37828569	37833862	+	GAGCUUCAGCGGAGAAGAUGUU	Cleavage	22	AT5G22690::Disease_resistance_protein_(TIR-NBS-LRR_class)_family-2
miR1885-2	BnaA09g18010D	chrA09	2	11116990	11117011	11116934	11123544	+	GAGCUUCAGCGGAGAAGAUGUC	Cleavage	22	AT5G22690::Disease_resistance_protein_(TIR-NBS-LRR_class)_family-3
miR1885-2	BnaA09g18030D	chrA09	3.5	11134294	11134315	11134256	11143774	+	AAGCUUCAGUGGCGAAGAUGUC	Translation	22	AT5G22690::Disease_resistance_protein_(TIR-NBS-LRR_class)_family-4
miR1885-2	BnaA01g32130D	chrA01	2	21689930	21689951	21689766	21694043	+	GAGCUUCAGCGGAGAAGAUGUC	Cleavage	22	AT5G22690::Disease_resistance_protein_(TIR-NBS-LRR_class)_family-5
miR1885-2	BnaC07g14550D	chrC07	3.5	20388115	20388136	20388056	20392340	+	AAGUUUCCGUGGACCAGAUGUG	Translation	22	AT5G36930::Disease_resistance_protein_(TIR-NBS-LRR_class)_family-1
miR1885-2	BnaA08g15570D	chrA08	2.5	12919149	12919170	12919045	12923143	+	GAGCUUCCACGGGGCAGAUGUA	Cleavage	22	AT5G38344::Toll-Interleukin-Resistance_(TIR)_domain_family_protein-1
miR1885-2	BnaA08g16300D	chrA08	3.5	13334516	13334537	13331810	13339025	+	AAGCUUCCACGGGAAAGAUGUC	Translation	22	AT5G38344::Toll-Interleukin-Resistance_(TIR)_domain_family_protein-2
miR1885-2	BnaA08g14760D	chrA08	3.5	12387889	12387910	12387495	12391501	+	AAGCUUCCACGGGGUAGAUGUC	Cleavage	22	AT5G38344::Toll-Interleukin-Resistance_(TIR)_domain_family_protein-3
miR1885-2	BnaA08g15550D	chrA08	3.5	12907326	12907347	12906981	12909113	+	AAGCUUCCACGGGGCAGAUGUC	Cleavage	22	AT5G38344::Toll-Interleukin-Resistance_(TIR)_domain_family_protein-4
miR1885-2	BnaC03g61630D	chrC03	2.5	50813124	50813103	50812855	50813177	-	AAGCUUCCACGGGGAAGAUGUC	Cleavage	22	AT5G38344::Toll-Interleukin-Resistance_(TIR)_domain_family_protein-6
miR1885-2	BnaC01g40280D	chrC01	3.5	38655025	38655046	38651843	38658500	+	GAGCUUCCACGGAGCGGAUGUC	Cleavage	22	AT5G38350::Disease_resistance_protein_(NBS-LRR_class)_family-1
miR1885-2	BnaA02g24540D	chrA02	3	17895910	17895931	17895863	17900088	+	GAGCUUCAGAGGAGAAGAUGUC	Cleavage	22	AT5G40060::Disease_resistance_protein_(NBS-LRR_class)_family-2
miR1885-2	BnaC09g52030D	chrC09_random	3.5	1279414	1279393	1277622	1279464	-	CAGUUUCCGGGGAGACGAUGUG	Cleavage	22	AT5G45080::phloem_protein_2-A6
miR1885-2	BnaA07g26100D	chrA07	3	19241064	19241043	19235964	19241268	-	UAGCUUUAGCGGAGAGGAUGUC	Cleavage	22	AT5G46450::Disease_resistance_protein_(TIR-NBS-LRR_class)_family-3
miR1885-2	BnaC02g03820D	chrC02	3.5	1890295	1890316	1890257	1894004	+	GAGCUUCAGCGGAGAAGAUAUC	Cleavage	22	AT5G46450::Disease_resistance_protein_(TIR-NBS-LRR_class)_family-5
miR1885-2	BnaC03g69970D	chrC03	3	59663022	59663001	59660813	59663126	-	GAGCUUCAGAGGAGAAGAUGUC	Cleavage	22	AT5G46450::Disease_resistance_protein_(TIR-NBS-LRR_class)_family-6
miR1885-2	BnaA02g24510D	chrA02	3.5	17868367	17868388	17868314	17870319	+	GAGCUUCAGUGGGGAGGAUGUU	Cleavage	22	AT5G46450::Disease_resistance_protein_(TIR-NBS-LRR_class)_family-8
miR1885-2	BnaC09g19380D	chrC09	2	16234456	16234477	16234400	16235630	+	GAGCUUCAGCGGAGAAGAUGUC	Cleavage	22	AT5G46470::disease_resistance_protein_(TIR-NBS-LRR_class)_family
miR1885-2	BnaAnng20930D	chrAnn_random	2	23174061	23174082	23174005	23178230	+	CAGCUUCCGAGGAGAAGAUGUC	Cleavage	22	AT5G49140::Disease_resistance_protein_(TIR-NBS-LRR_class)_family-1
miR1885-2	BnaA09g03400D	chrA09	3.5	1753583	1753562	1753207	1753882	-	GAGUUUUCGCGGAGCAGAUGAA	Cleavage	22	AT5G49550::biogenesis_of_lysosome_organelles_complex_1_subunit-like_protein
miR1885-2	BnaCnng44780D	chrCnn_random	3.5	43921680	43921701	43920313	43922030	+	GAGUUUUCGCGGAGCAGAUGAA	Cleavage	22	AT5G49550::biogenesis_of_lysosome_organelles_complex_1_subunit-like_protein
miR1885-2	BnaA02g30250D	chrA02	2.5	21923258	21923279	21923208	21926710	+	CAGCUUCCGUGGUGAAGAUGUC	Translation	22	AT5G51630::Disease_resistance_protein_(TIR-NBS-LRR_class)_family-2
miR1885-2	BnaC03g12720D	chrC03	3	6100851	6100872	6100790	6101891	+	GAAUGUCCGAGGAGAAGAUGUG	Cleavage	22	AT5G57830::zein-binding_protein_(Protein_of_unknown_function%2C_DUF593)-5
miR1885-2	BnaA03g10060D	chrA03	3	4510827	4510848	4510766	4511806	+	GAAUGUCCGAGGAGAAGAUGUG	Cleavage	22	AT5G57830::zein-binding_protein_(Protein_of_unknown_function%2C_DUF593)-6
miR1885-2	BnaA05g07320D	chrA05	3.5	3938434	3938412	3937891	3938962	-	AAGCUUGCCGCUGGGAAGAUGUA	Cleavage	23	gene::symbol:BnaA05g07320D
miR1885-2	BnaC02g07640D	chrC02	1	4179730	4179709	4179693	4184217	-	UAGCUUCUGCGGGGAAGAUGUA	Cleavage	22	gene::symbol:BnaC02g07640D
miR1885-2	BnaC02g08020D	chrC02	2.5	4328616	4328595	4326300	4330871	-	UAGCUUCCGUGGAGAAGACGUG	Cleavage	22	gene::symbol:BnaC02g08020D
miR1885-2	BnaC02g08420D	chrC02	2.5	4564060	4564039	4562100	4565433	-	GAGCUUCCGUGGAGAAGACGUG	Cleavage	22	gene::symbol:BnaC02g08420D
miR1885-2	BnaC02g08570D	chrC02	3.5	4786770	4786791	4786711	4786900	+	GAGCUUCCGUGGCGAAGACGUG	Translation	22	gene::symbol:BnaC02g08570D
miR1885-2	BnaC02g38690D	chrC02	2	41635889	41635868	41630593	41635945	-	GAGCUUUCGUGGAGAAGAUGUC	Cleavage	22	gene::symbol:BnaC02g38690D
miR1885-2	BnaC07g22370D	chrC07	2	28834846	28834825	28829553	28835010	-	AAGCUUCCGCAGAGAAGAUGUC	Cleavage	22	gene::symbol:BnaC07g22370D
miR2111-5p	BnaA10g04470D	chrA10	2.5	2394037	2394057	2392127	2394293	+	CGAACUUCAAGUUGCAGAUUA	Translation	21	AT1G07010::Calcineurin-like_metallo-phosphoesterase_superfamily_protein-1
miR2111-5p	BnaA06g04400D	chrA06	2.5	2628033	2628053	2625277	2633215	+	GGAAUCUCAGCCUGCAGAUUA	Translation	21	AT1G07910::RNAligase
miR2111-5p	BnaA09g44060D	chrA09	2.5	30331297	30331316	30330898	30332089	+	AAAACCUCAG-AUGCAGAUUG	Translation	21	AT2G19590::ACC_oxidase_1
miR2111-5p	BnaA03g30140D	chrA03	2.5	14631936	14631956	14631395	14632651	+	AUGACUUCAGGGAGCAGAUUA	Translation	21	AT3G07680::emp24/gp25L/p24_family/GOLD_family_protein-1
miR2111-5p	BnaC01g39730D	chrC01	2.5	38282234	38282214	38281541	38283157	-	AUGACUUCAGGGAGCAGAUUA	Translation	21	AT3G07680::emp24/gp25L/p24_family/GOLD_family_protein-3
miR2111-5p	BnaC05g43000D	chrC05	2.5	40077449	40077469	40076472	40079119	+	AUAACCCUGGGGUUCAGAUUA	Cleavage	21	AT3G10030::aspartate/glutamate/uridylate_kinase_family_protein-1
miR2111-5p	BnaA06g32400D	chrA06	1	21618403	21618423	21617737	21619498	+	CAGACCUCAGGAUGCAGAUUA	Cleavage	21	AT3G27150::Galactose_oxidase/kelch_repeat_superfamily_protein-1
miR2111-5p	BnaC02g36670D	chrC02	1.5	39693259	39693239	39692182	39693417	-	UAAACAUCAGGAUGCAGAUUA	Cleavage	21	AT3G27150::Galactose_oxidase/kelch_repeat_superfamily_protein-2
miR2111-5p	BnaA02g28650D	chrA02	1.5	21055424	21055404	21054347	21055582	-	UAAACAUCAGGAUGCAGAUUA	Cleavage	21	AT3G27150::Galactose_oxidase/kelch_repeat_superfamily_protein-3
miR2111-5p	BnaC07g48940D	chrC07_random	1	1673268	1673288	1672629	1674363	+	CAGACCUCAGGAUGCAGAUUA	Cleavage	21	AT3G27150::Galactose_oxidase/kelch_repeat_superfamily_protein-4
miR2111-5p	BnaA01g04490D	chrA01	2.5	2096225	2096205	2094886	2096808	-	GAAACUCCGGGAUGGAGAUUA	Cleavage	21	AT4G32540::Flavin-binding_monooxygenase_family_protein
miR319-3p	BnaA09g26360D	chrA09	2.5	19523655	19523675	19521770	19525575	+	UAGGGGGACCCUUCAGUCCAA	Cleavage	21	[Source:UniProtKB/TrEMBL;Acc:A0A078GII5]::
miR319-3p	BnaA08g17500D	chrA08	2.5	13933521	13933541	13932157	13933764	+	UAGGGGGACCCUUCAGUCCAA	Cleavage	21	AT1G30210::TEOSINTE_BRANCHED_1%2C_cycloidea%2C_and_PCF_family_24
miR319-3p	BnaCnng34520D	chrCnn_random	2.5	32782719	32782699	32782366	32784400	-	UAGGGGGACCCUUCAGUCCAA	Cleavage	21	AT1G30210::TEOSINTE_BRANCHED_1%2C_cycloidea%2C_and_PCF_family_24
miR319-3p	BnaC06g05290D	chrC06	2.5	5972973	5972993	5971763	5973711	+	CUGGAGCUCCCUUUGGUUUAG	Cleavage	21	AT1G52380::NUP50_(Nucleoporin_50_kDa)_protein
miR319-3p	BnaA08g01260D	chrA08	3	950634	950654	949733	951066	+	GAGGGGUCCCCUUCAGUCCAU	Cleavage	21	AT1G53230::TEOSINTE_BRANCHED_1%2C_cycloidea_and_PCF_transcription_factor_3
miR319-3p	BnaC04g03750D	chrC04	2	2703333	2703353	2700837	2704186	+	AAGGAGUUCCCAUCGGUCCAA	Cleavage	21	AT2G25630::beta_glucosidase_14
miR319-3p	BnaA03g22590D	chrA03	1.5	10742157	10742177	10740784	10742680	+	UUGGAGCUCCCUUCAUUCCAA	Cleavage	21	AT2G26960::myb_domain_protein_81
miR319-3p	BnaA07g12970D	chrA07	1.5	11644459	11644439	11643988	11645311	-	UUGGAGCUCCCUUCAUUCCAA	Cleavage	21	AT2G26960::myb_domain_protein_81
miR319-3p	BnaC03g26620D	chrC03	1.5	15195998	15196018	15194511	15196668	+	UUGGAGCUCCCUUCAUUCCAA	Cleavage	21	AT2G26960::myb_domain_protein_81
miR319-3p	BnaA05g11650D	chrA05	2.5	6587581	6587601	6586229	6588252	+	ACGGGGUACCCUUCAGUCCAG	Cleavage	21	AT2G31070::TCP_domain_protein_10
miR319-3p	BnaA05g11640D	chrA05	2.5	6583633	6583653	6582276	6584304	+	ACGGGGUACCCUUCAGUCCAG	Cleavage	21	AT2G31070::TCP_domain_protein_10
miR319-3p	BnaC04g13290D	chrC04	2.5	10529941	10529921	10529275	10531290	-	ACGGGGUACCCUUCAGUCCAG	Cleavage	21	AT2G31070::TCP_domain_protein_10
miR319-3p	BnaCnng51960D	chrCnn_random	1.5	51479180	51479160	51478434	51480210	-	UUAGAGCUUCCUUCAGUCCAA	Cleavage	21	AT2G32460::myb_domain_protein_101
miR319-3p	BnaAnng27960D	chrAnn_random	1.5	31984250	31984230	31983460	31985268	-	CUAGAGCUUCCUUCAGUCCAA	Cleavage	21	AT2G32460::myb_domain_protein_101
miR319-3p	BnaCnng31260D	chrCnn_random	1.5	29640484	29640504	29639399	29641399	+	CUGGAGCUCCCUUCAUUCCAA	Cleavage	21	AT3G11440::myb_domain_protein_65
miR319-3p	BnaC03g38850D	chrC03	2.5	23967460	23967480	23965934	23968207	+	GAGGGGUCCCCUUCAGUCCAG	Cleavage	21	AT3G15030::TCP_family_transcription_factor_4
miR319-3p	BnaA03g33680D	chrA03	2.5	16318920	16318940	16317560	16319646	+	GAGGGGUCCCCUUCAGUCCAG	Cleavage	21	AT3G15030::TCP_family_transcription_factor_4
miR319-3p	BnaA05g24520D	chrA05	2.5	18306754	18306734	18306006	18307672	-	GAGGGGUCCCCUUCAGUCCAG	Cleavage	21	AT3G15030::TCP_family_transcription_factor_4
miR319-3p	BnaA01g29050D	chrA01	2.5	20125454	20125434	20124734	20126534	-	GAGGGGUCCCCUUCAGUCCAG	Cleavage	21	AT3G15030::TCP_family_transcription_factor_4
miR319-3p	BnaC01g36430D	chrC01	2.5	35697343	35697323	35696598	35697693	-	GAGGGGUCCCCUUCAGUCCAG	Cleavage	21	AT3G15030::TCP_family_transcription_factor_4
miR319-3p	BnaCnng59700D	chrCnn_random	2.5	59447173	59447153	59446407	59448084	-	GAGGGGUCCCCUUCAGUCCAG	Cleavage	21	AT3G15030::TCP_family_transcription_factor_4
miR319-3p	BnaC05g33040D	chrC05	2.5	32521933	32521913	32520426	32522306	-	UCGCAGCUUUCUUCAGUCUAA	Cleavage	21	AT3G19680::hypothetical_protein_(DUF1005)-1
miR319-3p	BnaA09g32590D	chrA09	2	24133303	24133283	24133119	24133484	-	CAGUGGCUCCUUUCAGUCCAA	Cleavage	21	AT3G52130::Bifunctional_inhibitor/lipid-transfer_protein/seed_storage_2S_albumin_superfamily_protein-1
miR319-3p	BnaC05g45180D	chrC05	2.5	41131128	41131148	41128921	41132577	+	AAGGGGCACUCUUCAGUCCAG	Cleavage	21	AT3G66658::aldehyde_dehydrogenase_22A1
miR319-3p	BnaA05g30730D	chrA05	2.5	21227112	21227132	21224914	21228479	+	AAGGGGCACUCUUCAGUCCAG	Cleavage	21	AT3G66658::aldehyde_dehydrogenase_22A1
miR319-3p	BnaA01g09160D	chrA01	2.5	4472315	4472295	4472099	4472818	-	CAGGGGGACCCUUCAGUCCAA	Cleavage	21	AT4G18390::TEOSINTE_BRANCHED_1%2C_cycloidea_and_PCF_transcription_factor_2
miR319-3p	BnaC07g35270D	chrC07	2.5	37728604	37728584	37728155	37730649	-	CAGGGGGACCCUUCAGUCCAA	Cleavage	21	AT4G18390::TEOSINTE_BRANCHED_1%2C_cycloidea_and_PCF_transcription_factor_2
miR319-3p	BnaA03g58260D	chrA03_random	2.5	1610471	1610451	1610231	1613319	-	CAGGGGGACCCUUCAGUCCAA	Cleavage	21	AT4G18390::TEOSINTE_BRANCHED_1%2C_cycloidea_and_PCF_transcription_factor_2
miR319-3p	BnaC01g40850D	chrC01_random	2.5	145684	145664	145471	147754	-	CAGGGGGACCCUUCAGUCCAA	Cleavage	21	AT4G18390::TEOSINTE_BRANCHED_1%2C_cycloidea_and_PCF_transcription_factor_2
miR319-3p	BnaC01g07240D	chrC01	2.5	3761290	3761310	3760893	3762343	+	UCGCAGUUCCCUUCAGUUUAA	Cleavage	21	AT4G31240::protein_kinase_C-like_zinc_finger_protein-1
miR319-3p	BnaA01g05980D	chrA01	2.5	2773696	2773716	2772836	2774764	+	UCGCAGUUCCCUUCAGUUUAA	Cleavage	21	AT4G31240::protein_kinase_C-like_zinc_finger_protein-2
miR319-3p	BnaA02g01580D	chrA02	1.5	743175	743195	742732	746643	+	CUGGAGCUCGCUUCAGUUCAA	Cleavage	21	AT5G13390::no_exine_formation_1
miR319-3p	BnaC04g17160D	chrC04	1.5	15195923	15195943	15195040	15198721	+	UUGGAGCUCCCUUCAUUCCAA	Cleavage	21	gene::symbol:BnaC04g17160D
miR319-3p	BnaC05g23130D	chrC05	2.5	17220225	17220205	17220039	17222051	-	UAGGGGGACCCUUCAGUCCAA	Cleavage	21	gene::symbol:BnaC05g23130D
miR390-5p	BnaA10g00660D	chrA10	2.5	324535	324555	322937	324835	+	AACGCUAACCCUCCUGAUCUU	Cleavage	21	AT1G01190::cytochrome_P450%2C_family_78%2C_subfamily_A%2C_polypeptide_8
miR390-5p	BnaC05g00720D	chrC05	2.5	383964	383984	382369	384265	+	AACGCUAACCCUCCUGAUCUU	Cleavage	21	AT1G01190::cytochrome_P450%2C_family_78%2C_subfamily_A%2C_polypeptide_8
miR390-5p	BnaC05g05330D	chrC05	2.5	2601864	2601844	2597061	2604747	-	GGCGUUGUCCCUCCUGAGUUC	Cleavage	21	AT1G07650::Leucine-rich_repeat_transmembrane_protein_kinase-2
miR390-5p	BnaA06g09370D	chrA06	2.5	5026864	5026844	5025928	5026936	-	GACGAGGUCCCUCCUGAGCUU	Cleavage	21	AT1G14510::alfin-like_7
miR390-5p	BnaC05g49670D	chrC05_random	2.5	442439	442459	441552	443373	+	GACGAGGUCCCUCCUGAGCUU	Cleavage	21	AT1G14510::alfin-like_7
miR390-5p	BnaC05g14620D	chrC05	2.5	8609246	8609266	8608983	8612168	+	UUCGUUGUCUCUCCUGGGUUU	Cleavage	21	AT1G18900::Pentatricopeptide_repeat_(PPR)_superfamily_protein-5
miR390-5p	BnaA07g14240D	chrA07	2	12602712	12602692	12601659	12603554	-	GGCGCUAUGCUUUCUGAGCUU	Cleavage	21	AT2G29050::RHOMBOID-like_1
miR390-5p	BnaC07g38750D	chrC07	2.5	39996532	39996552	39995794	39997566	+	CUCCCUGUUCCUUCUGAGCUU	Cleavage	21	AT4G24150::growth-regulating_factor_8
miR391-3p	BnaCnng04750D	chrCnn_random	2	4178803	4178783	4178734	4179920	-	GCUAUGGAGGAGAGAUACUGU	Cleavage	21	[Source:UniProtKB/TrEMBL;Acc:A0A078GIF1]::
miR391-3p	BnaA08g19370D	chrA08	2	14930853	14930873	14929637	14930905	+	GCUAUGGAGGAGAGAUACUGU	Cleavage	21	[Source:UniProtKB/TrEMBL;Acc:A0A078HEA4]::
miR391-3p	BnaC06g09050D	chrC06	2	10701118	10701098	10699446	10703742	-	AUUACUUAGGAGAGAUACCGG	Cleavage	21	AT1G51790::Leucine-rich_repeat_protein_kinase_family_protein-1
miR391-3p	BnaC04g35290D	chrC04	2	36694344	36694324	36693689	36695998	-	AGAACGGAGGAGAGAUACCGU	Cleavage	21	AT2G22740::SU(VAR)3-9_homolog_6
miR391-3p	BnaA04g13190D	chrA04	2	11069327	11069307	11068672	11071386	-	AAAACGGAGGAGAGAUACCGU	Cleavage	21	AT2G22740::SU(VAR)3-9_homolog_6
miR391-3p	BnaA03g42830D	chrA03	2.5	21495576	21495596	21495239	21496069	+	UCUACGUGGAGGAGAUACUGU	Cleavage	21	AT4G01395::conserved_oligomeric_Golgi_complex_subunit_4
miR391-3p	BnaAnng36590D	chrAnn_random	2.5	41529446	41529466	41529109	41529939	+	UCUACGUGGAGGAGAUACUGU	Cleavage	21	AT4G01395::conserved_oligomeric_Golgi_complex_subunit_4
miR391-5p	BnaC01g08580D	chrC01	2.5	4713375	4713395	4712815	4721166	+	UGGUGCCAUCUCUCCUGCGAU	Cleavage	21	AT4G29900::autoinhibited_Ca(2+)-ATPase_10
miR391-5p	BnaA01g07100D	chrA01	2.5	3344436	3344456	3343810	3352276	+	UGGUGCCAUCUCUCCUGCGAU	Cleavage	21	AT4G29900::autoinhibited_Ca(2+)-ATPase_10
miR391-5p	BnaC03g56680D	chrC03	2	45957560	45957580	45957431	45958058	+	GAGUCCUAUCUCUCCUGCGAG	Cleavage	21	AT5G36250::Protein_phosphatase_2C_family_protein-10
miR391-5p	BnaC05g42220D	chrC05	2	39705207	39705227	39704805	39706520	+	GAGUCCUAUCUCUCCUGCGAG	Cleavage	21	AT5G36250::Protein_phosphatase_2C_family_protein-2
miR391-5p	BnaC09g14290D	chrC09	2.5	10878595	10878575	10877461	10881348	-	GAGUCCUAUCUCUCCUGUGAG	Cleavage	21	AT5G36250::Protein_phosphatase_2C_family_protein-4
miR391-5p	BnaC08g13580D	chrC08	2	18694281	18694301	18693879	18695521	+	GAGUCCUAUCUCUCCUGCGAG	Cleavage	21	AT5G36250::Protein_phosphatase_2C_family_protein-9
miR391-5p	BnaC05g27950D	chrC05	2.5	25475270	25475290	25474240	25475807	+	UUACGCUAUCUCUUUUGCGGA	Cleavage	21	gene::symbol:BnaC05g27950D
miR393	BnaA07g36470D	chrA07_random	2.5	468564	468584	468253	468783	+	UGUUGAUUCGAUUCCUUUGGA	Cleavage	21	[Source:UniProtKB/TrEMBL;Acc:A0A078J4J7]::
miR393	BnaC08g29060D	chrC08	1	29457743	29457723	29457321	29460167	-	GAACAAUGCGAUCCCUUUGGA	Cleavage	21	AT1G12820::auxin_signaling_F-box_3
miR393	BnaC08g40890D	chrC08	1	35895186	35895206	35892730	35895626	+	GAACAAUGCGAUCCCUUUGGA	Cleavage	21	AT1G12820::auxin_signaling_F-box_3
miR393	BnaA08g24570D	chrA08	1	17142972	17142992	17140344	17143198	+	AAACAAUGCGAUCCCUUUGGA	Cleavage	21	AT1G12820::auxin_signaling_F-box_3
miR393	BnaA09g46830D	chrA09	1	31699649	31699669	31697142	31704610	+	GAACAAUGCGAUCCCUUUGGA	Cleavage	21	AT1G12820::auxin_signaling_F-box_3
miR393	BnaC02g36370D	chrC02	1	39438950	39438970	39436371	39439176	+	AAACAAUGCGAUCCCUUUGGA	Cleavage	21	AT1G12820::auxin_signaling_F-box_3
miR393	BnaC08g15770D	chrC08	1	20109704	20109684	20109472	20112109	-	AAACAAUGCGAUCCCUUUGGA	Cleavage	21	AT1G12820::auxin_signaling_F-box_3
miR393	BnaA02g28290D	chrA02	1	20845060	20845080	20842541	20845464	+	AAACAAUGCGAUCCCUUUGGA	Cleavage	21	AT1G12820::auxin_signaling_F-box_3
miR393	BnaC07g07840D	chrC07	2.5	12508653	12508673	12508345	12510406	+	GGUCAGAGCGAUCCCUUUGGC	Cleavage	21	AT3G23690::basic_helix-loop-helix_(bHLH)_DNA-binding_superfamily_protein
miR393	BnaA01g23600D	chrA01	2.5	15935831	15935851	15935460	15936632	+	GGUCAGAGCGAUCCCUUUGGC	Cleavage	21	AT3G23690::basic_helix-loop-helix_(bHLH)_DNA-binding_superfamily_protein
miR393	BnaCnng29920D	chrCnn_random	2.5	28370713	28370693	28368739	28371124	-	GGUCAGAGCGAUCCCUUUGGC	Cleavage	21	AT3G23690::basic_helix-loop-helix_(bHLH)_DNA-binding_superfamily_protein
miR393	BnaA07g19520D	chrA07	1.5	15581049	15581029	15580447	15583850	-	AGACAAUGCGAUCUCUUUGGA	Cleavage	21	AT3G62980::F-box/RNI-like_superfamily_protein
miR393	BnaC08g32660D	chrC08	1.5	31463945	31463925	31463336	31466319	-	AGACAAUGCGAUCUCUUUGGA	Cleavage	21	AT3G62980::F-box/RNI-like_superfamily_protein
miR393	BnaA09g40340D	chrA09	1.5	28330704	28330684	28330092	28333040	-	AGACAAUGCGAUCUCUUUGGA	Cleavage	21	AT3G62980::F-box/RNI-like_superfamily_protein
miR393	BnaC06g43000D	chrC06_random	1.5	2510730	2510710	2510154	2512801	-	AGACAAUGCGAUCUCUUUGGA	Cleavage	21	AT3G62980::F-box/RNI-like_superfamily_protein
miR393	BnaCnng60850D	chrCnn_random	1.5	60685143	60685123	60684986	60687527	-	AGACAAUGCGAUCUCUUUGGA	Cleavage	21	AT3G62980::F-box/RNI-like_superfamily_protein
miR393	BnaA03g25790D	chrA03	2.5	12564360	12564380	12562038	12564737	+	AAACCAUGCGGUCCCUUUGGA	Cleavage	21	AT4G03190::GRR1-like_protein_1
miR393	BnaC09g00530D	chrC09	2	260391	260371	260138	263068	-	AAACCAUGCGAUCCCUUUGGA	Cleavage	21	AT4G03190::GRR1-like_protein_1
miR393	BnaA09g01370D	chrA09	2	728904	728884	728651	731560	-	AAACCAUGCGAUCCCUUUGGA	Cleavage	21	AT4G03190::GRR1-like_protein_1
miR393	BnaC03g73110D	chrC03_random	2.5	1267642	1267662	1265284	1268019	+	AAACCAUGCGGUCCCUUUGGA	Cleavage	21	AT4G03190::GRR1-like_protein_1
miR393	BnaA10g09560D	chrA10	2.5	8391654	8391674	8390331	8392338	+	GCACAAUGCGAUGCUUUUGGA	Translation	21	AT5G55490::gamete_expressed_protein_1
miR393	BnaC09g31990D	chrC09	2.5	35015021	35015001	35014334	35016355	-	GCACAAUGCGAUGCUUUUGGA	Translation	21	AT5G55490::gamete_expressed_protein_1
miR394	BnaA10g00570D	chrA10	2.5	286067	286086	283682	293172	+	GGAGGUGGAAAGAAUCCCAA	Translation	20	AT1G01320::Tetratricopeptide_repeat_(TPR)-like_superfamily_protein-1
miR394	BnaC05g00640D	chrC05	2.5	340807	340826	338421	348026	+	GGAGGUGGAAAGAAUCCCAA	Translation	20	AT1G01320::Tetratricopeptide_repeat_(TPR)-like_superfamily_protein-2
miR394	BnaC05g21250D	chrC05	1	14977014	14977033	14975334	14977266	+	GGAGGUUGACAGAAUGCCAA	Cleavage	20	AT1G27340::Galactose_oxidase/kelch_repeat_superfamily_protein
miR394	BnaC07g11360D	chrC07	1	17010028	17010047	17008268	17010280	+	GGAGGUUGACAGAAUGCCAA	Cleavage	20	AT1G27340::Galactose_oxidase/kelch_repeat_superfamily_protein
miR394	BnaA07g08860D	chrA07	1	8909828	8909809	8909576	8911495	-	GGAGGUUGACAGAAUGCCAA	Cleavage	20	AT1G27340::Galactose_oxidase/kelch_repeat_superfamily_protein
miR394	BnaA09g27990D	chrA09	1	20963963	20963944	20963554	20965788	-	GGAGGUUGACAGAAUGCCAA	Cleavage	20	AT1G27340::Galactose_oxidase/kelch_repeat_superfamily_protein
miR394	BnaA07g33430D	chrA07	2.5	22933776	22933757	22933435	22936818	-	GGAGAUGGACAGGAUGCUGA	Cleavage	20	AT1G77260::S-adenosyl-L-methionine-dependent_methyltransferases_superfamily_protein-1
miR394	BnaC06g37980D	chrC06	2.5	35753193	35753174	35752853	35756223	-	GGAGAUGGACAGGAUGUUAA	Cleavage	20	AT1G77260::S-adenosyl-L-methionine-dependent_methyltransferases_superfamily_protein-2
miR394	BnaC06g12020D	chrC06	2.5	14231415	14231396	14230660	14232908	-	AAAGGAGGACAGAAUGUCAA	Cleavage	20	AT5G36170::high_chlorophyll_fluorescent_109
miR394	BnaAnng27520D	chrAnn_random	2.5	31430978	31430959	31430230	31432513	-	AAAGGAGGACAGAAUGUCAA	Cleavage	20	AT5G36170::high_chlorophyll_fluorescent_109
miR395-3p	BnaC02g25670D	chrC02	3	22985347	22985327	22985284	22987242	-	UUGGUCCUCUGGACACUUCAG	Cleavage	21	[Source:UniProtKB/TrEMBL;Acc:A0A078GC41]::
miR395-3p	BnaC08g36760D	chrC08	3	33858104	33858084	33857968	33859395	-	AAUUAUCUCCAAACACUUCAG	Cleavage	21	AT1G19350::Brassinosteroid_signaling_positive_regulator_(BZR1)_family_protein
miR395-3p	BnaA07g23980D	chrA07	3	17917000	17916980	17911963	17918195	-	ACUUUCUCCCUGACACUUCAG	Translation	21	AT1G24190::SIN3-like_3
miR395-3p	BnaC06g24960D	chrC06	2.5	26535926	26535906	26530889	26537099	-	ACUUUCUCCCAGAUACUUCAG	Cleavage	21	AT1G24190::SIN3-like_3
miR395-3p	BnaA07g09270D	chrA07	3	9112630	9112610	9111665	9113513	-	CCGUUCUUUCAAGUACUUUAG	Cleavage	21	AT1G27020::plant/protein-3
miR395-3p	BnaA09g40620D	chrA09	3	28541313	28541293	28538438	28542878	-	AUGUUUCUUCAAAAGCUUCAG	Cleavage	21	AT1G47290::3beta-hydroxysteroid-dehydrogenase/decarboxylase_isoform_1
miR395-3p	BnaA07g38760D	chrA07_random	3	1831325	1831305	1827968	1831359	-	CUGUUCCUCAAAACAGUUCAG	Cleavage	21	AT1G70300::K+_uptake_permease_6
miR395-3p	BnaA07g04290D	chrA07	2.5	4503464	4503444	4501049	4503527	-	UCGUUCCCCCACACAAUUCAG	Translation	21	AT2G06510::replication_protein_A_1A
miR395-3p	BnaC07g47810D	chrC07_random	2.5	138577	138557	136334	138612	-	UCGUUCCCCCACACAAUUCAG	Translation	21	AT2G06510::replication_protein_A_1A
miR395-3p	BnaA04g13090D	chrA04	2	11020168	11020188	11018728	11020583	+	CAGUUCCUCCAAAUGUUUCAG	Cleavage	21	AT2G22670::indoleacetic_acid-induced_protein_8
miR395-3p	BnaC04g40010D	chrC04	2	40993104	40993084	40991677	40994994	-	GAGUGCCUUCAAACACUUCAG	Cleavage	21	AT2G28780::P-hydroxybenzoic_acid_efflux_pump_subunit-1
miR395-3p	BnaA04g16670D	chrA04	1.5	13613701	13613681	13612271	13615716	-	GAGUGCCUCCAAACACUUCAG	Cleavage	21	AT2G28780::P-hydroxybenzoic_acid_efflux_pump_subunit-4
miR395-3p	BnaC03g18850D	chrC03	3	9677381	9677361	9676181	9678424	-	AUGUUCCUCCAACUACUUCAA	Translation	21	AT2G33880::homeobox-3
miR395-3p	BnaCnng06260D	chrCnn_random	3	5593091	5593111	5591000	5593956	+	UGGUUCCUCUGAGUACUUCGG	Cleavage	21	AT3G03140::Tudor/PWWP/MBT_superfamily_protein-2
miR395-3p	BnaA05g23020D	chrA05	2.5	17468386	17468406	17468324	17470976	+	UUGUUCCUCCACUCACUUCAG	Translation	21	AT3G16910::acyl-activating_enzyme_7
miR395-3p	BnaC03g41700D	chrC03	3	26587930	26587910	26587376	26592942	-	ACGUUUCCUCAAGCAGUUCAG	Cleavage	21	AT3G20630::ubiquitin-specific_protease_14
miR395-3p	BnaA03g36860D	chrA03	3	18114429	18114449	18114000	18116564	+	GAGUUCCUCCAAACUCUUCAU	Cleavage	21	AT3G22890::ATP_sulfurylase_1
miR395-3p	BnaA05g16830D	chrA05	3	11534287	11534267	11532057	11534683	-	GAGUUCCUCCAAACUCUUCAU	Cleavage	21	AT3G22890::ATP_sulfurylase_1
miR395-3p	BnaCnng62800D	chrCnn_random	3	62580854	62580874	62580447	62582919	+	GAGUUCCUCCAAACUCUUCAU	Cleavage	21	AT3G22890::ATP_sulfurylase_1
miR395-3p	BnaC07g22900D	chrC07	2.5	29491796	29491816	29491640	29492573	+	CGGUUUCUCUAAACACUUCAA	Cleavage	21	AT3G25770::allene_oxide_cyclase_2
miR395-3p	BnaC07g22910D	chrC07	2.5	29503616	29503636	29503476	29504453	+	CGGUUUCUCUAAACACUUCAA	Cleavage	21	AT3G25770::allene_oxide_cyclase_2
miR395-3p	BnaA06g33410D	chrA06	2.5	22116333	22116313	22115496	22116492	-	CGGUUUCUCUAAACACUUCAA	Cleavage	21	AT3G25770::allene_oxide_cyclase_2
miR395-3p	BnaCnng76690D	chrCnn_random	2.5	77802971	77802991	77802815	77803748	+	CGGUUUCUCUAAACACUUCAA	Cleavage	21	AT3G25770::allene_oxide_cyclase_2
miR395-3p	BnaA03g44350D	chrA03	3	22492999	22493019	22492966	22494817	+	UCGUUUCCUUAAACCCUUCAG	Cleavage	21	AT4G20010::plastid_transcriptionally_active_9
miR395-3p	BnaC07g36180D	chrC07	2.5	38387504	38387524	38387464	38389362	+	UUGUUUCCCUAAACCCUUCAG	Cleavage	21	AT4G20010::plastid_transcriptionally_active_9
miR395-3p	BnaA10g22050D	chrA10	1.5	14985012	14984992	14981308	14985052	-	AAGUUCUCCCAAACACUUCAA	Cleavage	21	AT5G10180::slufate_transporter_2%3B1
miR395-3p	BnaA02g00420D	chrA02	1.5	160397	160417	160287	162905	+	AAGUUCUCCCAAACACUUCAA	Cleavage	21	AT5G10180::slufate_transporter_2%3B1
miR395-3p	BnaA02g00410D	chrA02	1.5	153464	153484	153424	157378	+	AAGUUCUCCCAAACACUUCAA	Cleavage	21	AT5G10180::slufate_transporter_2%3B1
miR395-3p	BnaA08g21110D	chrA08	1.5	15723318	15723298	15723089	15723358	-	AAGUUCUCCCAAACACUUCAA	Cleavage	21	AT5G10180::slufate_transporter_2%3B1
miR395-3p	BnaC09g46440D	chrC09	1.5	46285660	46285640	46282012	46285763	-	AAGUUCUCCCAAACACUUCAA	Cleavage	21	AT5G10180::slufate_transporter_2%3B1
miR395-3p	BnaC02g00440D	chrC02	1.5	180459	180439	176560	180575	-	AAGUUCUCCCAAACACUUCAA	Cleavage	21	AT5G10180::slufate_transporter_2%3B1
miR395-3p	BnaC07g17320D	chrC07	1.5	23466015	23465995	23463976	23468590	-	GAGUUCCUCCAAACACUUCAU	Cleavage	21	AT5G43780::Pseudouridine_synthase/archaeosine_transglycosylase-like_family_protein
miR395-3p	BnaA06g36560D	chrA06	1.5	23939840	23939860	23939507	23941536	+	GAGUUCCUCCAAACACUUCAU	Cleavage	21	AT5G43780::Pseudouridine_synthase/archaeosine_transglycosylase-like_family_protein
miR395-3p	BnaAnng17310D	chrAnn_random	3	18416389	18416369	18416133	18417649	-	CGGUUCCUCCGAAUACUUCGC	Cleavage	21	AT5G58850::myb_domain_protein_119
miR395-3p	BnaC03g11660D	chrC03	3	5679658	5679638	5669051	5680319	-	UGGUUCUCUCAAACUUUUCAG	Cleavage	21	AT5G59660::Leucine-rich_repeat_protein_kinase_family_protein-1
miR395-3p	BnaA03g40110D	chrA03	3	20041777	20041757	20040076	20044687	-	AGAUUCCUCCAAACACUGCAG	Cleavage	21	AT5G61330::rRNA_processing_protein-like_protein-2
miR396-5p	BnaC04g42140D	chrC04	3	42799292	42799312	42797939	42800022	+	AAGGACAAGAAAGCUGUGGAU	Cleavage	21	[Source:UniProtKB/TrEMBL;Acc:A0A078FR92]::
miR396-5p	BnaA07g08040D	chrA07	3	8213823	8213803	8213577	8213897	-	UGUUUCAAGAAAGCUGUUGGA	Cleavage	21	[Source:UniProtKB/TrEMBL;Acc:A0A078FTJ9]::
miR396-5p	BnaA01g26610D	chrA01	3	18648858	18648878	18648750	18649490	+	GUCUUCAAGAAAGCUGAGGAG	Cleavage	21	[Source:UniProtKB/TrEMBL;Acc:A0A078FZD4]::
miR396-5p	BnaC05g40210D	chrC05	3	38491703	38491683	38491408	38492689	-	ACGUUCAAGAAAGUUGUGGUG	Cleavage	21	[Source:UniProtKB/TrEMBL;Acc:A0A078GG66]::
miR396-5p	BnaA03g19800D	chrA03	3	9401010	9400990	9400924	9402862	-	AGUUUUAAAGAAGCUGUGGAA	Cleavage	21	[Source:UniProtKB/TrEMBL;Acc:A0A078HA97]::
miR396-5p	BnaC09g17740D	chrC09	3	14440076	14440056	14439830	14440150	-	UUUUUCAAGAAAGCUGUUGGA	Cleavage	21	[Source:UniProtKB/TrEMBL;Acc:A0A078HJE5]::
miR396-5p	BnaC05g46690D	chrC05	3	42060373	42060393	42059546	42061467	+	GAGCUAGAGAAGGCUGUGGAA	Cleavage	21	[Source:UniProtKB/TrEMBL;Acc:A0A078HTQ2]::
miR396-5p	BnaC03g75990D	chrC03_random	3	4685305	4685325	4685231	4685551	+	UUCUUCAAGAAAGCUGUUGGA	Cleavage	21	[Source:UniProtKB/TrEMBL;Acc:A0A078JEJ6]::
miR396-5p	BnaC09g15440D	chrC09	3	12196144	12196164	12194451	12196835	+	AGGUUGAGGAAAGCUAUGGAA	Cleavage	21	AT1G09940::Glutamyl-tRNA_reductase_family_protein
miR396-5p	BnaA09g14820D	chrA09	3	8582910	8582930	8581178	8583899	+	AGGUUGAGGAAAGCUAUGGAA	Cleavage	21	AT1G09940::Glutamyl-tRNA_reductase_family_protein
miR396-5p	BnaCnng18110D	chrCnn_random	3	16902225	16902245	16900800	16902749	+	AAGGUGGAGAAAGCUGUGGAG	Cleavage	21	AT1G11710::Pentatricopeptide_repeat_(PPR)_superfamily_protein-1
miR396-5p	BnaC07g09980D	chrC07	3	15370912	15370892	15370663	15370986	-	UUUUUCAAGAAAGCUGUUGGA	Cleavage	21	AT1G29290::B-cell_lymphoma_6_protein
miR396-5p	BnaCnng64540D	chrCnn_random	3	64307922	64307902	64307676	64307996	-	UUCUUCAAGAAAGCUGUUGGA	Cleavage	21	AT1G29290::B-cell_lymphoma_6_protein
miR396-5p	BnaC01g33630D	chrC01	3	32822222	32822242	32819535	32827401	+	GAUUUCAGGAAGGCUGUGGAU	Cleavage	21	AT1G32750::HAC13_protein_(HAC13)
miR396-5p	BnaA05g13510D	chrA05	3	8222097	8222077	8220936	8222855	-	GAGCUUAGGGAAGCUGUGGAG	Cleavage	21	AT1G55900::Haloacid_dehalogenase-like_hydrolase_(HAD)_superfamily_protein
miR396-5p	BnaC06g11160D	chrC06	3	13142054	13142074	13141218	13143394	+	GAGCUUAGGGAAGCUGUGGAG	Cleavage	21	AT1G55900::Haloacid_dehalogenase-like_hydrolase_(HAD)_superfamily_protein
miR396-5p	BnaA09g15100D	chrA09	2	8768112	8768132	8767500	8768990	+	UUGUUCGAUGAAGCUGUGGAA	Cleavage	21	AT1G57750::cytochrome_P450%2C_family_96%2C_subfamily_A%2C_polypeptide_15
miR396-5p	BnaA07g25420D	chrA07	1.5	18907097	18907077	18906393	18910333	-	GAGUUCAAGAAAUCUGUGGGA	Translation	21	AT1G65780::P-loop_containing_nucleoside_triphosphate_hydrolases_superfamily_protein-1
miR396-5p	BnaA03g23060D	chrA03	3	10992157	10992136	10990829	10992743	-	UCGUUCAAGAAAGCCUGUGGAA	Cleavage	22	AT2G22840::growth-regulating_factor_1
miR396-5p	BnaC03g27220D	chrC03	3	15703885	15703864	15703188	15706200	-	UCGUUCAAGAAAGCCUGUGGAA	Cleavage	22	AT2G22840::growth-regulating_factor_1
miR396-5p	BnaA05g07850D	chrA05	3	4296025	4296046	4294874	4297499	+	CCGUUCAAGAAAGCCUGUGGAA	Cleavage	22	AT2G36400::growth-regulating_factor_3
miR396-5p	BnaC03g20100D	chrC03	3	10517327	10517306	10515958	10518635	-	CCGUUCAAGAAAGCCUGUGGAA	Cleavage	22	AT2G36400::growth-regulating_factor_3
miR396-5p	BnaC04g08880D	chrC04	3	6673746	6673767	6672590	6675245	+	CCGUUCAAGAAAGCCUGUGGAA	Cleavage	22	AT2G36400::growth-regulating_factor_3
miR396-5p	BnaA03g16700D	chrA03	3	7785242	7785221	7783985	7786330	-	CCGUUCAAGAAAGCCUGUGGAA	Cleavage	22	AT2G36400::growth-regulating_factor_3
miR396-5p	BnaA05g06620D	chrA05	3	3614447	3614427	3613420	3617753	-	AGGUUUCGGGAAGCUGUGGAG	Cleavage	21	AT2G38040::acetyl_Co-enzyme_a_carboxylase_carboxyltransferase_alpha_subunit
miR396-5p	BnaCnng68670D	chrCnn_random	3	68312563	68312583	68311780	68313142	+	GCAUUUGAGGAAGCUGUGGAG	Cleavage	21	AT2G38370::weak_chloroplast_movement_under_blue_light_protein_(DUF827)-2
miR396-5p	BnaA05g04600D	chrA05	3	2455246	2455226	2454041	2457478	-	CAGUUUAAGGAAGCUGUGAAG	Cleavage	21	AT2G40360::Transducin/WD40_repeat-like_superfamily_protein
miR396-5p	BnaC04g50230D	chrC04	3	48005916	48005937	48005079	48007063	+	ACGUUCAAGAAAGCUUGUGGAA	Cleavage	22	AT2G45480::growth-regulating_factor_9
miR396-5p	BnaA04g26220D	chrA04	3	18702252	18702273	18701440	18703311	+	ACGUUCAAGAAAGCUUGUGGAA	Cleavage	22	AT2G45480::growth-regulating_factor_9
miR396-5p	BnaC04g00140D	chrC04	3	43697	43717	42036	44874	+	AGGUUGAAGAAAUCUGUGGAC	Translation	21	AT2G47750::putative_indole-3-acetic_acid-amido_synthetase_GH3
miR396-5p	BnaA03g31300D	chrA03	3	15120789	15120809	15119604	15121683	+	GAGUACAUGGAAGCUGUGGAG	Cleavage	21	AT3G10572::3-phosphoinositide-dependent_protein_kinase-1
miR396-5p	BnaA05g26110D	chrA05	3	19199627	19199607	19199323	19200369	-	ACGUUCAAGAAAGUUGUGGUG	Cleavage	21	AT3G13190::WEB_family_protein_(DUF827)-1
miR396-5p	BnaCnng50230D	chrCnn_random	3	49779686	49779707	49778805	49783007	+	CCGUUCAAGAAAGCCUGUGGAA	Cleavage	22	AT3G52905::Polynucleotidyl_transferase%2C_ribonuclease_H-like_superfamily_protein-3
miR396-5p	BnaA07g15850D	chrA07	3	13599025	13599004	13597737	13599850	-	CCGUUCAAGAAAGCCUGUGGAA	Cleavage	22	AT3G52910::growth-regulating_factor_4
miR396-5p	BnaC08g24080D	chrC08	3	26176719	26176698	26175443	26177706	-	CCGUUCAAGAAAGCCUGUGGAA	Cleavage	22	AT3G52910::growth-regulating_factor_4
miR396-5p	BnaA04g05130D	chrA04	3	3784850	3784871	3783956	3786756	+	CCGUUCAAGAAAGCCUGUGGAA	Cleavage	22	AT3G52910::growth-regulating_factor_4
miR396-5p	BnaA09g33270D	chrA09	3	24550235	24550214	24549017	24551160	-	CCGUUCAAGAAAGCCUGUGGAA	Cleavage	22	AT3G52910::growth-regulating_factor_4
miR396-5p	BnaC06g14240D	chrC06	3	17024700	17024679	17023402	17025629	-	CCGUUCAAGAAAGCCUGUGGAA	Cleavage	22	AT3G52910::growth-regulating_factor_4
miR396-5p	BnaC04g23860D	chrC04	3	24957771	24957791	24956976	24958300	+	GAGUUAAAGAGAGCUGUUGAA	Cleavage	21	AT3G57990::hypothetical_protein-1
miR396-5p	BnaA09g37200D	chrA09	3	26788239	26788219	26787764	26789094	-	GAGUUGAAGAGAGCUGUCGAA	Cleavage	21	AT3G57990::hypothetical_protein-2
miR396-5p	BnaA04g27590D	chrA04_random	3	169075	169055	168683	169858	-	CAGUUGAAGAGAGCUGUUGAA	Cleavage	21	AT3G57990::hypothetical_protein-3
miR396-5p	BnaC08g28920D	chrC08	3	29386315	29386295	29385784	29387077	-	GAGUUGAAGAGAGCUGUCGAA	Cleavage	21	AT3G57990::hypothetical_protein-4
miR396-5p	BnaC03g63580D	chrC03	3	53050769	53050788	53048971	53051380	+	GAGUUCAAGGCAGCUGUGAAA	Translation	21	AT4G20200::Terpenoid_cyclases/Protein_prenyltransferases_superfamily_protein
miR396-5p	BnaC07g38750D	chrC07	3	39996856	39996877	39995794	39997566	+	UCGUUCAAGAAAGCAUGUGGAA	Cleavage	22	AT4G24150::growth-regulating_factor_8
miR396-5p	BnaC01g15970D	chrC01	3	11033084	11033105	11032311	11033723	+	UCGUUCAAGAAAGCAUGUGGAA	Cleavage	22	AT4G24150::growth-regulating_factor_8
miR396-5p	BnaA03g46480D	chrA03	3	23874319	23874340	23873306	23875236	+	UCGUUCAAGAAAGCAUGUGGAA	Cleavage	22	AT4G24150::growth-regulating_factor_8
miR396-5p	BnaCnng77670D	chrCnn_random	3	79178284	79178263	79177544	79179057	-	ACGUUCAAGAAAGCAUGUGGAA	Cleavage	22	AT4G24150::growth-regulating_factor_8
miR396-5p	BnaA08g12890D	chrA08	3	11328176	11328196	11327438	11331707	+	AACCUCAAGAAGGCUGUGGAG	Cleavage	21	AT4G30790::autophagy-like_protein
miR396-5p	BnaC03g67910D	chrC03	3	57500609	57500589	57497005	57502324	-	AACCUCAAGAAGGCUGUGGAG	Cleavage	21	AT4G30790::autophagy-like_protein
miR396-5p	BnaA01g04450D	chrA01	3	2069801	2069781	2069060	2070357	-	GAGGUGGAGGAAGCUGUGGAA	Cleavage	21	AT4G32590::2Fe-2S_ferredoxin-like_superfamily_protein-1
miR396-5p	BnaC01g05890D	chrC01	3	3123783	3123763	3122353	3124291	-	GAGGUGGAGGAAGCUGUGGAA	Cleavage	21	AT4G32590::2Fe-2S_ferredoxin-like_superfamily_protein-2
miR396-5p	BnaC01g01310D	chrC01	3	620426	620447	619280	621178	+	CCGUUCAAGAAAGCCUGUGGAA	Cleavage	22	AT4G37740::growth-regulating_factor_2
miR396-5p	BnaC07g46760D	chrC07	3	44229222	44229201	44228445	44230503	-	CCGUUCAAGAAAGCUUGUGGAA	Cleavage	22	AT4G37740::growth-regulating_factor_2
miR396-5p	BnaA01g00300D	chrA01	3	166705	166726	165666	167400	+	CCGUUCAAGAAAGCCUGUGGAA	Cleavage	22	AT4G37740::growth-regulating_factor_2
miR396-5p	BnaA03g54290D	chrA03	3	28734597	28734576	28733992	28735940	-	CCGUUCAAGAAAGCUUGUGGAA	Cleavage	22	AT4G37740::growth-regulating_factor_2
miR396-5p	BnaA03g54950D	chrA03_random	3	87395	87374	86790	88158	-	CCGUUCAAGAAAGCUUGUGGAA	Cleavage	22	AT4G37740::growth-regulating_factor_2
miR396-5p	BnaA08g30080D	chrA08_random	3	1226696	1226717	1224927	1227301	+	CCGUUCAAGAAAGCUUGUGGAA	Cleavage	22	AT4G37740::growth-regulating_factor_2
miR396-5p	BnaAnng41760D	chrAnn_random	2	48346381	48346401	48346273	48346581	+	UUGUUUGAGAGAGUUGUGGAA	Cleavage	21	AT5G03860::malate_synthase
miR396-5p	BnaA10g22930D	chrA10	3	15305295	15305315	15303313	15305380	+	AGGUGUAAGAAAGCUGUGUAA	Cleavage	21	AT5G08520::Duplicated_homeodomain-like_superfamily_protein
miR396-5p	BnaC09g47470D	chrC09	3	46795476	46795496	46793612	46795567	+	AGGUGUAAGAAAGCUGUGUAA	Cleavage	21	AT5G08520::Duplicated_homeodomain-like_superfamily_protein
miR396-5p	BnaC04g17540D	chrC04	3	16046518	16046538	16044475	16046574	+	GAGUUUAUGAAAGCUUUGGAA	Cleavage	21	AT5G42830::HXXXD-type_acyl-transferase_family_protein-1
miR396-5p	BnaA02g10150D	chrA02	3	5146173	5146152	5145549	5146892	-	UCGUUCAAGAAAGCAUGUGGAA	Cleavage	22	AT5G53660::growth-regulating_factor_7
miR396-5p	BnaC02g44780D	chrC02_random	3	565439	565418	564860	566156	-	UCGUUCAAGAAAGCAUGUGGAA	Cleavage	22	AT5G53660::growth-regulating_factor_7
miR396-5p	BnaC03g13470D	chrC03	3	6515312	6515292	6514614	6517136	-	GAGAGCAAGAAGGCUGUGGAG	Cleavage	21	AT5G56000::HEAT_SHOCK_PROTEIN_81
miR396-5p	BnaA10g10710D	chrA10	3	9072808	9072828	9070247	9073060	+	GAGUUGAAGAAAGUUGAGGAA	Cleavage	21	AT5G56460::Protein_kinase_superfamily_protein
miR396-5p	BnaA06g22690D	chrA06	2	15852128	15852148	15848234	15855367	+	GCGUUAAGGAAAGUUGUGGAA	Cleavage	21	AT5G63420::RNA-metabolising_metallo-beta-lactamase_family_protein
miR396-5p	BnaA10g09680D	chrA10	3	8474729	8474709	8473485	8474895	-	GAGUUCAAGAACUCUGUGGAU	Translation	21	AT5G66330::Leucine-rich_repeat_(LRR)_family_protein-2
miR396-5p	BnaC09g32080D	chrC09	3	35068505	35068485	35067153	35068601	-	GAGUUCAAGAACUCUGUGGAU	Translation	21	AT5G66330::Leucine-rich_repeat_(LRR)_family_protein-4
miR396-5p	BnaC09g07810D	chrC09	3	4897513	4897493	4897408	4901472	-	AAGUUCAGGAAACCUUUGGAA	Translation	21	AT5G66750::chromatin_remodeling_1
miR396-5p	BnaA07g33570D	chrA07	3	22998650	22998670	22997429	22998829	+	GAGAUCAAGGGAGUUGUGGAG	Cleavage	21	gene::symbol:BnaA07g33570D
miR396-5p	BnaA08g18030D	chrA08	3	14187938	14187918	14187692	14188012	-	UUCUUCAAGAAAGCUGUUGGA	Cleavage	21	gene::symbol:BnaA08g18030D
miR396-5p	BnaC01g34010D	chrC01	3	33227761	33227781	33227653	33228687	+	GUCUUCAAGAAAGCUGAGGAG	Cleavage	21	gene::symbol:BnaC01g34010D
miR397	BnaA08g21540D	chrA08	2.5	15915829	15915850	15914860	15918669	+	AGGUCAACGCUGCACUCAAAGC	Cleavage	22	AT1G20950::Phosphofructokinase_family_protein
miR397	BnaC08g19600D	chrC08	2.5	22452965	22452944	22450234	22454024	-	AGGUCAACGCUGCACUCAAAGC	Cleavage	22	AT1G20950::Phosphofructokinase_family_protein
miR397	BnaA09g11820D	chrA09	2.5	6132862	6132841	6131737	6133202	-	AGCUCAACGCUGUGUUCGGUGA	Cleavage	22	AT1G62160::Serine_protease_inhibitor_(SERPIN)_family_protein-1
miR397	BnaA09g18890D	chrA09	2.5	11830694	11830673	11827664	11831129	-	UCUUUAACGCUCCGCUCGAUGA	Translation	22	AT2G02000::glutamate_decarboxylase_3
miR397	BnaCnng28960D	chrCnn_random	2.5	27500609	27500588	27499491	27500949	-	AGCUCAACGCUGUGUUCGGUGA	Cleavage	22	AT2G14540::serpin_2
miR397	BnaC01g03890D	chrC01	2	2027593	2027614	2026898	2030590	+	GUGUCGACGGUGCACUCGAUGA	Cleavage	22	AT2G16230::O-Glycosyl_hydrolases_family_17_protein-1
miR397	BnaA01g02650D	chrA01	2	1320948	1320969	1320165	1323462	+	GUGUCGACGGUGCACUCGAUGA	Cleavage	22	AT2G16230::O-Glycosyl_hydrolases_family_17_protein-2
miR397	BnaA05g13050D	chrA05	1	7723403	7723382	7722210	7723807	-	UGAUCAAUGCUGCACUCGAUGA	Cleavage	22	AT2G29130::laccase_2
miR397	BnaC04g54790D	chrC04_random	1	2101252	2101273	2100118	2102571	+	UGAUCAAUGCUGCACUCGAUGA	Cleavage	22	AT2G29130::laccase_2
miR397	BnaA05g06610D	chrA05	1	3605819	3605798	3604302	3607497	-	UAGUCAAUGCUGCACUUAAUGA	Cleavage	22	AT2G38080::Laccase/Diphenol_oxidase_family_protein
miR397	BnaC04g07220D	chrC04	1	5407847	5407826	5406354	5409465	-	UAGUCAAUGCUGCACUUAAUGA	Cleavage	22	AT2G38080::Laccase/Diphenol_oxidase_family_protein
miR397	BnaC04g45660D	chrC04	1	45247401	45247422	45245585	45248722	+	UAGUCAAUGCUGCACUUAAUGA	Cleavage	22	AT2G38080::Laccase/Diphenol_oxidase_family_protein
miR397	BnaA04g21810D	chrA04	1	16547874	16547895	16546132	16549220	+	UAGUCAAUGCUGCACUUAAUGA	Cleavage	22	AT2G38080::Laccase/Diphenol_oxidase_family_protein
miR397	BnaC05g45350D	chrC05	2.5	41289636	41289615	41289403	41290351	-	GUUUCAACGCUGCGUUUAAUGC	Cleavage	22	AT3G06470::GNS1/SUR4_membrane_protein_family-1
miR397	BnaC01g06910D	chrC01	2.5	3634419	3634440	3632426	3634744	+	CUUUCAACGAUGCGUUCGAUGA	Cleavage	22	AT4G31530::NAD(P)-binding_Rossmann-fold_superfamily_protein-1
miR397	BnaA01g34780D	chrA01_random	2.5	126273	126252	125784	128125	-	CUUUCAACGAUGCGUUCGAUGA	Cleavage	22	AT4G31530::NAD(P)-binding_Rossmann-fold_superfamily_protein-5
miR397	BnaA01g04790D	chrA01	2.5	2234504	2234525	2233543	2235445	+	AUAUCAAAGUUGUACUCAAUGG	Cleavage	22	AT4G32130::ER_membrane_protein_complex_subunit-like_protein_(DUF2012)-2
miR397	BnaC05g47020D	chrC05	2.5	42228557	42228578	42227710	42228645	+	UAGUCAUCGCUGCUCUCGAUGA	Translation	22	AT4G36760::aminopeptidase_P1
miR397	BnaAnng21080D	chrAnn_random	2.5	23411413	23411392	23408405	23412429	-	UAGUCAUCGCUGCUCUCGAUGA	Translation	22	AT4G36760::aminopeptidase_P1
miR397	BnaC02g03260D	chrC02	1.5	1550421	1550442	1549295	1551691	+	UCAUCAACGCUGCACUAAAUGA	Cleavage	22	AT5G03260::laccase_11
miR397	BnaAnng18410D	chrAnn_random	1.5	19630171	19630192	19628923	19631267	+	UCAUCAACGCUGCACUAAAUGA	Cleavage	22	AT5G03260::laccase_11
miR397	BnaC09g34170D	chrC09	2.5	37562031	37562010	37560731	37563386	-	UCAUCAACGCCGCACUAAAUGA	Cleavage	22	AT5G58910::laccase_16
miR397	BnaA02g06580D	chrA02	0.5	3142631	3142610	3141348	3143631	-	UAAUCAACGCUGCACUUAAUGA	Cleavage	22	AT5G60020::laccase_17
miR397	BnaC07g09860D	chrC07	2.5	15253406	15253385	15253366	15253756	-	UCCUUGACGCUGAGCUCAAUGA	Translation	22	gene::symbol:BnaC07g09860D
miR398-3p	BnaC08g41150D	chrC08	3.5	35979006	35979026	35977723	35979358	+	AUUGGGCGACCUGGGAACACU	Cleavage	21	AT1G12520::copper_chaperone_for_SOD1
miR398-3p	BnaA09g47090D	chrA09	3.5	31786273	31786293	31785047	31786624	+	AUUGGGCGACCUGGGAACACU	Cleavage	21	AT1G12520::copper_chaperone_for_SOD1
miR398-3p	BnaCnng33420D	chrCnn_random	3.5	31700978	31700998	31699713	31701345	+	AUUGGGCGACCUGGGAACACU	Cleavage	21	AT1G12520::copper_chaperone_for_SOD1
miR398-3p	BnaC03g39200D	chrC03	3.5	24183025	24183045	24182129	24185315	+	GAGGUUUGACCUGAGAUCACA	Cleavage	21	AT3G15640::Rubredoxin-like_superfamily_protein
miR398-3p	BnaAnng26290D	chrAnn_random	3.5	30197956	30197976	30197856	30201297	+	GAGGUUUGACCUGAGAUCACA	Cleavage	21	AT3G15640::Rubredoxin-like_superfamily_protein
miR399	BnaA04g13460D	chrA04	2	11380871	11380851	11376617	11381047	-	CAGUGCAGAUCUCCUUUGGCG	Cleavage	21	AT1G78500::Terpenoid_cyclases_family_protein
miR399	BnaA04g19750D	chrA04	0	15428170	15428150	15424506	15429219	-	UUGGGCAAAUCUCCUUUGGCA	Cleavage	21	AT2G33770::phosphate_2
miR399	BnaA05g04370D	chrA05	2.5	2356691	2356711	2354052	2356729	+	UUGAGAAAAUCUCCUUUGGUA	Cleavage	21	AT2G44830::Protein_kinase_superfamily_protein-1
miR399	BnaA07g37660D	chrA07_random	2.5	1235925	1235905	1235013	1236336	-	GAGGGUGAACCUUCUUUGGCA	Cleavage	21	AT3G53530::Chloroplast-targeted_copper_chaperone_protein
miR399	BnaC03g76870D	chrC03_random	2.5	5400111	5400091	5399138	5400468	-	UUCGGCAGCUCUCCUUUGGCA	Cleavage	21	AT4G35900::Basic-leucine_zipper_(bZIP)_transcription_factor_family_protein
miR400-5p	BnaA10g07840D	chrA10	2.5	6356991	6356971	6356389	6358269	-	GUCACUUAUAAUACUCUCGUC	Cleavage	21	AT1G12300::Tetratricopeptide_repeat_(TPR)-like_superfamily_protein-1
miR400-5p	BnaA09g46030D	chrA09	2.5	31337682	31337702	31336444	31338317	+	GUGACUUAUAGCACUCUCAUC	Cleavage	21	AT1G12300::Tetratricopeptide_repeat_(TPR)-like_superfamily_protein-14
miR400-5p	BnaA09g46840D	chrA09	2.5	31706452	31706432	31705820	31707836	-	GUGACUUAUAGCACUCUCAUC	Cleavage	21	AT1G12300::Tetratricopeptide_repeat_(TPR)-like_superfamily_protein-3
miR400-5p	BnaC08g15670D	chrC08	2	20069630	20069610	20068931	20070771	-	GUGACUUAUGGUACUUUUAUA	Cleavage	21	AT1G12620::Pentatricopeptide_repeat_(PPR)_superfamily_protein-1
miR400-5p	BnaCnng50520D	chrCnn_random	2.5	50063895	50063875	50063178	50064858	-	GUGAGUUAUAAUACUCUUAUU	Cleavage	21	AT1G62680::Pentatricopeptide_repeat_(PPR)_superfamily_protein-3
miR400-5p	BnaA09g12820D	chrA09	2.5	6857783	6857803	6856835	6858406	+	GUGAGUUAUAAUACUCUUAUU	Cleavage	21	AT1G62680::Pentatricopeptide_repeat_(PPR)_superfamily_protein-4
miR400-5p	BnaCnng50510D	chrCnn_random	1.5	50060769	50060749	50056013	50062789	-	GUGAGUUAUAAUACUCUUAUA	Cleavage	21	AT1G62680::Pentatricopeptide_repeat_(PPR)_superfamily_protein-7
miR400-5p	BnaC09g10910D	chrC09	1	7452293	7452313	7451633	7452808	+	GUGACUUAUAACACUCUCAUA	Cleavage	21	AT1G62720::Pentatricopeptide_repeat_(PPR-like)_superfamily_protein-1
miR400-5p	BnaC04g36820D	chrC04	1	38286164	38286144	38285820	38286299	-	GUGACUUAUACUACUCUCAUA	Cleavage	21	AT1G62914::pentatricopeptide_(PPR)_repeat-containing_protein-1
miR400-5p	BnaC09g11470D	chrC09	2	8060962	8060942	8060363	8066563	-	GUUACUUAUAAUACUCUCAUU	Cleavage	21	AT1G62930::Tetratricopeptide_repeat_(TPR)-like_superfamily_protein-1
miR400-5p	BnaA09g11170D	chrA09	1	5782864	5782844	5782160	5784030	-	GUUACUUAUAAUACUCUCAUA	Cleavage	21	AT1G63070::pentatricopeptide_(PPR)_repeat-containing_protein-1
miR400-5p	BnaC04g19950D	chrC04	0.5	20824129	20824109	20823425	20824675	-	GUGACUUGUAAUACUCUCAUA	Cleavage	21	AT1G63320::Pentatricopeptide_repeat_(PPR)_superfamily_protein-1
miR400-5p	BnaC09g12100D	chrC09	1	8518740	8518760	8518014	8519351	+	GUGACGUAUAAUACUCUCAUA	Cleavage	21	AT1G64580::Pentatricopeptide_repeat_(PPR)_superfamily_protein-1
miR400-5p	BnaA09g12140D	chrA09	1	6369385	6369405	6368479	6369996	+	GUGACGUAUAAUACUCUCAUA	Cleavage	21	AT1G64580::Pentatricopeptide_repeat_(PPR)_superfamily_protein-2
miR400-5p	BnaC03g45010D	chrC03	2.5	30076990	30077010	30075420	30077115	+	UGGAUUUGUAAUAAUUUCAUA	Cleavage	21	AT2G06530::SNF7_family_protein
miR400-5p	BnaC09g23010D	chrC09	2	20327112	20327132	20326192	20328005	+	GUGACGUAUAAUAUUCUUAUA	Cleavage	21	AT2G30780::Tetratricopeptide_repeat_(TPR)-like_superfamily_protein-1
miR400-5p	BnaC04g41410D	chrC04	2	42129404	42129424	42128488	42131036	+	GUGACGUAUAAUAUUCUUAUA	Cleavage	21	AT2G30780::Tetratricopeptide_repeat_(TPR)-like_superfamily_protein-2
miR400-5p	BnaA04g17820D	chrA04	1	14364273	14364293	14361090	14365735	+	GUGACUUAUAAUAUUCUUAUA	Cleavage	21	AT2G30780::Tetratricopeptide_repeat_(TPR)-like_superfamily_protein-3
miR400-5p	BnaC04g13770D	chrC04	2	11160961	11160941	11160611	11161630	-	GGGACUUAUAAUAUUCUGAUA	Cleavage	21	AT2G30780::Tetratricopeptide_repeat_(TPR)-like_superfamily_protein-5
miR400-5p	BnaC04g12900D	chrC04	2.5	10144731	10144751	10143627	10147583	+	CAGACUUGUUGUACUCUCAUG	Cleavage	21	AT2G31740::S-adenosyl-L-methionine-dependent_methyltransferases_superfamily_protein-1
miR400-5p	BnaA01g27650D	chrA01	1	19312720	19312700	19312181	19313701	-	GUGACUUAUACUACUCUCAUA	Translation	21	AT3G16710::Pentatricopeptide_repeat_(PPR)_superfamily_protein-1
miR400-5p	BnaC01g35180D	chrC01	1	34475989	34475969	34472728	34476970	-	GUGACUUAUACUACUCUCAUA	Translation	21	AT3G16710::Pentatricopeptide_repeat_(PPR)_superfamily_protein-2
miR400-5p	BnaA09g10620D	chrA09	1	5423386	5423406	5422726	5423901	+	GUGACUUAUAACACUCUCAUA	Translation	21	AT3G16710::Pentatricopeptide_repeat_(PPR)_superfamily_protein-3
miR400-5p	BnaC04g10160D	chrC04	2.5	7812803	7812823	7812443	7815814	+	AUGAGUUAUAAUUUUCUCAUA	Translation	21	AT3G47090::Leucine-rich_repeat_protein_kinase_family_protein-27
miR400-5p	BnaC03g63210D	chrC03	1	52598846	52598826	52596832	52599946	-	UCGACGUAUAAUACUCUCAUA	Cleavage	21	AT4G19440::Tetratricopeptide_repeat_(TPR)-like_superfamily_protein-2
miR400-5p	BnaC03g01890D	chrC03	2.5	911537	911516	910987	913594	-	CCGACUUAUAAGUACUCUUAUA	Translation	22	AT5G04980::DNAse_I-like_superfamily_protein
miR400-5p	BnaAnng33950D	chrAnn_random	2.5	38679539	38679518	38679017	38681081	-	CCGACUUAUAAGUACUCUUAUA	Translation	22	AT5G04980::DNAse_I-like_superfamily_protein
miR400-5p	BnaA10g17850D	chrA10	2	13077708	13077688	13077035	13078668	-	GUGACUUAUAGUAUUCUCAUU	Cleavage	21	AT5G16640::Pentatricopeptide_repeat_(PPR)_superfamily_protein-1
miR400-5p	BnaC09g41240D	chrC09	2	43332290	43332270	43331621	43333259	-	GUGACUUAUAGUAUUCUCAUU	Cleavage	21	AT5G16640::Pentatricopeptide_repeat_(PPR)_superfamily_protein-2
miR400-5p	BnaA03g07080D	chrA03	2.5	3129546	3129566	3129504	3130281	+	CAGACUUUUAAUACUCUUAUU	Cleavage	21	AT5G18390::Pentatricopeptide_repeat_(PPR)_superfamily_protein-3
miR400-5p	BnaC07g29720D	chrC07	2	34420241	34420221	34419031	34421749	-	UUUACUUACAAUACUCUCAUA	Cleavage	21	AT5G24830::Tetratricopeptide_repeat_(TPR)-like_superfamily_protein-1
miR400-5p	BnaC02g32610D	chrC02	2.5	35153625	35153645	35153070	35154467	+	AUGACUUAUAACAUUCUCAUC	Translation	21	AT5G46680::Pentatricopeptide_repeat_(PPR-like)_superfamily_protein-1
miR400-5p	BnaC09g06110D	chrC09	2.5	3701513	3701533	3699022	3701565	+	UAGAUUUUUGAUACUUUCAUA	Cleavage	21	AT5G63840::Glycosyl_hydrolases_family_31_protein
miR403-3p	BnaC08g40030D	chrC08	1.5	35431406	35431426	35431264	35431526	+	GGAGUUUGUGCCUGAAUCUAG	Translation	21	[Source:UniProtKB/TrEMBL;Acc:A0A078FNV1]::
miR403-3p	BnaA09g25290D	chrA09	0	18325111	18325091	18324937	18328648	-	GGAGUUUGUGCGUGAAUCUAA	Cleavage	21	AT1G31280::Argonaute_family_protein
miR403-3p	BnaA05g14760D	chrA05	0	9231978	9231998	9228612	9232112	+	GGAGUUUGUGCGUGAAUCUAA	Cleavage	21	AT1G31280::Argonaute_family_protein
miR403-3p	BnaCnng68320D	chrCnn_random	0	67908965	67908985	67905947	67909115	+	GGAGUUUGUGCGUGAAUCUAA	Cleavage	21	AT1G31280::Argonaute_family_protein
miR403-3p	BnaA01g34650D	chrA01_random	2.5	70897	70877	70760	71557	-	CGAGUUUGAUCGUGAAUCUGA	Cleavage	21	AT4G39880::Ribosomal_protein_L23/L15e_family_protein-1
miR403-3p	BnaC09g11610D	chrC09	2.5	8138197	8138177	8137082	8139158	-	UGAGUUUUUGCGUGAGUUUAG	Cleavage	21	AT5G58120::Disease_resistance_protein_(TIR-NBS-LRR_class)_family-1
miR408-3p	BnaC01g21710D	chrC01	2	15207439	15207419	15207271	15207561	-	AACAGGGAAAAGGCGGUGCGU	Cleavage	21	[Source:UniProtKB/TrEMBL;Acc:A0A078H9W7]::
miR408-3p	BnaA06g33970D	chrA06	3.5	22490441	22490461	22490437	22491055	+	CCAAGGGAAGCGGCACUGCAU	Translation	21	[Source:UniProtKB/TrEMBL;Acc:A0A078I7T0]::
miR408-3p	BnaC04g05190D	chrC04	2.5	3662554	3662534	3662368	3664083	-	GCCAGGGAUGAGUCAGUGCGU	Translation	21	[Source:UniProtKB/TrEMBL;Acc:A0A078IBJ6]::
miR408-3p	BnaCnng25640D	chrCnn_random	3.5	24045481	24045501	24045365	24046652	+	GGCUGGGGAGCGGCAGUGCAG	Translation	21	[Source:UniProtKB/TrEMBL;Acc:A0A078IRV8]::
miR408-3p	BnaAnng14590D	chrAnn_random	3.5	15696143	15696163	15693512	15698830	+	GCUAUGGACGACGCAGUGCAU	Translation	21	[Source:UniProtKB/TrEMBL;Acc:A0A078J472]::
miR408-3p	BnaA09g56450D	chrA09_random	3.5	3735158	3735137	3733222	3738759	-	GUCACGGGAAGAGGCAGUCCAU	Cleavage	22	AT1G16080::nuclear_protein-3
miR408-3p	BnaC08g38530D	chrC08	3.5	34758480	34758459	34756555	34758858	-	GUCACGGGAAGAGGCAGUCCAU	Cleavage	22	AT1G16110::wall_associated_kinase-like_6
miR408-3p	BnaC08g18690D	chrC08	3.5	21766699	21766719	21766039	21768288	+	UGCAUGGAGGAGGCAAUGUAU	Cleavage	21	AT1G19270::DA1
miR408-3p	BnaA08g22120D	chrA08	3.5	16185817	16185797	16184139	16186697	-	UGCAUGGAGGAGGCAAUGUAU	Cleavage	21	AT1G19270::DA1
miR408-3p	BnaA07g37100D	chrA07_random	3.5	870655	870675	867916	870914	+	GCCAAGGGAGAGGAGGUGUAU	Translation	21	AT1G26110::decapping_5
miR408-3p	BnaC04g41010D	chrC04	3.5	41758925	41758905	41756886	41759146	-	ACCAGUGAAGAGGCUGUGCAG	Cleavage	21	AT2G30210::laccase_3
miR408-3p	BnaC04g14580D	chrC04	3.5	11957163	11957183	11956954	11959010	+	ACCAGUGAAGAGGCUGUGCAG	Cleavage	21	AT2G30210::laccase_3
miR408-3p	BnaA05g12170D	chrA05	3.5	6998355	6998375	6998148	7000182	+	ACCAGUGAAGAGGCUGUGCAG	Cleavage	21	AT2G30210::laccase_3
miR408-3p	BnaA04g17380D	chrA04	3.5	14122712	14122692	14120708	14122939	-	ACCAGUGAAGAGGCUGUGCAG	Cleavage	21	AT2G30210::laccase_3
miR408-3p	BnaC05g37510D	chrC05	3.5	36488332	36488312	36485731	36488554	-	ACCAGUGAAGAGGCUGUGCAG	Cleavage	21	AT2G30210::laccase_3
miR408-3p	BnaA09g33310D	chrA09	3.5	24588705	24588725	24587567	24588803	+	CUUGGAGCAGAGGCAGUGUAU	Cleavage	21	AT2G36530::Enolase
miR408-3p	BnaA05g04320D	chrA05	2.5	2311050	2311030	2310864	2312116	-	GCCAGGGAUGAGCCAGUGCGU	Translation	21	AT2G44790::uclacyanin_2
miR408-3p	BnaA01g33140D	chrA01	3.5	22533998	22533978	22528393	22535002	-	GCUAAGGAAGAGGCUGUGCGU	Cleavage	21	AT3G02130::receptor-like_protein_kinase_2
miR408-3p	BnaC03g55320D	chrC03	3.5	44261462	44261482	44261170	44262726	+	CUGAGGGAGGGGGGAGUGUAU	Cleavage	21	AT3G45400::exostosin_family_protein-1
miR408-3p	BnaA06g18540D	chrA06	3.5	10658982	10658962	10657765	10659411	-	CUGAGGGAGGGGGGAGUGUAU	Cleavage	21	AT3G45400::exostosin_family_protein-2
miR408-3p	BnaA03g42530D	chrA03	3.5	21327542	21327562	21327450	21328627	+	UCGAGGGACAAGGCGGUGCAU	Cleavage	21	AT4G16400::transmembrane_protein-2
miR408-3p	BnaA01g17440D	chrA01	2	9201572	9201552	9199524	9201694	-	AACAGGGAAAAGGCGGUGCGU	Cleavage	21	AT4G16400::transmembrane_protein-3
miR408-3p	BnaC07g37760D	chrC07	3.5	39360982	39360962	39360799	39370643	-	GUCAGGGAAGAUGGAGUGUAA	Translation	21	AT4G22970::separase
miR408-3p	BnaA03g45660D	chrA03	3.5	23246687	23246667	23245622	23256336	-	GUCAGGGAAGAUGGAGUGUAA	Translation	21	AT4G22970::separase
miR408-3p	BnaA10g25010D	chrA10	3.5	16206962	16206942	16204889	16207264	-	ACCAGUGAAGAGGCUGUGCAA	Cleavage	21	AT5G05390::laccase_12
miR408-3p	BnaC09g49940D	chrC09	3.5	48047123	48047103	48045040	48047342	-	ACCAGUGAAGAGGCUGUGCAA	Cleavage	21	AT5G05390::laccase_12
miR408-3p	BnaAnng01310D	chrAnn_random	3.5	805047	805067	804829	807062	+	GCCAGUGAAGAGGCUGUGCAA	Cleavage	21	AT5G05390::laccase_12
miR408-3p	BnaC02g02320D	chrC02	3.5	1038935	1038915	1036921	1039163	-	GCCAGUGAAGAGGCUGUGCAA	Cleavage	21	AT5G05390::laccase_12
miR408-3p	BnaC09g48310D	chrC09	3.5	47173032	47173052	47172850	47174803	+	GCCAGUGAAGAGGCUGUGCAG	Cleavage	21	AT5G07130::laccase_13
miR408-3p	BnaC03g04790D	chrC03	3.5	2320448	2320432	2319598	2321926	-	ACCUGGGAAGACGCAAUGCAU	Translation	21	AT5G11480::P-loop_containing_nucleoside_triphosphate_hydrolases_superfamily_protein-2
miR408-3p	BnaA03g03360D	chrA03	3.5	1620698	1620682	1619778	1622144	-	ACCUGGGAAGACGCAAUGCAU	Translation	21	AT5G11480::P-loop_containing_nucleoside_triphosphate_hydrolases_superfamily_protein-3
miR408-3p	BnaA02g05230D	chrA02	2	2377709	2377729	2376801	2379378	+	CGAAGGGAAGAGGCAGUGCAC	Cleavage	21	AT5G21100::Plant_L-ascorbate_oxidase-3
miR408-3p	BnaC04g32910D	chrC04	2.5	34615544	34615524	34615064	34615934	-	GGCGGAGAAGACGCAGUGCAU	Translation	21	AT5G40800::hypothetical_protein-1
miR408-3p	BnaA04g10620D	chrA04	2.5	9330726	9330706	9330246	9331116	-	GGCGGAGAAGACGCAGUGCAU	Translation	21	AT5G40800::hypothetical_protein-2
miR408-3p	BnaC09g33410D	chrC09	3.5	36658921	36658901	36658213	36663103	-	UUCAUGGGAGAGGUGGUGCAA	Cleavage	21	AT5G56890::Protein_kinase_superfamily_protein-3
miR408-3p	BnaC09g33400D	chrC09	3.5	36631729	36631709	36631448	36632035	-	UUCAUGGGAGAGGUGGUGCAA	Cleavage	21	AT5G56890::Protein_kinase_superfamily_protein-4
miR408-3p	BnaC02g27620D	chrC02	2.5	25580885	25580865	25580658	25585697	-	GAUAGGGAGGAUGUAGUGCAU	Translation	21	gene::symbol:BnaC02g27620D
miR408-3p	BnaC04g38660D	chrC04	3.5	39868507	39868527	39865074	39871190	+	GCUAUGGACGACGCAGUGCAU	Translation	21	gene::symbol:BnaC04g38660D
miR408-3p	BnaC09g26920D	chrC09	3.5	28223137	28223157	28222481	28223999	+	AUCAGGGGAGAACCGGUGUAU	Translation	21	gene::symbol:BnaC09g26920D
miR5654	BnaC08g29050D	chrC08	1.5	29455909	29455929	29454868	29456285	+	UCGAUGAUGCUUGGGAUCUAU	Cleavage	21	AT1G12300::Tetratricopeptide_repeat_(TPR)-like_superfamily_protein-11
miR5654	BnaA09g45590D	chrA09	2.5	31180622	31180642	31178960	31180965	+	UCGAUGAAGCUUGGGAUCUAU	Cleavage	21	AT1G12300::Tetratricopeptide_repeat_(TPR)-like_superfamily_protein-12
miR5654	BnaA09g46030D	chrA09	2	31337938	31337958	31336444	31338317	+	UCGAUGGUGCUUGGGAUCUAU	Cleavage	21	AT1G12300::Tetratricopeptide_repeat_(TPR)-like_superfamily_protein-14
miR5654	BnaC08g40970D	chrC08	2.5	35921527	35921547	35919916	35921840	+	UCGAUGAAGCUUGGGAUCUAU	Cleavage	21	AT1G12300::Tetratricopeptide_repeat_(TPR)-like_superfamily_protein-2
miR5654	BnaA09g46840D	chrA09	1.5	31706196	31706176	31705820	31707836	-	UCGAUGAUGCUUGGGAUCUAU	Cleavage	21	AT1G12300::Tetratricopeptide_repeat_(TPR)-like_superfamily_protein-3
miR5654	BnaA09g46700D	chrA09	1.5	31652783	31652803	31651648	31653159	+	UCGAUGAUGCUUGGGAUCUAU	Cleavage	21	AT1G12300::Tetratricopeptide_repeat_(TPR)-like_superfamily_protein-7
miR5654	BnaC08g40130D	chrC08	1.5	35447605	35447625	35446593	35447969	+	UCGAUGAUGCUUGGGAUCUAU	Cleavage	21	AT1G12300::Tetratricopeptide_repeat_(TPR)-like_superfamily_protein-9
miR5654	BnaC08g41260D	chrC08	1.5	36000757	36000737	36000696	36003455	-	UCGAUGAUGCUUGGGAUCUAU	Cleavage	21	AT1G12410::CLP_protease_proteolytic_subunit_2
miR5654	BnaC08g15670D	chrC08	2.5	20069274	20069254	20068931	20070771	-	UGGACGAUGCUUGGGAUCUAU	Cleavage	21	AT1G12620::Pentatricopeptide_repeat_(PPR)_superfamily_protein-1
miR5654	BnaC08g40900D	chrC08	1.5	35897920	35897900	35897544	35897996	-	UAGAUGAUGCUUGGGAUCUAU	Cleavage	21	AT1G12620::Pentatricopeptide_repeat_(PPR)_superfamily_protein-2
miR5654	BnaA09g46950D	chrA09	2	31729641	31729661	31729238	31729984	+	UCGAUGAUGCUUGGGAUCUGU	Cleavage	21	AT1G12700::RNA_processing_FACTOR-3
miR5654	BnaA09g47950D	chrA09	1.5	32228558	32228538	32228179	32228739	-	UAGAUGAUGCUUGGGAUCUAU	Cleavage	21	AT1G12700::RNA_processing_FACTOR-4
miR5654	BnaC08g15720D	chrC08	1.5	20097083	20097103	20093972	20097432	+	UCGAUGAUGCUUGGGAUCUAU	Cleavage	21	AT1G12770::P-loop_containing_nucleoside_triphosphate_hydrolases_superfamily_protein
miR5654	BnaC08g39680D	chrC08	1.5	35279098	35279118	35275216	35279441	+	UCGAUGAUGCUUGGGAUCUAU	Cleavage	21	AT1G12775::Pentatricopeptide_repeat_(PPR)_superfamily_protein-1
miR5654	BnaA09g47120D	chrA09	1.5	31799424	31799404	31798771	31800970	-	UCGAUGAUGCUUGGGAUCUAU	Cleavage	21	AT1G12775::Pentatricopeptide_repeat_(PPR)_superfamily_protein-2
miR5654	BnaC09g37630D	chrC09	1.5	40852951	40852971	40851406	40853337	+	UCGAUGAUGCUUGGGAUCUAU	Cleavage	21	AT1G12775::Pentatricopeptide_repeat_(PPR)_superfamily_protein-4
miR5654	BnaC08g41520D	chrC08	2.5	36098419	36098439	36097560	36098466	+	UCGAUGAUACUUGGGAUCUAU	Cleavage	21	AT1G12775::Pentatricopeptide_repeat_(PPR)_superfamily_protein-9
miR5654	BnaC05g28500D	chrC05	2	26607145	26607124	26605120	26607152	-	UGGAUUGAUGCUUGGGAUUUAU	Cleavage	22	AT1G32583::tapetum_determinant_protein
miR5654	BnaC08g03760D	chrC08	2.5	3828088	3828068	3827699	3830657	-	AGGGUGGUGUUUAGGAUUUAU	Translation	21	AT1G48210::Protein_kinase_superfamily_protein-2
miR5654	BnaC04g20030D	chrC04	1.5	21094353	21094373	21093464	21097520	+	UUGAAGAUGCUUGGGGUUUAU	Cleavage	21	AT1G62680::Pentatricopeptide_repeat_(PPR)_superfamily_protein-1
miR5654	BnaA07g30350D	chrA07	2.5	21513461	21513481	21513133	21516520	+	UUUAUCAUGUUUGGGAUUUAU	Cleavage	21	AT1G72650::TRF-like_6
miR5654	BnaA05g00070D	chrA05	2.5	31309	31289	29111	31475	-	AUGAUGAAUUUUGGGAUUUAU	Cleavage	21	AT2G48100::Exonuclease_family_protein-1
miR5654	BnaC08g08820D	chrC08	2	13335197	13335217	13333322	13342014	+	UUGGUGGUGCUGGGGAUUUAU	Translation	21	AT4G13750::Histidine_kinase-%2C_DNA_gyrase_B-%2C_and_HSP90-like_ATPase_family_protein
miR5654	BnaC01g07740D	chrC01	2.5	4017014	4017034	4016953	4017300	+	UGGAUGACGCUUGGGAUAUAU	Cleavage	21	gene::symbol:BnaC01g07740D
miR5711	BnaC02g42980D	chrC02	2.5	45406730	45406710	45406172	45409517	-	UUGGUAGAAACCCUCGAAACC	Cleavage	21	[Source:UniProtKB/TrEMBL;Acc:A0A078HMR0]::
miR5711	BnaC07g18560D	chrC07	2.5	25206214	25206194	25205799	25206958	-	CUGGUAGAAACUCAUGAAGUA	Cleavage	21	[Source:UniProtKB/TrEMBL;Acc:A0A078HNL1]::
miR5711	BnaA07g11640D	chrA07	2.5	10766992	10767012	10766772	10768442	+	GCCGUAGAAACCCACAAGACC	Cleavage	21	AT1G19900::glyoxal_oxidase-related_protein-3
miR5711	BnaA06g03600D	chrA06	2.5	2211052	2211072	2209805	2215489	+	AUGGUAGAGUUCCGCAAAACA	Cleavage	21	AT1G48650::DEA(D/H)-box_RNA_helicase_family_protein-1
miR5711	BnaC06g02170D	chrC06	2.5	2950518	2950498	2945739	2951802	-	AUGGUAGAGUUCCGCAAAACA	Cleavage	21	AT1G48650::DEA(D/H)-box_RNA_helicase_family_protein-2
miR5711	BnaA07g35140D	chrA07	2.5	23733888	23733908	23731849	23733941	+	GUGGUAGAAACUGACAAGAUA	Translation	21	AT1G79710::Major_facilitator_superfamily_protein-1
miR5711	BnaC03g52410D	chrC03	2.5	37242626	37242646	37239340	37242878	+	UAGGUAGAGAUUCACAGAACG	Cleavage	21	AT3G49490::hypothetical_protein-1
miR5711	BnaA08g02190D	chrA08	1	1697208	1697228	1695425	1697590	+	UCGGUAAAAACCCACAAAACA	Cleavage	21	AT4G24260::glycosyl_hydrolase_9A3
miR5711	BnaC02g03260D	chrC02	2.5	1550387	1550407	1549295	1551691	+	GAGGUGGAAGCCGGCAAAACA	Cleavage	21	AT5G03260::laccase_11
miR5711	BnaC02g32680D	chrC02	2.5	35230235	35230215	35230178	35232807	-	GAGGAAGAAACUCAUGAAACA	Cleavage	21	AT5G46740::ubiquitin-specific_protease_21
miR5711	BnaA02g24640D	chrA02	2.5	17970355	17970335	17969977	17972920	-	AAGGAAGAAACUCAUGAAACA	Cleavage	21	AT5G46740::ubiquitin-specific_protease_21
miR5711	BnaC07g25420D	chrC07	2	31647351	31647371	31639693	31647619	+	UUGGUGGGAAUCUACAAAACA	Cleavage	21	AT5G48600::structural_maintenance_of_chromosome_3
miR5711	BnaA06g31190D	chrA06	2	20951419	20951399	20951145	20958937	-	UUGGUGGGAAUCUACAAAACA	Cleavage	21	AT5G48600::structural_maintenance_of_chromosome_3
miR5711	BnaA07g25160D	chrA07	2.5	18793749	18793769	18791735	18793898	+	UGAGUAAAAACCCACAAGACA	Cleavage	21	AT5G61020::evolutionarily_conserved_C-terminal_region_3
miR5712	BnaA08g28870D	chrA08	2	18861594	18861574	18861567	18862046	-	UUUAUCAAUUUUAUUAAUAUU	Translation	21	[Source:UniProtKB/TrEMBL;Acc:A0A078FTI1]::
miR5712	BnaCnng50060D	chrCnn_random	2	49584397	49584417	49584062	49585210	+	AACAUUAAUUAUAAUAAUAUU	Cleavage	21	[Source:UniProtKB/TrEMBL;Acc:A0A078JHR5]::
miR5712	BnaAnng28810D	chrAnn_random	2.5	32993614	32993594	32993303	32994128	-	UUUACCAAUUGUUUUGAUAUU	Translation	21	[Source:UniProtKB/TrEMBL;Acc:A0A078JTH4]::
miR5712	BnaC03g21170D	chrC03	2.5	11397971	11397991	11396350	11401967	+	UUUGCCAAUGAUAUUGAUAUU	Cleavage	21	AT1G66910::Protein_kinase_superfamily_protein
miR5712	BnaC09g24190D	chrC09	2.5	22022507	22022487	22020343	22023738	-	UUUGCCAAUGAUAUUGAUAUU	Cleavage	21	AT1G66970::SHV3-like_2
miR5712	BnaAnng41260D	chrAnn_random	2.5	47415961	47415981	47414904	47416905	+	UUUGCCAAUGAUAUUGAUAUU	Cleavage	21	AT1G66970::SHV3-like_2
miR5712	BnaC03g47400D	chrC03	2.5	32462511	32462531	32459415	32464329	+	UUCAGCAAUUGUUUUAAUAUU	Translation	21	AT2G17050::disease_resistance_protein_(TIR-NBS-LRR_class)-1
miR5712	BnaA04g16780D	chrA04	2.5	13718586	13718566	13718119	13720525	-	AAUAUCAGUUUUAUUAAUAUU	Translation	21	AT2G28950::expansin_A6
miR5712	BnaA03g47480D	chrA03	2	24367119	24367099	24361863	24367817	-	AUCAUCAAGUAUGUUAAUAUU	Cleavage	21	AT4G25520::SEUSS-like_1
miR5712	BnaA03g00840D	chrA03	2.5	366959	366979	364467	367081	+	AUCACUGGCUAUAUUAAUAUU	Cleavage	21	AT5G03330::Cysteine_proteinases_superfamily_protein-4
miR5712	BnaC09g26860D	chrC09	2.5	28169268	28169288	28168706	28171842	+	AAUAUCGAUUAUAAUAAUAUU	Cleavage	21	ATCG01010::NADH-Ubiquinone_oxidoreductase_(complex_I)%2C_chain_5_protein
miR5713	BnaC08g17990D	chrC08	2.5	21358336	21358356	21357193	21360872	+	UACAGACGUUCUUCUAGACCU	Cleavage	21	AT1G18460::alpha/beta-Hydrolases_superfamily_protein-4
miR5713	BnaA01g16940D	chrA01	2	8847947	8847967	8847918	8848855	+	CACAAUGGUUCUUCUAAGCCU	Cleavage	21	gene::symbol:BnaA01g16940D
miR5714	BnaA05g02320D	chrA05	2	1288695	1288716	1288127	1289987	+	GCUUCUUGAUCUCGUGGAGUUU	Cleavage	22	AT2G41670::P-loop_containing_nucleoside_triphosphate_hydrolases_superfamily_protein
miR5714	BnaC04g02010D	chrC04	2	1553947	1553968	1553357	1555221	+	GCUUCUUGAUCUCGUGGAGUUU	Cleavage	22	AT2G41670::P-loop_containing_nucleoside_triphosphate_hydrolases_superfamily_protein
miR5714	BnaA07g16540D	chrA07	2.5	13977537	13977516	13977417	13978239	-	UCUUCUUGAUGUCUAAGAGUUU	Translation	22	gene::symbol:BnaA07g16540D
miR5715	BnaA04g28900D	chrA04_random	2.5	1058698	1058678	1058233	1059426	-	GACUUCAGAGGCUUAUUAUAU	Cleavage	21	[Source:UniProtKB/TrEMBL;Acc:A0A078J9Y2]::
miR5715	BnaA07g11230D	chrA07	2.5	10534598	10534618	10534163	10535616	+	AGAUUCAGAUGCUUGUCACGU	Cleavage	21	AT1G20870::HSP20-like_chaperones_superfamily_protein
miR5715	BnaC07g15100D	chrC07	2.5	21066109	21066129	21065674	21067118	+	AGAUUCAGAUGCUUGUCACGU	Cleavage	21	AT1G20870::HSP20-like_chaperones_superfamily_protein
miR5715	BnaC04g15670D	chrC04	2.5	13552356	13552336	13552202	13557618	-	AUCUUUAGAGGCUUAUUAUGC	Cleavage	21	AT2G28540::RNA_binding_(RRM/RBD/RNP_motifs)_family_protein-2
miR5715	BnaC02g07360D	chrC02	2.5	3980554	3980574	3979632	3980584	+	AGUUUCAAACGCUUAUCACGU	Cleavage	21	AT5G17610::hypothetical_protein-2
miR5715	BnaA03g02960D	chrA03	2	1429347	1429327	1428996	1429559	-	GUAUUCAGAGGCUUAUUGCGU	Cleavage	21	gene::symbol:BnaA03g02960D
miR5715	BnaC03g04370D	chrC03	2	2085561	2085541	2082686	2085632	-	GUAUUCAGAGGCUUAUUGCGU	Cleavage	21	gene::symbol:BnaC03g04370D
miR5716	BnaA03g01170D	chrA03	2	557799	557819	557074	557898	+	UGUAUGUCUUUAAUUAUCUAG	Cleavage	21	[Source:UniProtKB/TrEMBL;Acc:A0A078FD81]::
miR5716	BnaA03g01130D	chrA03	2.5	546115	546135	545439	546213	+	UGUAUGUCUUUAAUUAUCUAU	Cleavage	21	[Source:UniProtKB/TrEMBL;Acc:A0A078FE47]::
miR5716	BnaA05g32980D	chrA05	2.5	22495875	22495895	22493949	22496726	+	GAUAUAUCUUCAAGUGUCCAU	Cleavage	21	[Source:UniProtKB/TrEMBL;Acc:A0A078IH66]::
miR5716	BnaA09g47870D	chrA09	2.5	32198829	32198849	32194312	32199180	+	ACUAAAUUUUUAAUUAUUCAA	Cleavage	21	AT1G10950::transmembrane_nine_1
miR5716	BnaAnng03070D	chrAnn_random	2.5	2463096	2463076	2463047	2463676	-	UAUAUAUUUUUAAUUAUUCAU	Cleavage	21	AT3G06070::hypothetical_protein-4
miR5716	BnaCnng64650D	chrCnn_random	2.5	64401266	64401286	64400901	64402804	+	UAUAUAUCUUUAGUUAUUUGA	Cleavage	21	AT3G49020::FBD%2C_F-box_and_Leucine_Rich_Repeat_domains_containing_protein-1
miR5716	BnaAnng10120D	chrAnn_random	2.5	10836324	10836344	10835676	10839204	+	UCUAUAGCUACAAUUAUCUAA	Cleavage	21	AT4G20430::Subtilase_family_protein
miR5716	BnaC07g18060D	chrC07	2.5	24659957	24659977	24659147	24662852	+	UUUAUAGCUACAAUUAUCUAA	Cleavage	21	AT4G20430::Subtilase_family_protein
miR5716	BnaA01g07870D	chrA01	2.5	3726410	3726395	3723980	3727109	-	UGUAUAUCUACAAUUAUCAAA	Cleavage	21	AT4G29037::plant_self-incompatibility_protein_S1_family_protein-2
miR5716	BnaA10g19180D	chrA10	2	13724977	13724957	13724618	13726570	-	GUUAUGUUUUCAAAUAUCCAA	Cleavage	21	AT5G14650::Pectin_lyase-like_superfamily_protein-1
miR5716	BnaC09g42880D	chrC09	2	44247291	44247271	44246932	44248880	-	GUUAUGUUUUCAAAUAUCCAA	Cleavage	21	AT5G14650::Pectin_lyase-like_superfamily_protein-2
miR5716	BnaC04g28600D	chrC04	2.5	30004591	30004611	30003551	30006615	+	GGUAAAGCUUCAGUUAUCCAA	Cleavage	21	AT5G65780::branched-chain_amino_acid_aminotransferase_5_/_branched-chain_amino_acid_transaminase_5_(BCAT5)
miR5716	BnaC03g01500D	chrC03	2.5	688462	688482	687787	688561	+	UGUAUGUCUUUAAUUAUCUAC	Cleavage	21	gene::symbol:BnaC03g01500D
miR5716	BnaC03g01550D	chrC03	2	704893	704913	704175	704992	+	UGUAUGUCUUUAAUUAUCUAG	Cleavage	21	gene::symbol:BnaC03g01550D
miR5717	BnaA09g09340D	chrA09	2.5	4656324	4656304	4656295	4657271	-	GACGAGCCAAAUAGUCCAAAC	Cleavage	21	[Source:UniProtKB/TrEMBL;Acc:A0A078H0I2]::
miR5717	BnaA02g29280D	chrA02	2.5	21417516	21417536	21409151	21417545	+	GACGAGCCAAAUAGUCCAAAC	Cleavage	21	[Source:UniProtKB/TrEMBL;Acc:A0A078IAQ0]::
miR5717	BnaAnng39490D	chrAnn_random	2.5	44944215	44944195	44944186	44944742	-	GACGAGCCAAAUAGUCCAAAC	Cleavage	21	[Source:UniProtKB/TrEMBL;Acc:A0A078JWE7]::
miR5717	BnaC08g02000D	chrC08	2.5	1488576	1488556	1486999	1488846	-	CAUGAGGUAAAGAAUCCAAAC	Translation	21	AT1G07120::CHUP1-like_protein-1
miR5717	BnaA08g28840D	chrA08	2.5	18856188	18856168	18854653	18856458	-	CAUGAGGUAAAGAAUCCAAAC	Translation	21	AT1G07120::CHUP1-like_protein-2
miR5717	BnaCnng77910D	chrCnn_random	2.5	79467741	79467761	79467471	79468238	+	CAUGAGGUAAAGAAUCCAAAC	Translation	21	AT1G07120::CHUP1-like_protein-3
miR5717	BnaA03g22670D	chrA03	2	10779801	10779821	10777785	10780718	+	AUCAAGGCUAAUAAUCCAGAC	Cleavage	21	AT2G26580::plant-specific_transcription_factor_YABBY_family_protein
miR5717	BnaC03g26690D	chrC03	2	15260316	15260336	15258021	15261107	+	AUCAAGGCUAAUAAUCCAGAC	Cleavage	21	AT2G26580::plant-specific_transcription_factor_YABBY_family_protein
miR5717	BnaA03g22680D	chrA03	2.5	10784585	10784605	10783852	10785699	+	GCAAAGGCAAAUAAUUCAAAU	Cleavage	21	AT2G26660::SPX_domain-containing_protein_2_(SPX2)
miR5717	BnaC03g26700D	chrC03	2.5	15273869	15273889	15273293	15274952	+	GCAAAGGCAAAUAAUUCAAAU	Cleavage	21	AT2G26660::SPX_domain-containing_protein_2_(SPX2)
miR5717	BnaA03g23620D	chrA03	2.5	11322786	11322766	11320941	11324799	-	UACGAGGCAGACUAUCCAGAC	Translation	21	AT2G31020::OSBP(oxysterol_binding_protein)-related_protein_1A
miR5717	BnaC03g28040D	chrC03	2.5	16451772	16451752	16449944	16453620	-	UACGAGGCAGACUAUCCAGAC	Translation	21	AT2G31020::OSBP(oxysterol_binding_protein)-related_protein_1A
miR5717	BnaA03g19210D	chrA03	2	9088333	9088313	9087872	9089126	-	AACCAGCCAAACAAUCCAAAC	Cleavage	21	AT2G40815::Calcium-dependent_lipid-binding_(CaLB_domain)_family_protein-3
miR5717	BnaC03g38920D	chrC03	2.5	24007613	24007593	24005591	24012363	-	GUCAAGGCGGGCAAUCCAAGU	Cleavage	21	AT3G15120::P-loop_containing_nucleoside_triphosphate_hydrolases_superfamily_protein-1
miR5717	BnaA03g33740D	chrA03	2.5	16337425	16337405	16335589	16341954	-	GUCAAGGCGGGCAAUCCAAGU	Cleavage	21	AT3G15120::P-loop_containing_nucleoside_triphosphate_hydrolases_superfamily_protein-2
miR5717	BnaC02g28120D	chrC02	2.5	26424834	26424814	26408788	26425032	-	UAUGAGGCAGACAAUCCGGAC	Cleavage	21	AT4G02290::glycosyl_hydrolase_9B13
miR5717	BnaA01g04390D	chrA01	2	2030380	2030360	2030102	2034550	-	AGCAAAGCAAACACUCCAAAC	Cleavage	21	AT4G32620::Enhancer_of_polycomb-like_transcription_factor_protein-1
miR5717	BnaA01g04380D	chrA01	2	2028408	2028388	2027391	2029956	-	AGCAAAGCAAACACUCCAAAC	Cleavage	21	AT4G32620::Enhancer_of_polycomb-like_transcription_factor_protein-2
miR5717	BnaCnng61020D	chrCnn_random	2	60853417	60853397	60852466	60853476	-	AGCAAAGCAAACACUCCAAAC	Cleavage	21	AT4G32620::Enhancer_of_polycomb-like_transcription_factor_protein-4
miR5717	BnaA10g25850D	chrA10	2.5	16573093	16573113	16573008	16573785	+	GCAAAGGCAAACGAUCUAAGC	Cleavage	21	AT5G04340::6
miR5717	BnaA10g22840D	chrA10	2.5	15273717	15273697	15268116	15276123	-	CACAUGGCAGAUAAUCCAGAC	Cleavage	21	AT5G08610::P-loop_containing_nucleoside_triphosphate_hydrolases_superfamily_protein
miR5717	BnaC09g47380D	chrC09	2.5	46763380	46763360	46758954	46765816	-	CACAUGGCAGAUAAUCCAGAC	Cleavage	21	AT5G08610::P-loop_containing_nucleoside_triphosphate_hydrolases_superfamily_protein
miR5717	BnaC09g45610D	chrC09	2.5	45877523	45877543	45875267	45878184	+	UGCAAGGCAGAUCAUCCAAAU	Translation	21	AT5G10860::Cystathionine_beta-synthase_(CBS)_family_protein
miR5717	BnaA02g32060D	chrA02	2	23096191	23096211	23094152	23096373	+	GCCACGGCAAACAUUCCAAAC	Cleavage	21	AT5G25265::Hyp_O-arabinosyltransferase-like_protein
miR5717	BnaA06g27570D	chrA06	0	18941791	18941771	18941759	18946895	-	GCCAAGGCAAACAAUCCAAAC	Cleavage	21	AT5G25270::Ubiquitin-like_superfamily_protein-2
miR5717	BnaC07g19340D	chrC07	2.5	26037511	26037531	26035326	26038137	+	GACAAGGCCACCAAUCCAAAU	Translation	21	AT5G46630::Clathrin_adaptor_complexes_medium_subunit_family_protein-1
miR5717	BnaC09g19520D	chrC09	2.5	16353998	16354018	16351757	16354717	+	GACAAGGCCACCAAUCCAAAU	Translation	21	AT5G46630::Clathrin_adaptor_complexes_medium_subunit_family_protein-3
miR5717	BnaA06g40410D	chrA06_random	2.5	2031979	2031999	2029549	2032695	+	GACAAGGCCACCAAUCCAAAU	Translation	21	AT5G46630::Clathrin_adaptor_complexes_medium_subunit_family_protein-5
miR5717	BnaA02g36830D	chrA02_random	2.5	1434985	1434965	1434372	1435486	-	GACAAGGCCACCAAUCCAAAU	Translation	21	AT5G46630::Clathrin_adaptor_complexes_medium_subunit_family_protein-7
miR5717	BnaC07g29520D	chrC07	0	34248350	34248370	34247990	34248382	+	GCCAAGGCAAACAAUCCAAAC	Cleavage	21	gene::symbol:BnaC07g29520D
miR5718	BnaC03g70800D	chrC03	2.5	60399106	60399127	60399048	60399338	+	UUGGUUUGGUGUUUGGUUUUGG	Cleavage	22	[Source:UniProtKB/TrEMBL;Acc:A0A078FC71]::
miR5718	BnaA07g15630D	chrA07	0	13480453	13480432	13480351	13482826	-	CUUGUUCUGUGUUUGGUUCUGA	Cleavage	22	AT2G16430::purple_acid_phosphatase_10
miR5718	BnaC09g08970D	chrC09	2	5817187	5817166	5814684	5817329	-	CUUAUUCUGGGUUUGGUUCUGA	Cleavage	22	AT2G16430::purple_acid_phosphatase_10
miR5718	BnaC08g49360D	chrC08_random	2.5	4166046	4166025	4165883	4166954	-	UAUGUGUUGUGUUUGGUUCUGC	Cleavage	22	AT2G21660::cold%2C_circadian_rhythm%2C_and_rna_binding_2
miR5718	BnaC04g15490D	chrC04	2.5	13279031	13279010	13278951	13279403	-	AGGGUUUUGUGUUUGGAUUUGA	Cleavage	22	AT2G28710::C2H2-type_zinc_finger_family_protein-1
miR5718	BnaA07g14080D	chrA07	2.5	12519061	12519082	12518689	12519141	+	AGGGUUUUGUGUUUGGAUUUGA	Cleavage	22	AT2G28710::C2H2-type_zinc_finger_family_protein-3
miR5718	BnaA03g17500D	chrA03	2	8219563	8219584	8219433	8221722	+	UGAGUUGAGUGUUUGGUUCUGA	Cleavage	22	AT2G37940::Inositol_phosphorylceramide_synthase_2
miR5718	BnaC05g44390D	chrC05	2	40752360	40752339	40752123	40753993	-	GCCGUUCUAUGGUUGGUUCUGA	Translation	22	AT3G07565::histone_H2A_deubiquitinase_(DUF3755)-4
miR5718	BnaA03g40670D	chrA03	2	20345653	20345632	20344633	20346241	-	AUGGGUCUGAGUUUGGUUCUGA	Cleavage	22	AT3G49990::Low_temperature_viability_protein-1
miR5718	BnaA03g47250D	chrA03	2.5	24215222	24215202	24215056	24216041	-	UGUGUUUUG-GUUUGGUUCUGA	Cleavage	22	AT4G25260::Plant_invertase/pectin_methylesterase_inhibitor_superfamily_protein
miR5718	BnaC07g51120D	chrC07_random	2	2860303	2860282	2860177	2864938	-	UUGGUUUAGUGUUUGGUUUUGA	Cleavage	22	AT4G36360::beta-galactosidase_3
miR5718	BnaC01g01670D	chrC01	2.5	836469	836490	836433	838782	+	UUCGUUCUCUGUUUUGUUCUGG	Cleavage	22	AT4G37250::Leucine-rich_repeat_protein_kinase_family_protein-1
miR5718	BnaC07g46530D	chrC07	2	44116612	44116591	44116388	44120719	-	UUAAUUCUGGGUUUGGUUCUGA	Cleavage	22	AT4G37460::Tetratricopeptide_repeat_(TPR)-like_superfamily_protein
miR5718	BnaC02g04190D	chrC02	2	2139083	2139104	2138403	2139367	+	CUUGUUGUGUCUUUGGUUCUGA	Cleavage	22	AT5G12040::Nitrilase/cyanide_hydratase_and_apolipoprotein_N-acyltransferase_family_protein
miR5718	BnaC02g41560D	chrC02	2.5	44411001	44411022	44407863	44411216	+	AGUUUUCUUUGUUUGGUUUUGA	Cleavage	22	AT5G23740::ribosomal_protein_S11-beta
miR5718	BnaA04g09200D	chrA04	2	8238214	8238193	8238128	8241036	-	UGUGUUCUGUGUUUAGUUUUGG	Cleavage	22	AT5G39380::Plant_calmodulin-binding_protein-like_protein-1
miR5718	BnaC09g46310D	chrC09	2	46221785	46221764	46221749	46222793	-	UGAGUUUUGAGUUUGGUUUUGA	Cleavage	22	AT5G65270::RAB_GTPase_homolog_A4A
miR5719	BnaC08g11590D	chrC08	1.5	16911208	16911188	16910131	16911674	-	GGAGUCGGAUUAUCAUCACGA	Cleavage	21	[Source:UniProtKB/TrEMBL;Acc:A0A078F7B5]::
miR5719	BnaA02g09330D	chrA02	2.5	4614421	4614441	4613844	4614543	+	UCAGAUGUCUUAUCAUCACAA	Cleavage	21	[Source:UniProtKB/TrEMBL;Acc:A0A078G812]::
miR5719	BnaC09g39500D	chrC09	2.5	42076677	42076697	42076493	42077645	+	GAAGUGUUAUUAUCAUUACAA	Cleavage	21	[Source:UniProtKB/TrEMBL;Acc:A0A078GG40]::
miR5719	BnaC09g39460D	chrC09	2.5	42045989	42046009	42045214	42047792	+	GUAGUGUUAUUAUCAUUACAA	Cleavage	21	[Source:UniProtKB/TrEMBL;Acc:A0A078GJ71]::
miR5719	BnaC09g39520D	chrC09	2.5	42088358	42088378	42087226	42091147	+	GAAGUGUUAUUAUCAUUACAA	Cleavage	21	[Source:UniProtKB/TrEMBL;Acc:A0A078GJU1]::
miR5719	BnaC05g47400D	chrC05	2.5	42393893	42393913	42392602	42397212	+	AAAGUAGGAUUAUCAUCACGA	Cleavage	21	[Source:UniProtKB/TrEMBL;Acc:A0A078HZ56]::
miR5719	BnaCnng14160D	chrCnn_random	1.5	12989123	12989103	12986472	12990496	-	GGAGUCGAAUUAUCGUCACAA	Cleavage	21	[Source:UniProtKB/TrEMBL;Acc:A0A078IB94]::
miR5719	BnaAnng08730D	chrAnn_random	2.5	9152497	9152517	9151734	9156014	+	GAAGUAUUAUUAUCAUUACAA	Cleavage	21	[Source:UniProtKB/TrEMBL;Acc:A0A078IDD0]::
miR5719	BnaA02g35050D	chrA02_random	2.5	44949	44929	44702	46066	-	GAAGUAUUAUUAUCAUUACAA	Cleavage	21	[Source:UniProtKB/TrEMBL;Acc:A0A078IZS8]::
miR5719	BnaCnng40000D	chrCnn_random	2	38533166	38533186	38533135	38533452	+	GGAGUCGGAUUAUAAUCACAA	Cleavage	21	[Source:UniProtKB/TrEMBL;Acc:A0A078JAE9]::
miR5719	BnaCnng39060D	chrCnn_random	2.5	37712657	37712637	37710311	37713709	-	GAAGUAUUAUUAUCAUUACAA	Cleavage	21	[Source:UniProtKB/TrEMBL;Acc:A0A078JC35]::
miR5719	BnaA03g03260D	chrA03	2	1590641	1590621	1587831	1591845	-	GUAGUCGGAUUAUAAUCACAA	Cleavage	21	AT1G65850::Disease_resistance_protein_(TIR-NBS-LRR_class)_family-2
miR5719	BnaA03g03270D	chrA03	2	1595760	1595740	1593022	1596955	-	GAAGUCGGAUUAUAAUCACAA	Cleavage	21	AT1G65850::Disease_resistance_protein_(TIR-NBS-LRR_class)_family-3
miR5719	BnaA03g03830D	chrA03	2	1800546	1800566	1799152	1803570	+	GGAGUCGGAUUAUAAUCACAA	Cleavage	21	AT1G65850::Disease_resistance_protein_(TIR-NBS-LRR_class)_family-4
miR5719	BnaA03g56180D	chrA03_random	2	592524	592504	589553	593749	-	GGAGUCGGAUUAUAAUCACAA	Cleavage	21	AT1G65850::Disease_resistance_protein_(TIR-NBS-LRR_class)_family-6
miR5719	BnaC02g17610D	chrC02	2.5	13221065	13221085	13220239	13222779	+	CAAGUUGUUUUGUUAUCACAA	Cleavage	21	AT1G67820::Protein_phosphatase_2C_family_protein-1
miR5719	BnaC02g21650D	chrC02	2.5	18594339	18594319	18592772	18595328	-	GCAGUCGAAUAAUCAUUACAA	Cleavage	21	AT1G72860::Disease_resistance_protein_(TIR-NBS-LRR_class)_family-1
miR5719	BnaA07g24260D	chrA07	1.5	18148400	18148380	18144374	18150974	-	GAAGUCGAAUUAUCAUUACAA	Cleavage	21	AT2G14080::Disease_resistance_protein_(TIR-NBS-LRR_class)_family-1
miR5719	BnaC01g40270D	chrC01	2	38647564	38647584	38646399	38651371	+	GAAGUCGGAUUAUCGUUACAA	Cleavage	21	AT2G14080::Disease_resistance_protein_(TIR-NBS-LRR_class)_family-3
miR5719	BnaA03g53820D	chrA03	1	28369346	28369326	28369216	28372710	-	GAAGUCGGAUUAUCAUCACAA	Cleavage	21	AT2G23420::nicotinate_phosphoribosyltransferase_2
miR5719	BnaA01g33700D	chrA01	2.5	22795078	22795098	22789728	22795231	+	CAAGUUUUGUUAUCAUCAUAA	Cleavage	21	AT3G04080::apyrase_1
miR5719	BnaC01g40230D	chrC01	2.5	38542495	38542515	38537413	38542655	+	CAAGUUUUGUUAUCAUCAUAA	Cleavage	21	AT3G04080::apyrase_1
miR5719	BnaA05g33170D	chrA05	2.5	22557536	22557556	22556317	22563529	+	AAAGUAGGAUUAUCAUCACGA	Cleavage	21	AT3G04160::U11/U12_small_nuclear_ribonucleoprotein-4
miR5719	BnaC03g62020D	chrC03	2.5	51264300	51264320	51263000	51266578	+	GGAGUCGGAUUAUCAUCACCA	Cleavage	21	AT3G04210::Disease_resistance_protein_(TIR-NBS_class)-1
miR5719	BnaA08g10100D	chrA08	2	9459724	9459704	9456085	9467947	-	GAAGUCGGAUUAUCGUCACGA	Cleavage	21	AT3G04220::Disease_resistance_protein_(TIR-NBS-LRR_class)_family-1
miR5719	BnaC03g61670D	chrC03	1	50844554	50844534	50842212	50847366	-	GGAGUCGGAUUAUCAUCACAA	Cleavage	21	AT3G04220::Disease_resistance_protein_(TIR-NBS-LRR_class)_family-2
miR5719	BnaA03g45040D	chrA03	2	22887493	22887473	22885701	22888641	-	GAAGUCGGAUUAUUGUCACAA	Cleavage	21	AT3G04220::Disease_resistance_protein_(TIR-NBS-LRR_class)_family-3
miR5719	BnaC07g37010D	chrC07	2	38882478	38882458	38879413	38883622	-	GAAGUCGGAUUAUUGUCACAA	Cleavage	21	AT3G04220::Disease_resistance_protein_(TIR-NBS-LRR_class)_family-4
miR5719	BnaCnng76010D	chrCnn_random	2	77044363	77044343	77042906	77044850	-	GAAGUCGGGUUAUCGUCACAA	Cleavage	21	AT3G04220::Disease_resistance_protein_(TIR-NBS-LRR_class)_family-5
miR5719	BnaC05g46990D	chrC05	2	42213459	42213439	42213386	42216544	-	CAAUUUGUAUUAUUAUCACAA	Cleavage	21	AT3G04870::zeta-carotene_desaturase
miR5719	BnaC05g30490D	chrC05	2.5	29560269	29560249	29560172	29563038	-	GAAGUCGGAUUGUAAUCACAA	Cleavage	21	AT3G22104::Phototropic-responsive_NPH3_family_protein-1
miR5719	BnaC08g11510D	chrC08	2	16870502	16870482	16869537	16876529	-	GGAGUCAGAUUAUCAUCACAA	Cleavage	21	AT3G25510::disease_resistance_protein_(TIR-NBS-LRR_class)_family_protein-4
miR5719	BnaCnng29240D	chrCnn_random	2.5	27691549	27691569	27691354	27696809	+	AGAGUCAUAUUGUCAUCGCAG	Cleavage	21	AT3G54650::RNI-like_superfamily_protein
miR5719	BnaC03g12220D	chrC03	2.5	5910288	5910268	5907236	5911661	-	GAAGUCGGAUUAUCAUCACCA	Cleavage	21	AT5G11250::Disease_resistance_protein_(TIR-NBS-LRR_class)-1
miR5719	BnaC03g61620D	chrC03	1	50812030	50812010	50811728	50812769	-	GGAGUCGAAUUAUCAUCACAA	Cleavage	21	AT5G11250::Disease_resistance_protein_(TIR-NBS-LRR_class)-14
miR5719	BnaC03g61680D	chrC03	1	50849230	50849210	50847576	50851816	-	GGAGUCGGAUUAUCAUCACAA	Cleavage	21	AT5G11250::Disease_resistance_protein_(TIR-NBS-LRR_class)-15
miR5719	BnaC07g37000D	chrC07	2.5	38866118	38866098	38863629	38869983	-	GAAGUCGGAUAAUUAUCACAA	Cleavage	21	AT5G11250::Disease_resistance_protein_(TIR-NBS-LRR_class)-3
miR5719	BnaA01g33780D	chrA01	1.5	22898479	22898499	22897176	22900401	+	GAAGUCGGAUUAUCAUUACAA	Cleavage	21	AT5G11250::Disease_resistance_protein_(TIR-NBS-LRR_class)-4
miR5719	BnaC03g64750D	chrC03	2.5	54093031	54093011	54084702	54109095	-	GAAGUCGGAUUAUUGUUACAA	Cleavage	21	AT5G11250::Disease_resistance_protein_(TIR-NBS-LRR_class)-6
miR5719	BnaC09g51800D	chrC09_random	1	1046437	1046457	1045513	1049022	+	GGAGUCGGAUUAUCAUCACAA	Cleavage	21	AT5G11250::Disease_resistance_protein_(TIR-NBS-LRR_class)-7
miR5719	BnaA08g15560D	chrA08	1	12909331	12909351	12909174	12918964	+	GGAGUCGGAUUAUCAUCACAA	Cleavage	21	AT5G11250::Disease_resistance_protein_(TIR-NBS-LRR_class)-8
miR5719	BnaC03g76220D	chrC03_random	2	4905261	4905281	4887917	4906082	+	GGAGUCGGAUUAUAAUCACAA	Cleavage	21	AT5G11250::Disease_resistance_protein_(TIR-NBS-LRR_class)-9
miR5719	BnaA02g04080D	chrA02	2.5	1836034	1836014	1832280	1839358	-	GGAGUAUUAUUAUCAUUACAA	Cleavage	21	AT5G18350::Disease_resistance_protein_(TIR-NBS-LRR_class)_family-2
miR5719	BnaA06g26870D	chrA06	2.5	18438013	18437993	18437953	18439411	-	GCGGUUGUAUUAUGAUUACAA	Cleavage	21	AT5G24330::TRITHORAX-RELATED_PROTEIN_6
miR5719	BnaC01g40280D	chrC01	2	38655981	38656001	38651843	38658500	+	GAAGUCGGAUUAUCGUUACAA	Cleavage	21	AT5G38350::Disease_resistance_protein_(NBS-LRR_class)_family-1
miR5719	BnaC02g08020D	chrC02	2.5	4327623	4327603	4326300	4330871	-	GGAGUAUUAUUAUCAUUACAA	Cleavage	21	gene::symbol:BnaC02g08020D
miR5719	BnaC06g25370D	chrC06	1.5	26966437	26966417	26966262	26966618	-	GUAGUCGAAUUAUCAUUACAA	Cleavage	21	gene::symbol:BnaC06g25370D
miR5720	BnaCnng22690D	chrCnn_random	2.5	21282871	21282851	21282070	21282897	-	CAUCUUCCAACCAAAUCCCAA	Cleavage	21	[Source:UniProtKB/TrEMBL;Acc:A0A078IT37]::
miR5720	BnaCnng77840D	chrCnn_random	2.5	79365434	79365454	79365206	79366186	+	AGUAUGUCAACCACAUCACAA	Cleavage	21	[Source:UniProtKB/TrEMBL;Acc:A0A078K0L3]::
miR5720	BnaA10g02230D	chrA10	2.5	1165887	1165867	1164910	1165956	-	CUCAUUCCAACAAAGUCACAA	Translation	21	AT1G03870::FASCICLIN-like_arabinoogalactan_9
miR5720	BnaC04g51810D	chrC04_random	2.5	31680	31700	29202	32238	+	CGUCUUGCAGCCAAAUCACAA	Cleavage	21	AT2G40940::ethylene_response_sensor_1
miR5720	BnaC05g40140D	chrC05	2	38456241	38456221	38452855	38458274	-	CGUUUUUCAACCAAAUCACAG	Cleavage	21	AT3G13290::varicose-like_protein
miR5720	BnaA05g26060D	chrA05	2	19182106	19182086	19178734	19184121	-	CGUUUUUCAACCAAAUCACAG	Cleavage	21	AT3G13290::varicose-like_protein
miR5720	BnaC07g22900D	chrC07	2.5	29491663	29491683	29491640	29492573	+	AGCUUUUCAACCAAAUCACAA	Cleavage	21	AT3G25770::allene_oxide_cyclase_2
miR5720	BnaCnng76690D	chrCnn_random	2.5	77802838	77802858	77802815	77803748	+	AGCUUUUCAACCAAAUCACAA	Cleavage	21	AT3G25770::allene_oxide_cyclase_2
miR5720	BnaAnng10840D	chrAnn_random	2.5	12033484	12033504	12029717	12034736	+	AGUGUUCCAGACAAAUCACAG	Translation	21	AT4G30160::villin_4
miR5720	BnaC03g65510D	chrC03	2.5	55212425	55212445	55212072	55215210	+	UCUAUUCGAAACAAAUCACGA	Translation	21	AT4G35160::O-methyltransferase_family_protein
miR5720	BnaCnng10240D	chrCnn_random	2.5	9339719	9339699	9339664	9344492	-	GUUGUUUUAACUAAGUCACAA	Cleavage	21	AT5G04240::Zinc_finger_(C2H2_type)_family_protein_/_transcription_factor_jumonji_(jmj)_family_protein
miR5720	BnaC04g17930D	chrC04	2	16700332	16700312	16697131	16701383	-	AAUAUUUUAACUAAAUCAUAA	Cleavage	21	AT5G42470::BRCA1-A_complex_subunit_BRE-like_protein-1
miR5720	BnaC07g18380D	chrC07	2.5	25014414	25014394	25014242	25016556	-	GAUGUUUCAAAUAAAUCACAA	Translation	21	AT5G45350::proline-rich_family_protein-3
miR5720	BnaAnng05530D	chrAnn_random	2.5	5914732	5914712	5913641	5916754	-	GAUGUUUCAAAUAAAUCACAA	Translation	21	AT5G45350::proline-rich_family_protein-4
miR5720	BnaC02g14780D	chrC02	2	10246319	10246339	10245389	10246657	+	GGUUUUCCAACCAAGUCACAG	Cleavage	21	AT5G53000::2A_phosphatase_associated_protein_of_46_kD
miR5720	BnaC09g29060D	chrC09	2	31794512	31794492	31793946	31796259	-	AGUUUUCCAACCAAGUCACAG	Cleavage	21	AT5G53000::2A_phosphatase_associated_protein_of_46_kD
miR5720	BnaA10g06390D	chrA10	2	4851915	4851895	4851331	4853750	-	AGUUUUCCAACCAAGUCACAG	Cleavage	21	AT5G53000::2A_phosphatase_associated_protein_of_46_kD
miR5720	BnaC03g55290D	chrC03	2.5	44210455	44210435	44208841	44214418	-	CUUAUUUUAACCGAAUCACAU	Cleavage	21	AT5G60410::DNA-binding_protein_with_MIZ/SP-RING_zinc_finger%2C_PHD-finger_and_SAP_domain-containing_protein
miR5720	BnaA06g38830D	chrA06_random	2.5	903094	903074	901529	904461	-	CUUAUUUUAACCGAAUCACAU	Cleavage	21	AT5G60410::DNA-binding_protein_with_MIZ/SP-RING_zinc_finger%2C_PHD-finger_and_SAP_domain-containing_protein
miR5720	BnaA06g38840D	chrA06_random	2.5	904702	904682	904543	908566	-	CUUAUUUUAACCGAAUCACAU	Cleavage	21	AT5G60410::DNA-binding_protein_with_MIZ/SP-RING_zinc_finger%2C_PHD-finger_and_SAP_domain-containing_protein
miR5720	BnaC08g39760D	chrC08	2.5	35304050	35304070	35303878	35304099	+	ACUAUACCAACAAAAUUACAA	Translation	21	gene::symbol:BnaC08g39760D
miR5721	BnaC03g34030D	chrC03	2	20711019	20711039	20710452	20711065	+	AACAUGUUUCACUCUAUUUUU	Cleavage	21	[Source:UniProtKB/TrEMBL;Acc:A0A078HS69]::
miR5721	BnaA07g21790D	chrA07	2.5	16826501	16826521	16826364	16829754	+	GGCAUUUCUCAAUCCAUUCUU	Translation	21	AT1G19450::Major_facilitator_superfamily_protein-1
miR5721	BnaC02g23390D	chrC02	2.5	20322523	20322503	20322463	20324235	-	AUCAUUUCUUAAUGCAUUUUU	Translation	21	AT1G20090::RHO-related_protein_from_plants_2
miR5721	BnaA02g17550D	chrA02	2.5	10589464	10589484	10587798	10589500	+	AUCAUUUCUUAAUGCAUUUUU	Translation	21	AT1G20090::RHO-related_protein_from_plants_2
miR5721	BnaC05g24200D	chrC05	2.5	18455093	18455113	18454999	18456957	+	CUCAUUCCUCAUUUUAUUUUU	Cleavage	21	AT1G32060::phosphoribulokinase
miR5721	BnaA09g54020D	chrA09_random	2.5	2322360	2322340	2320208	2322456	-	CUCAUUCCUCAUUUUAUUUUU	Cleavage	21	AT1G32060::phosphoribulokinase
miR5721	BnaA05g15510D	chrA05	2	10034350	10034331	10021247	10034375	-	CCCAUUUCUCA-UCCAUUUUU	Translation	21	AT1G50960::gibberellin_2-oxidase_7
miR5721	BnaC09g11230D	chrC09	2.5	7867687	7867707	7862284	7869740	+	UUUAUAUUUCACUCUAUUUUU	Cleavage	21	AT1G63440::heavy_metal_atpase_5
miR5721	BnaA07g27900D	chrA07	2.5	20221076	20221056	20218161	20221518	-	UUAAUUUCUCACUAUAUUUUU	Cleavage	21	AT1G69360::T-box_transcription_factor%2C_putative_(DUF863)-1
miR5721	BnaA07g28850D	chrA07	2.5	20793581	20793561	20790864	20794226	-	ACCAUUUCACACUUUGUUUUU	Cleavage	21	AT1G70750::myosin-binding_protein_(Protein_of_unknown_function%2C_DUF593)
miR5721	BnaC02g35320D	chrC02	2	38072590	38072610	38070292	38074958	+	UCCAUUCUUUACUCCAUUUUU	Cleavage	21	AT2G04030::Chaperone_protein_htpG_family_protein
miR5721	BnaC01g24300D	chrC01	2.5	19022431	19022411	19022325	19028033	-	UACAUUUUUCAUUAUAUUUUU	Cleavage	21	AT2G28620::P-loop_containing_nucleoside_triphosphate_hydrolases_superfamily_protein-3
miR5721	BnaA02g03360D	chrA02	2.5	1496464	1496484	1493820	1501656	+	ACUAUUUUUUACUUCGUUUUU	Cleavage	21	AT3G03110::exportin_1B
miR5721	BnaC02g06980D	chrC02	2	3720647	3720667	3717921	3725584	+	ACUAUUUUUCACUUCGUUUUU	Cleavage	21	AT3G03110::exportin_1B
miR5721	BnaA01g24510D	chrA01	2.5	16916184	16916204	16910725	16916254	+	AGCAUUUCUCAGUCCAUUCUU	Translation	21	AT3G22790::Kinase_interacting_(KIP1-like)_family_protein
miR5721	BnaC07g07970D	chrC07	2	12814759	12814739	12809085	12815022	-	UACAUUUCUAACUACAUUUUU	Cleavage	21	AT3G23470::Cyclopropane-fatty-acyl-phospholipid_synthase-4
miR5721	BnaA06g31250D	chrA06	2.5	21037663	21037683	21037565	21044387	+	UCUAUCUCUCUCUCCAUUUUU	Translation	21	AT3G28860::ATP_binding_cassette_subfamily_B19
miR5721	BnaCnng45670D	chrCnn_random	2.5	44881776	44881756	44875077	44881880	-	UCUAUCUCUCUCUCCAUUUUU	Translation	21	AT3G28860::ATP_binding_cassette_subfamily_B19
miR5721	BnaA01g17850D	chrA01	2.5	9451473	9451453	9451442	9452947	-	UACAUUUUUCAUUAUAUUUUU	Cleavage	21	AT3G45850::P-loop_containing_nucleoside_triphosphate_hydrolases_superfamily_protein-1
miR5721	BnaA04g03590D	chrA04	2.5	2450812	2450792	2450681	2452980	-	UGUAUUUCCUAUUCCAUUUUU	Cleavage	21	AT3G55440::triosephosphate_isomerase
miR5721	BnaA10g25030D	chrA10	2.5	16211048	16211068	16210354	16211296	+	CCCAUUUCUUUCUUUAUUUUU	Translation	21	AT5G05370::Cytochrome_b-c1_complex%2C_subunit_8_protein-1
miR5721	BnaC09g49950D	chrC09	2	48051485	48051505	48050688	48051704	+	UCCAUUUCUUUCUUCAUUUUU	Translation	21	AT5G05370::Cytochrome_b-c1_complex%2C_subunit_8_protein-2
miR5721	BnaA06g29930D	chrA06	2.5	20341455	20341475	20341434	20343530	+	ACCAUUUCCCAUUUUAUUUUU	Cleavage	21	AT5G48820::inhibitor/interactor_with_cyclin-dependent_kinase
miR5721	BnaA06g06250D	chrA06	2	3415215	3415235	3415204	3417961	+	UUCAUGUCUAACUCCAUUUUU	Cleavage	21	gene::symbol:BnaA06g06250D
miR5721	BnaC01g01240D	chrC01	2.5	572552	572532	570829	572613	-	AAAAUUUAUCAUUCCAUUUUU	Cleavage	21	gene::symbol:BnaC01g01240D
miR5721	BnaC01g26580D	chrC01	2.5	23564646	23564666	23564450	23566859	+	AGAAUUUAUCAUUCCAUUUUU	Cleavage	21	gene::symbol:BnaC01g26580D
miR5721	BnaC04g33490D	chrC04	2.5	35088349	35088369	35088090	35088481	+	CUCAUUUCUAGUUUCAUUUUU	Cleavage	21	gene::symbol:BnaC04g33490D
miR5722	BnaC03g60770D	chrC03	2.5	49936515	49936536	49934741	49937017	+	GUUUUCACAUGAUCUUAUUUCA	Translation	22	[Source:UniProtKB/TrEMBL;Acc:A0A078HNN1]::
miR5722	BnaC05g40390D	chrC05	2.5	38579705	38579726	38579315	38581245	+	GACUCCGCAAGACUCUAUUUCC	Cleavage	22	AT3G12940::2-oxoglutarate_(2OG)_and_Fe(II)-dependent_oxygenase_superfamily_protein-1
miR5722	BnaC07g23080D	chrC07	2.5	29727183	29727204	29726650	29727918	+	UGCUUCAAAUGACUCUGUUUCG	Cleavage	22	AT3G25890::Integrase-type_DNA-binding_superfamily_protein
miR5722	BnaC06g21440D	chrC06	2.5	23444050	23444029	23443989	23444544	-	CUUUCCACAUGAUUUUAUUCCA	Cleavage	22	gene::symbol:BnaC06g21440D
miR5723	BnaA01g24290D	chrA01	2.5	16689931	16689951	16689308	16690989	+	CCCGAGAUGUUGCAGCACAUG	Cleavage	21	[Source:UniProtKB/TrEMBL;Acc:A0A078HF89]::
miR5723	BnaC01g31280D	chrC01	2.5	30089692	30089712	30089066	30089889	+	CCCGAGAUGUUGCAGCACAUG	Cleavage	21	[Source:UniProtKB/TrEMBL;Acc:A0A078HVL5]::
miR5723	BnaC06g36360D	chrC06	2	34947122	34947142	34946041	34947483	+	UUUGAGAUAUUGCAGUAUAUU	Cleavage	21	AT1G75700::HVA22-like_protein_G
miR5723	BnaAnng09020D	chrAnn_random	2	9565902	9565882	9565617	9566627	-	UUUGAGAUAUUGCAGUAUAUU	Cleavage	21	AT1G75700::HVA22-like_protein_G
miR5723	BnaA02g26290D	chrA02	2.5	19400401	19400421	19396421	19400755	+	AAAGAGGUAUUGCAGUAUAUA	Cleavage	21	AT1G79890::RAD3-like_DNA-binding_helicase_protein-1
miR5723	BnaC01g22720D	chrC01	2.5	16267291	16267271	16267031	16267669	-	ACGGCGAUAUUGAAGCACAUU	Translation	21	AT4G14860::ovate_family_protein_11
miR5723	BnaC07g22410D	chrC07	2.5	28886309	28886329	28885681	28886965	+	GGAGAGGUAUUGAAGCGCGUU	Translation	21	gene::symbol:BnaC07g22410D
miR5724	BnaC07g05960D	chrC07	2.5	9546931	9546911	9545998	9556173	-	CAUAUUAUCAUUCUGGCGGUU	Translation	21	AT2G16920::ubiquitin-conjugating_enzyme_23
miR5724	BnaA07g03330D	chrA07	2.5	2984924	2984944	2973308	2985859	+	CAUAUUAUCAUUCUGGCGGUU	Translation	21	AT2G16920::ubiquitin-conjugating_enzyme_23
miR5724	BnaC07g06540D	chrC07	2.5	10607314	10607334	10602005	10607700	+	UCUGCUGUCAAACCGGUGGUU	Cleavage	21	AT2G17500::Auxin_efflux_carrier_family_protein
miR5724	BnaA07g02670D	chrA07	2.5	2355418	2355438	2353635	2355800	+	UCUGCUGUCAAACCGGUGGUU	Cleavage	21	AT2G17500::Auxin_efflux_carrier_family_protein
miR5724	BnaC09g07900D	chrC09	2	4982379	4982399	4980715	4982517	+	UGUAUAAUUAAACCGGUGGUU	Cleavage	21	AT5G66675::transmembrane_protein%2C_putative_(DUF677)-1
miR5725	BnaC08g41250D	chrC08	2.5	36000626	36000606	36000420	36000632	-	GAAGAUGGGAUUGCGCCAAAU	Cleavage	21	[Source:UniProtKB/TrEMBL;Acc:A0A078FUF5]::
miR5725	BnaA09g46030D	chrA09	1.5	31338078	31338098	31336444	31338317	+	GAAGAUGGGAUUGUGCCAAAU	Cleavage	21	AT1G12300::Tetratricopeptide_repeat_(TPR)-like_superfamily_protein-14
miR5725	BnaA09g46900D	chrA09	2.5	31724515	31724535	31724494	31726655	+	GAAGAUGGGAUUGCGCCAAAU	Cleavage	21	AT1G12300::Tetratricopeptide_repeat_(TPR)-like_superfamily_protein-15
miR5725	BnaA08g31580D	chrA08_random	2.5	2046652	2046672	2045032	2046855	+	GAAGAUGGGAUUGCGCCAAAU	Cleavage	21	AT1G12300::Tetratricopeptide_repeat_(TPR)-like_superfamily_protein-5
miR5725	BnaC08g15670D	chrC08	2.5	20069134	20069114	20068931	20070771	-	GAAGAUGGGAUUGCGCCAAAU	Cleavage	21	AT1G12620::Pentatricopeptide_repeat_(PPR)_superfamily_protein-1
miR5725	BnaA09g46950D	chrA09	2.5	31729781	31729801	31729238	31729984	+	GAAGAUGGGAUUGCGCCAAAU	Cleavage	21	AT1G12700::RNA_processing_FACTOR-3
miR5725	BnaC08g40920D	chrC08	2.5	35900968	35900948	35900897	35902042	-	GAAGAUGGGAUUGCGCCAAAU	Cleavage	21	AT1G12775::Pentatricopeptide_repeat_(PPR)_superfamily_protein-6
miR5725	BnaC01g34920D	chrC01	2.5	34175327	34175347	34172758	34175577	+	GUAGAUCAGAUUGGGCUAAAG	Cleavage	21	AT3G17060::Pectin_lyase-like_superfamily_protein
miR5726	BnaAnng23570D	chrAnn_random	2.5	26881573	26881553	26881136	26881843	-	CUCUUGUUCAAGAGAUCUUUG	Translation	21	[Source:UniProtKB/TrEMBL;Acc:A0A078JNW8]::
miR5726	BnaAnng09370D	chrAnn_random	2.5	9959017	9959037	9952351	9959262	+	UUCUUAUUCAAGAAGUUUUUG	Cleavage	21	AT3G11964::RIBOSOMAL_RNA_PROCESSING_5
miR5726	BnaCnng64810D	chrCnn_random	2.5	64582977	64582997	64579751	64583222	+	UUCUUAUUCAAGAAGUUUUUG	Translation	21	AT3G11964::RIBOSOMAL_RNA_PROCESSING_5
miR5726	BnaCnng65100D	chrCnn_random	2.5	64836889	64836909	64833712	64837134	+	UUCUUAUUCAAGAAGUUUUUG	Translation	21	AT3G11964::RIBOSOMAL_RNA_PROCESSING_5
miR5726	BnaC08g27490D	chrC08	2	28451988	28452008	28450494	28453229	+	UCCUUAUUCGGGCAACCUUUC	Cleavage	21	AT3G56590::hydroxyproline-rich_glycoprotein_family_protein-1
miR5726	BnaA09g36000D	chrA09	2	26150860	26150880	26149385	26154657	+	UCCUUAUUCGGGCAACCUUUC	Cleavage	21	AT3G56590::hydroxyproline-rich_glycoprotein_family_protein-4
miR5726	BnaC07g10430D	chrC07	2	15869398	15869418	15869088	15871478	+	GCCUUGUUCAAGCAACCAUUG	Cleavage	21	gene::symbol:BnaC07g10430D
miR6032-3p	BnaA06g05100D	chrA06	2.5	2927204	2927183	2926203	2927424	-	GUGACGUGGCAGGACCAGCAGA	Translation	22	AT1G08780::ABI3-interacting_protein_3
miR6032-3p	BnaC05g06370D	chrC05	2.5	3144724	3144703	3143778	3144960	-	GUGACGUGGCAGGACCAGCAGA	Translation	22	AT1G08780::ABI3-interacting_protein_3
miR6032-3p	BnaC04g35770D	chrC04	2.5	37270277	37270298	37269236	37270407	+	AACACGUGGAGCGAGCGGCAGA	Cleavage	22	AT2G23320::WRKY_DNA-binding_protein_15
miR6032-3p	BnaC05g34190D	chrC05	2.5	33644373	33644352	33643959	33645659	-	UUUGUAUGGAAAGACCAGUAGA	Translation	22	AT3G18840::LOW_protein:_PPR_containing-like_protein
miR6032-3p	BnaA09g40130D	chrA09	2.5	28256275	28256254	28255018	28256871	-	AUGAUAUGGGACGACCACCAGA	Cleavage	22	AT3G62770::Transducin/WD40_repeat-like_superfamily_protein
miR6032-3p	BnaA02g34560D	chrA02	2.5	24616360	24616381	24614181	24616798	+	UCAACAUGGAAAGAGCAGCAGG	Translation	22	AT5G65090::DNAse_I-like_superfamily_protein
miR6032-3p	BnaC02g43530D	chrC02	2.5	45734426	45734447	45732540	45734861	+	UCAACAUGGAAAGAGCAGCAGG	Translation	22	AT5G65090::DNAse_I-like_superfamily_protein
miR6032-5p	BnaC06g12720D	chrC06	2.5	15461448	15461428	15460979	15463031	-	GGACAGUUGAUGCUCUAUGUU	Cleavage	21	[Source:UniProtKB/TrEMBL;Acc:A0A078FFD2]::
miR6032-5p	BnaA08g28670D	chrA08	1.5	18785344	18785324	18785252	18789759	-	AAUCUGUUGUUGCUUCAUGUU	Cleavage	21	AT1G06550::ATP-dependent_caseinolytic_(Clp)_protease/crotonase_family_protein-3
miR6032-5p	BnaC08g26580D	chrC08	2.5	27954148	27954168	27951567	27954856	+	UGUCUGUUCGUGAUCCAUGUU	Translation	21	AT3G55630::DHFS-FPGS_homolog_D
miR6032-5p	BnaA03g43160D	chrA03	2.5	21656529	21656549	21656093	21658698	+	AUUAUGUUGAUGUUCUGUGUU	Cleavage	21	AT4G17615::calcineurin_B-like_protein_1
miR824	BnaC01g04170D	chrC01	0.5	2168796	2168816	2165927	2169037	+	UCUCUUCUCACAAAUGGUCUA	Cleavage	21	AT3G57230::AGAMOUS-like_16
miR824	BnaC07g44870D	chrC07	0.5	43197814	43197794	43197472	43200945	-	UCUCUUCUCACAAAUGGUCUA	Cleavage	21	AT3G57230::AGAMOUS-like_16
miR824	BnaA01g02900D	chrA01	0.5	1421937	1421957	1419050	1422183	+	UCUCUUCUCACAAAUGGUCUA	Cleavage	21	AT3G57230::AGAMOUS-like_16
miR824	BnaA03g51000D	chrA03	0.5	26462141	26462121	26461800	26465274	-	UCUCUUCUCACAAAUGGUCUA	Cleavage	21	AT3G57230::AGAMOUS-like_16
miR824	BnaC09g22510D	chrC09	2.5	19794183	19794163	19793855	19796999	-	AGCCUUCUCGGAAAUGGUUUG	Translation	21	AT4G04885::PCF11P-similar_protein_4
miR824	BnaA09g20180D	chrA09	2.5	13143254	13143234	13142400	13146052	-	AGCCUUCUCGGAAAUGGUUUG	Translation	21	AT4G04885::PCF11P-similar_protein_4
miR824	BnaC01g11330D	chrC01	2.5	7029268	7029248	7028743	7030437	-	GAUCUUCUCAGAGAUGGUUUA	Translation	21	AT4G18840::Pentatricopeptide_repeat_(PPR-like)_superfamily_protein
miR824	BnaC07g41150D	chrC07	2	41128239	41128254	41127462	41131252	+	AACCUUCUCACAAGAGGUCUA	Cleavage	21	AT4G28000::P-loop_containing_nucleoside_triphosphate_hydrolases_superfamily_protein-2
miR824	BnaA03g48940D	chrA03	2	25160634	25160649	25159852	25163957	+	AACCUUCUCACAAGAGGUCUA	Cleavage	21	AT4G28000::P-loop_containing_nucleoside_triphosphate_hydrolases_superfamily_protein-5
miR824	BnaC03g15360D	chrC03	2.5	7655764	7655779	7654118	7659160	+	AACCUUUUCACAAGAGGUCUA	Cleavage	21	AT4G28000::P-loop_containing_nucleoside_triphosphate_hydrolases_superfamily_protein-7
miR824	BnaA03g12490D	chrA03	2.5	5702599	5702614	5700947	5705626	+	AACCUUUUCACAAGAGGUCUA	Cleavage	21	AT4G28000::P-loop_containing_nucleoside_triphosphate_hydrolases_superfamily_protein-8
miR824	BnaC07g18570D	chrC07	2.5	25224025	25224045	25223448	25225043	+	ACCAAUCUCACAAAUGGUCUG	Cleavage	21	AT5G45600::YEATS_family_protein
miR824	BnaA04g12430D	chrA04	2.5	10515974	10515954	10515945	10517289	-	UCUCUUUUCACAAAUGGACUA	Cleavage	21	AT5G61160::anthocyanin_5-aromatic_acyltransferase_1
miR824	BnaA03g39040D	chrA03	2.5	19419575	19419595	19418841	19421562	+	AACCUUCUUAGAAAUGGUUUG	Translation	21	gene::symbol:BnaA03g39040D
miR824	BnaA06g05190D	chrA06	2.5	2958543	2958563	2958463	2962130	+	UUCUUUCUCACAAGUAGUCUA	Cleavage	21	gene::symbol:BnaA06g05190D
miR824	BnaC09g49630D	chrC09	2.5	47897420	47897400	47894036	47897871	-	AUCAUUCUCGUAAAUGGUCUG	Cleavage	21	gene::symbol:BnaC09g49630D
miR860-3p	BnaC03g75880D	chrC03_random	2	4562143	4562163	4561152	4563299	+	ACGUGUAUUCCAGUGUAUUGA	Cleavage	21	[Source:UniProtKB/TrEMBL;Acc:A0A078JXF8]::
miR860-3p	BnaC08g35320D	chrC08	2.5	33234797	33234777	33227858	33235687	-	AAGUGUUGCCCAAUGUAUUGA	Cleavage	21	AT2G22125::binding_protein
miR860-3p	BnaC09g32390D	chrC09	2.5	35370255	35370275	35367062	35370550	+	UCGUGUCGUACAAUGUAUUGA	Cleavage	21	AT5G55840::PPR_superfamily_protein-2
miR860-5p	BnaC06g02170D	chrC06	2.5	2946428	2946408	2945739	2951802	-	UUUCAAUGGAUUGGAUUUCAU	Cleavage	21	AT1G48650::DEA(D/H)-box_RNA_helicase_family_protein-2
miR860-5p	BnaA03g18530D	chrA03	2.5	8723692	8723672	8722117	8724735	-	GGUCAAUGGAGUGGACUACAA	Translation	21	AT2G39300::CAP-gly_domain_linker-2
miR860-5p	BnaC09g01290D	chrC09	2.5	733756	733736	733693	736592	-	GAUCAAUAGAGAGGACUAUAU	Translation	21	AT3G27000::actin_related_protein_2
miR860-5p	BnaA09g01850D	chrA09	2	945364	945344	945301	948242	-	GAUCAAUAGAGAGGACUACAU	Translation	21	AT3G27000::actin_related_protein_2
miR860-5p	BnaC03g09250D	chrC03	2	4425131	4425151	4421919	4430247	+	GUUCAAUGGUUUGGACUAUAU	Cleavage	21	AT5G18740::hypothetical_protein_(DUF3444)-1
miR860-5p	BnaA03g07300D	chrA03	2.5	3241741	3241761	3238637	3244373	+	GUUCGAUGGUUUGGACUAUAU	Cleavage	21	gene::symbol:BnaA03g07300D
miR860-5p	BnaA04g04120D	chrA04	2.5	3030422	3030442	3030235	3031741	+	AGUCAGUAGAGCGGACUACAU	Translation	21	gene::symbol:BnaA04g04120D
miR9408-3p	BnaC01g29790D	chrC01	2	28114657	28114678	28113713	28115157	+	GAAAACAUACUCUACGAUGAAA	Cleavage	22	[Source:UniProtKB/TrEMBL;Acc:A0A078GFR4]::
miR9408-3p	BnaC07g24540D	chrC07	2.5	30751712	30751691	30751638	30752047	-	GAUAACAUUCUCUUCGAUGAGA	Translation	22	[Source:UniProtKB/TrEMBL;Acc:A0A078HPU1]::
miR9408-3p	BnaC08g19920D	chrC08	2.5	22727291	22727312	22726956	22727365	+	GAUAACAUUCUCUUCGAUGAGA	Translation	22	[Source:UniProtKB/TrEMBL;Acc:A0A078HPU1]::
miR9408-3p	BnaC03g77100D	chrC03_random	2.5	5659055	5659034	5658981	5659390	-	GAUAACAUUCUCUUCGAUGAGA	Translation	22	[Source:UniProtKB/TrEMBL;Acc:A0A078HPU1]::
miR9408-3p	BnaA01g36140D	chrA01_random	2	1619660	1619681	1618607	1620454	+	GAAAACAUACUCUAUGAUGAAA	Cleavage	22	[Source:UniProtKB/TrEMBL;Acc:A0A078IMK7]::
miR9408-3p	BnaA06g04360D	chrA06	2.5	2607908	2607929	2606445	2609063	+	GCCCAUAUUCCCUAAGAUGAAA	Cleavage	22	AT1G07850::transferring_glycosyl_group_transferase_(DUF604)-1
miR9408-3p	BnaC05g05530D	chrC05	2.5	2682935	2682956	2681181	2683731	+	GCCUAUAUUCCCUAAGAUGAAA	Cleavage	22	AT1G07850::transferring_glycosyl_group_transferase_(DUF604)-2
miR9408-3p	BnaA03g60150D	chrA03_random	2	4597549	4597528	4596646	4604483	-	AGCAACAUUCUCUUGGAUGAGA	Translation	22	AT1G11280::S-locus_lectin_protein_kinase_family_protein-10
miR9408-3p	BnaCnng38470D	chrCnn_random	1.5	37086548	37086527	37085160	37088279	-	UCUAACAUUCUUUGAGAUGAAG	Cleavage	22	AT1G11280::S-locus_lectin_protein_kinase_family_protein-15
miR9408-3p	BnaC06g16670D	chrC06	1.5	19569516	19569495	19568128	19571247	-	UCUAACAUUCUUUGAGAUGAAG	Cleavage	22	AT1G11280::S-locus_lectin_protein_kinase_family_protein-3
miR9408-3p	BnaCnng04150D	chrCnn_random	2	3391548	3391527	3390630	3393766	-	AGCAACAUUCUCUUGGAUGAGA	Translation	22	AT1G11280::S-locus_lectin_protein_kinase_family_protein-8
miR9408-3p	BnaC02g34450D	chrC02	1.5	37057640	37057661	37055909	37058045	+	UCUAACAUUCUUUGAGAUGAAG	Cleavage	22	AT1G11280::S-locus_lectin_protein_kinase_family_protein-9
miR9408-3p	BnaAnng18630D	chrAnn_random	2.5	19885596	19885575	19885117	19886355	-	ACUAAUAUUCUCUUGGAUGAGA	Translation	22	AT1G21210::wall_associated_kinase_4
miR9408-3p	BnaC05g38660D	chrC05	2	37302391	37302370	37301213	37302873	-	GAAGACAUUGUCUGAGAUGAAA	Cleavage	22	AT1G53380::hypothetical_protein_(DUF641)-6
miR9408-3p	BnaA08g25370D	chrA08	2	17470006	17470027	17467710	17470983	+	AGCAACAUUCUCUUGGAUGAGA	Translation	22	AT1G61360::S-locus_lectin_protein_kinase_family_protein-1
miR9408-3p	BnaC03g19490D	chrC03	2	10157163	10157142	10156348	10159043	-	AAAAACAUACUCUAUGAUGAAA	Cleavage	22	AT1G61840::Cysteine/Histidine-rich_C1_domain_family_protein-2
miR9408-3p	BnaA07g22720D	chrA07	2.5	17272296	17272317	17269758	17272331	+	UAGAGUAUUAUUUAAGAUGAAA	Cleavage	22	AT1G73270::serine_carboxypeptidase-like_6
miR9408-3p	BnaC02g25910D	chrC02	2.5	23233858	23233837	23232725	23242318	-	ACCAACAUUCUUUUGGAUGAGA	Translation	22	AT1G79620::Leucine-rich_repeat_protein_kinase_family_protein-1
miR9408-3p	BnaA02g19320D	chrA02	2.5	11999322	11999301	11998105	12006450	-	ACCAACAUUCUUUUGGAUGAGA	Translation	22	AT1G79620::Leucine-rich_repeat_protein_kinase_family_protein-2
miR9408-3p	BnaA09g41640D	chrA09	2.5	29064383	29064404	29062146	29067070	+	AGAGACAUUCUCUAAGAUGUGA	Cleavage	22	AT2G24120::DNA/RNA_polymerases_superfamily_protein
miR9408-3p	BnaCnng70940D	chrCnn_random	2.5	71029578	71029599	71029525	71031727	+	CACAACGUUUUCUAAGAAGAAA	Cleavage	22	AT2G32970::G1/S-specific_cyclin-E_protein-4
miR9408-3p	BnaA03g18720D	chrA03	2	8807683	8807662	8807549	8810935	-	UCAGACUUUCUCUAAGGUGAAA	Cleavage	22	AT2G39750::S-adenosyl-L-methionine-dependent_methyltransferases_superfamily_protein-4
miR9408-3p	BnaA05g24660D	chrA05	2	18390319	18390298	18389353	18390802	-	GAAGACAUUGUCUGAGAUGAAA	Cleavage	22	AT3G14870::hypothetical_protein_(DUF641)-3
miR9408-3p	BnaA07g18580D	chrA07	2.5	15111264	15111285	15109224	15112095	+	AAGAACAUACUCUCGGAUGAAA	Translation	22	AT3G59960::histone-lysine_N-methyltransferase_ASHH4
miR9408-3p	BnaC06g17610D	chrC06	2.5	20192760	20192781	20191156	20193591	+	AAGAACAUACUCUCGGAUGAAA	Translation	22	AT3G59960::histone-lysine_N-methyltransferase_ASHH4
miR9408-3p	BnaA01g12930D	chrA01	2.5	6476824	6476845	6474955	6477798	+	AGUAACAUUCUCUUAGAUGGGG	Translation	22	AT4G23140::cysteine-rich_RLK_(RECEPTOR-like_protein_kinase)_6
miR9408-3p	BnaC03g65170D	chrC03	2.5	54742218	54742197	54741224	54744087	-	AGUAACAUUCUCCUAGAUGAAG	Translation	22	AT4G23140::cysteine-rich_RLK_(RECEPTOR-like_protein_kinase)_6
miR9408-3p	BnaC01g14880D	chrC01	1.5	10077849	10077828	10077113	10079665	-	GGUAACAUUCUCUUAGAUGAAG	Translation	22	AT4G23240::cysteine-rich_RLK_(RECEPTOR-like_protein_kinase)_16
miR9408-3p	BnaAnng25570D	chrAnn_random	1.5	29637353	29637332	29636527	29639053	-	GGUAACAUUCUCUUAGAUGAAG	Translation	22	AT4G23240::cysteine-rich_RLK_(RECEPTOR-like_protein_kinase)_16
miR9408-3p	BnaC01g14760D	chrC01	2.5	9980173	9980152	9977831	9982240	-	UGUAAUAUUCUCUUGGAUGAAG	Translation	22	AT4G23320::cysteine-rich_RLK_(RECEPTOR-like_protein_kinase)_24
miR9408-3p	BnaC03g06790D	chrC03	2.5	3241488	3241509	3239799	3241618	+	AUCAAUAUUCACAAAGAUGAAA	Translation	22	AT5G15140::Galactose_mutarotase-like_superfamily_protein-2
miR9408-3p	BnaA03g05250D	chrA03	2.5	2422627	2422648	2421018	2422758	+	AUCAAUAUUCACAAAGAUGAAA	Translation	22	AT5G15140::Galactose_mutarotase-like_superfamily_protein-3
miR9408-3p	BnaCnng58510D	chrCnn_random	2.5	58273216	58273237	58269971	58274393	+	CAAAACAUUCUUGGAGAUGAGA	Translation	22	AT5G66460::Glycosyl_hydrolase_superfamily_protein
miR9408-3p	BnaA03g16220D	chrA03	2	7576193	7576172	7575378	7577237	-	AAAAACAUACUCUAUGAUGAAA	Cleavage	22	gene::symbol:BnaA03g16220D
miR9408-3p	BnaC06g21250D	chrC06	2.5	23258772	23258793	23257690	23259056	+	GACAACACUCUCUUGGAUGAAA	Translation	22	gene::symbol:BnaC06g21250D
miR9408-3p	BnaC08g00960D	chrC08	2.5	688042	688063	686463	688636	+	GCUAACGUUCUCUUGGAUGAGA	Translation	22	gene::symbol:BnaC08g00960D
miR9408-5p	BnaC08g01490D	chrC08	1	1185723	1185703	1184921	1186499	-	UUUUCUAUCCUGAGAUUGUUG	Cleavage	21	AT1G05720::selenoprotein_family_protein-1
miR9408-5p	BnaA09g50240D	chrA09	2	33267147	33267167	33266648	33267794	+	UUUUCUACCCUGAGAUUGUUG	Cleavage	21	AT1G05720::selenoprotein_family_protein-2
miR9408-5p	BnaC08g44380D	chrC08	2	37653214	37653194	37652503	37653715	-	UUUUCUACCCUGAGAUUGUUG	Cleavage	21	AT1G05720::selenoprotein_family_protein-3
miR9408-5p	BnaAnng25340D	chrAnn_random	1	29370233	29370213	29369405	29370964	-	UUUUCUAUCCUGAGAUUGUUG	Cleavage	21	AT1G05720::selenoprotein_family_protein-4
miR9408-5p	BnaA08g17630D	chrA08	2.5	14007256	14007276	14005100	14007884	+	UACUCCGCCCUGAGACUGUUG	Cleavage	21	AT1G30000::alpha-mannosidase_3
miR9408-5p	BnaA09g30200D	chrA09	2.5	22491467	22491487	22490909	22492952	+	GAUUCCAGCUUCAGACUGUUG	Translation	21	AT1G71150::cyclin-D1-binding_protein-2
miR9408-5p	BnaA05g00730D	chrA05	2.5	403569	403549	402373	404219	-	GUUUCAAUGUUGAGACUGUUG	Cleavage	21	AT2G47170::Ras-related_small_GTP-binding_family_protein
miR9408-5p	BnaC08g20830D	chrC08	2.5	23447762	23447742	23446591	23450095	-	CUUGCCAUCCAGGGACUGUUG	Translation	21	AT3G49140::Pentatricopeptide_repeat_(PPR)_superfamily_protein-1
miR9408-5p	BnaA06g16140D	chrA06	2.5	8959021	8959041	8956904	8960196	+	CUUGCCAUCCAGGGACUGUUG	Translation	21	AT3G49140::Pentatricopeptide_repeat_(PPR)_superfamily_protein-2
miR9408-5p	BnaA06g24700D	chrA06	2.5	17156169	17156189	17155070	17158633	+	CGUUCCAUUCUGAUGUUGUUG	Cleavage	21	AT3G55410::2-oxoglutarate_dehydrogenase%2C_E1_component-1
miR9408-5p	BnaCnng13340D	chrCnn_random	2.5	12141047	12141067	12139948	12143452	+	CUUUCCAUUCUGAUGUUGUUG	Cleavage	21	AT3G55410::2-oxoglutarate_dehydrogenase%2C_E1_component-4
miR9408-5p	BnaC05g17210D	chrC05	2.5	10868239	10868219	10867380	10869125	-	CCUUUCGUCCUGGUACUGUUG	Cleavage	21	gene::symbol:BnaC05g17210D
miR9409	BnaC03g36890D	chrC03	2.5	22296473	22296452	22295548	22298471	-	AAAAAUCCAGUGAUGGACAAAA	Translation	22	[Source:UniProtKB/TrEMBL;Acc:A0A078EF43]::
miR9409	BnaC09g18760D	chrC09	2	15618957	15618978	15618635	15619030	+	GAAAAUACAGUCAUGAACAAAC	Cleavage	22	[Source:UniProtKB/TrEMBL;Acc:A0A078GDM0]::
miR9409	BnaCnng72680D	chrCnn_random	2.5	73082065	73082086	73081842	73082255	+	AUUAAUUCAGUUGUGGACAAAA	Cleavage	22	[Source:UniProtKB/TrEMBL;Acc:A0A078K0S4]::
miR9409	BnaA07g09910D	chrA07	2.5	9546415	9546436	9545365	9546599	+	AAAAAUGUAGUCGUGGACAAGG	Cleavage	22	AT1G23645::hypothetical_protein-1
miR9409	BnaA05g18500D	chrA05	2.5	13857672	13857693	13852935	13858810	+	GCUGAUGUAGACAUGAACAAGA	Cleavage	22	AT1G34030::Ribosomal_protein_S13/S18_family
miR9409	BnaC04g40190D	chrC04	2.5	41197798	41197819	41195599	41200583	+	UCAAAGGCAGUCGUUAACAAAA	Cleavage	22	AT1G51850::Leucine-rich_repeat_protein_kinase_family_protein-1
miR9409	BnaC03g70870D	chrC03	2.5	60425725	60425746	60423655	60425928	+	AUAAGUGAAGUUAUGAGCAAAA	Cleavage	22	AT1G55840::Sec14p-like_phosphatidylinositol_transfer_family_protein-1
miR9409	BnaA02g26900D	chrA02	2.5	19825712	19825691	19825449	19831823	-	CGAUAUGCAGUCAAGAAUAAAA	Translation	22	AT2G01460::P-loop_containing_nucleoside_triphosphate_hydrolases_superfamily_protein-1
miR9409	BnaCnng22200D	chrCnn_random	2.5	20826461	20826482	20821240	20826725	+	CGAUAUGCAGUCAAGAAUAAAA	Translation	22	AT2G01460::P-loop_containing_nucleoside_triphosphate_hydrolases_superfamily_protein-2
miR9409	BnaA07g14270D	chrA07	2.5	12615816	12615795	12613001	12617190	-	UCAAAGGCAGUCAUUAAUAAAA	Cleavage	22	AT2G28960::Leucine-rich_repeat_protein_kinase_family_protein-2
miR9409	BnaA04g16790D	chrA04	2.5	13737660	13737681	13730273	13740432	+	UCAAAGGCAGUCGUUAACAAAA	Cleavage	22	AT2G28990::Leucine-rich_repeat_protein_kinase_family_protein-1
miR9409	BnaC01g36670D	chrC01	2.5	35852069	35852048	35850678	35852978	-	GACAAUAUAGUCAUGGACAAAG	Cleavage	22	AT3G14630::cytochrome_P450%2C_family_72%2C_subfamily_A%2C_polypeptide_9
miR9409	BnaC08g28500D	chrC08	2	29101688	29101667	29097516	29102372	-	GGUUAUGCAGUUGUGAACAAAA	Cleavage	22	AT3G57520::seed_imbibition_2
miR9409	BnaA09g20820D	chrA09	2.5	13566242	13566221	13566159	13567249	-	GCAAAUGUAGUUUUGAACAAGA	Translation	22	AT4G12600::Ribosomal_protein_L7Ae/L30e/S12e/Gadd45_family_protein-2
miR9409	BnaA03g25240D	chrA03	2.5	12206893	12206914	12205810	12206955	+	GCUAAUGUAGUUUUGAACAAGA	Translation	22	AT4G12600::Ribosomal_protein_L7Ae/L30e/S12e/Gadd45_family_protein-3
miR9409	BnaA02g21230D	chrA02	2	13581630	13581609	13581481	13582538	-	GCAAAUGCAGUUUUGAACAAGA	Translation	22	AT4G12600::Ribosomal_protein_L7Ae/L30e/S12e/Gadd45_family_protein-6
miR9409	BnaC01g18770D	chrC01	2.5	13050570	13050591	13047247	13051146	+	GCCAAUGUAGACAUGAACAAAC	Cleavage	22	AT4G26600::S-adenosyl-L-methionine-dependent_methyltransferases_superfamily_protein-2
miR9409	BnaC03g03530D	chrC03	2.5	1719262	1719241	1718220	1720843	-	GCAAAUGCAGACAUGAACGAAU	Cleavage	22	AT5G08380::alpha-galactosidase_1
miR9409	BnaAnng06130D	chrAnn_random	2.5	6171485	6171506	6170015	6172349	+	UCAAUUGCAGACAUGAACGAAA	Cleavage	22	AT5G08380::alpha-galactosidase_1
miR9409	BnaC02g01150D	chrC02	2.5	491528	491549	489957	492549	+	UCAAUUGCAGACAUGAACGAAA	Cleavage	22	AT5G08380::alpha-galactosidase_1
miR9409	BnaCnng62740D	chrCnn_random	2.5	62519632	62519611	62518582	62521194	-	GCCAAUGCAGACAUGAACGAAU	Cleavage	22	AT5G08380::alpha-galactosidase_1
miR9409	BnaA03g44240D	chrA03	2	22406170	22406191	22406143	22408881	+	AGUGAUGCUGUCAUGAACAAAG	Cleavage	22	AT5G35810::Ankyrin_repeat_family_protein-1
miR9409	BnaA04g02500D	chrA04	2	1647925	1647946	1646818	1647947	+	GGAAAUGGAGUAAUGAACAAAA	Translation	22	gene::symbol:BnaA04g02500D
miR9409	BnaC04g33640D	chrC04	2.5	35207810	35207831	35207202	35208386	+	UGAAGCGCAGUCAUGGACAAAG	Cleavage	22	gene::symbol:BnaC04g33640D
miR9410	BnaC05g00070D	chrC05	2	17832	17853	16585	17896	+	UUUGACAACUUAUAAUUAGGUG	Cleavage	22	AT1G02140::mago_nashi_family_protein
miR9410	BnaCnng29680D	chrCnn_random	2.5	28036837	28036858	28029332	28037181	-	GUAGACGACUUACAGUUAAGUC	Cleavage	22	AT1G26190::Phosphoribulokinase_/_Uridine_kinase_family
miR9410	BnaC08g26570D	chrC08	2.5	27928873	27928894	27928755	27949806	+	ACAGACGACUUAUAAUUCAGUC	Cleavage	22	AT3G55620::Translation_initiation_factor_IF6
miR9410	BnaC02g27290D	chrC02	2.5	25184981	25185002	25184569	25191107	+	GUAGACGACUUACAGUUAAGUC	Translation	22	AT4G02460::DNA_mismatch_repair_protein
miR9552-3p	BnaC02g41450D	chrC02	2	44354544	44354524	44353844	44355267	-	CUCGAUCGGUCUGUUUGGUCA	Cleavage	21	[Source:UniProtKB/TrEMBL;Acc:A0A078I2J7]::
miR9552-3p	BnaC05g25190D	chrC05	2.5	20043203	20043223	20042292	20044492	+	CUCUAUCGCUCUACUUUGUCA	Cleavage	21	AT1G31300::TRAM%2C_LAG1_and_CLN8_(TLC)_lipid-sensing_domain_containing_protein-4
miR9552-3p	BnaC04g33140D	chrC04	2.5	34763639	34763659	34762639	34766587	+	AGCUAUCGAUCUGUUUGGUUA	Cleavage	21	AT5G41150::Restriction_endonuclease%2C_type_II-like_superfamily_protein
miR9552-3p	BnaA04g10900D	chrA04	2.5	9485938	9485918	9483249	9486938	-	AGCUAUCGAUCUGUUUGGUUA	Cleavage	21	AT5G41150::Restriction_endonuclease%2C_type_II-like_superfamily_protein
miR9552-5p	BnaA09g25670D	chrA09	2	18724720	18724740	18722758	18724987	+	GCUGACGAAGUAGAUUGAUAG	Cleavage	21	gene::symbol:BnaA09g25670D
miR9553-3p	BnaA02g17870D	chrA02	2.5	10816251	10816272	10815302	10817334	+	GGGGCAUAUAUGGAGCUGAUUA	Cleavage	22	[Source:UniProtKB/TrEMBL;Acc:A0A078I7X0]::
miR9553-3p	BnaA05g26180D	chrA05	2.5	19230389	19230410	19229799	19233909	+	GGGAAAGAGCUGGAGUUGAUUA	Cleavage	22	AT1G55930::CBS_domain-containing_protein_/_transporter_associated_domain-containing_protein
miR9553-3p	BnaC01g04160D	chrC01	2.5	2162883	2162904	2162441	2164611	+	GGGAUAUAGUUGGAGUUGGUUG	Cleavage	22	AT4G34230::cinnamyl_alcohol_dehydrogenase_5
miR9553-3p	BnaC07g44880D	chrC07	2.5	43206295	43206274	43203518	43206765	-	GUGAUAUAGUUGGAGUUGGUUG	Cleavage	22	AT4G34230::cinnamyl_alcohol_dehydrogenase_5
miR9553-3p	BnaA01g02890D	chrA01	2.5	1416524	1416545	1416091	1417901	+	GGGAUAUAGUUGGAGUUGGUUG	Cleavage	22	AT4G34230::cinnamyl_alcohol_dehydrogenase_5
miR9553-3p	BnaA03g51010D	chrA03	2.5	26468847	26468826	26467214	26469369	-	GGGAUAUAGUUGGAGUUGGUUG	Cleavage	22	AT4G34230::cinnamyl_alcohol_dehydrogenase_5
miR9553-3p	BnaA02g32820D	chrA02	2.5	23561993	23562014	23561308	23564554	+	GCAACAUAGUUGGUGUUGGUUA	Translation	22	AT5G23580::calmodulin-like_domain_protein_kinase_9
miR9553-3p	BnaA07g13060D	chrA07	2.5	11691397	11691418	11690438	11692616	+	GGGGCAUAUAUGGAGCUGAUUA	Cleavage	22	gene::symbol:BnaA07g13060D
miR9553-3p	BnaC04g17050D	chrC04	2	15031259	15031238	15030065	15032218	-	GGGACAUAUAUGGAGCUGAUUA	Cleavage	22	gene::symbol:BnaC04g17050D
miR9553-5p	BnaA06g06470D	chrA06	2.5	3497343	3497322	3496233	3497573	-	UGUGAUUAGCUUUGACUUUGUA	Cleavage	22	AT1G10590::Nucleic_acid-binding%2C_OB-fold-like_protein-3
miR9553-5p	BnaA06g10780D	chrA06	2.5	5660277	5660298	5658954	5660396	+	UGAAACUAGUUUGAGCUUUGUA	Translation	22	AT1G16080::nuclear_protein-2
miR9553-5p	BnaA01g28280D	chrA01	2.5	19728822	19728801	19727399	19728915	-	GAUAAUGAGCUUCAGAUUUGUA	Cleavage	22	AT1G67520::lectin_protein_kinase_family_protein-3
miR9553-5p	BnaC09g07650D	chrC09	2.5	4775009	4775030	4774854	4776096	+	UGAGAUUAGCUUUGACUUUGUA	Cleavage	22	AT2G47350::HIT_zinc_finger_and_PAPA-1-like_domain-containing_protein-5
miR9553-5p	BnaC03g29400D	chrC03	2.5	17586175	17586194	17585340	17600602	+	UCCCGUUAGCUUCGGCUUUGUG	Cleavage	22	AT4G11460::cysteine-rich_RLK_(RECEPTOR-like_protein_kinase)_30
miR9554-3p	BnaC01g07190D	chrC01	2.5	3728033	3728013	3727254	3728101	-	AAGAAUGUUACUUAGAUGUGA	Cleavage	21	AT4G31330::transmembrane_protein%2C_putative_(Protein_of_unknown_function%2C_DUF599)-1
miR9554-3p	BnaA03g00530D	chrA03	2.5	249068	249088	246639	249144	+	AUGAGUGAGAUUUGGAUGUGA	Cleavage	21	AT5G02540::NAD(P)-binding_Rossmann-fold_superfamily_protein-2
miR9554-3p	BnaC03g71290D	chrC03_random	2.5	59800	59780	59710	61089	-	AUGAGUGAGAUUUGGAUGUGA	Cleavage	21	AT5G02540::NAD(P)-binding_Rossmann-fold_superfamily_protein-5
miR9554-3p	BnaA10g19370D	chrA10	2.5	13788669	13788649	13788578	13789845	-	AGCAAUGGGACUUGGAUAUGA	Cleavage	21	AT5G14340::myb_domain_protein_40
miR9554-3p	BnaC09g54480D	chrC09_random	2.5	4281316	4281336	4280135	4281407	+	AGCAAUGGGACUUGGAUAUGA	Cleavage	21	AT5G14340::myb_domain_protein_40
miR9554-5p	BnaA10g22960D	chrA10	2.5	15309910	15309930	15309134	15310782	+	UUAUGUAUCCAAGAAUCAUUC	Cleavage	21	AT1G48400::F-box/RNI-like/FBD-like_domains-containing_protein-1
miR9554-5p	BnaC06g23380D	chrC06	2.5	25260027	25260047	25257706	25260074	+	UUUUAAGUUCAAGUAUCAUUU	Cleavage	21	AT1G73840::hydroxyproline-rich_glycoprotein_family_protein
miR9554-5p	BnaC04g08270D	chrC04	2	6202751	6202731	6201421	6203248	-	CCUUAUAUCCAACUGUCAUUU	Translation	21	AT2G36970::UDP-Glycosyltransferase_superfamily_protein
miR9554-5p	BnaAnng09360D	chrAnn_random	2	9949248	9949267	9940797	9952177	+	UUUUAUACCUAAGUAUCAUUU	Cleavage	21	AT3G11964::RIBOSOMAL_RNA_PROCESSING_5
miR9554-5p	BnaAnng09370D	chrAnn_random	2	9953679	9953698	9952351	9959262	+	UUUUAUACCUAAGUAUCAUUU	Cleavage	21	AT3G11964::RIBOSOMAL_RNA_PROCESSING_5
miR9554-5p	BnaAnng09720D	chrAnn_random	2.5	10371820	10371840	10371676	10373135	+	CCUUACAUCCAAGUAACAUUC	Cleavage	21	AT3G28580::P-loop_containing_nucleoside_triphosphate_hydrolases_superfamily_protein-5
miR9554-5p	BnaA03g49440D	chrA03	2.5	25524221	25524241	25521712	25524348	+	CCUCAUAUUUAAGUAUCAUUU	Cleavage	21	AT4G29210::gamma-glutamyl_transpeptidase_4
miR9554-5p	BnaC07g41840D	chrC07	2	41585557	41585577	41583057	41585663	+	CCUCAUAUUCAAGUAUCAUUU	Cleavage	21	AT4G29210::gamma-glutamyl_transpeptidase_4
miR9554-5p	BnaC07g43860D	chrC07	2.5	42695244	42695264	42691910	42695369	+	GUUUAUGUUUAGGUAUUAUUC	Cleavage	21	AT4G32551::transcriptional_corepressor_LEUNIG
miR9554-5p	BnaC04g32180D	chrC04	2.5	33997319	33997299	33990522	33999893	-	GGUUGUAUUCGGGUGUCAUUC	Cleavage	21	AT4G38440::RPAP1-like%2C_carboxy-terminal_protein
miR9554-5p	BnaA04g10070D	chrA04	2.5	8922725	8922705	8916495	8925294	-	GGUUGUAUUCGGGUGUCAUUC	Cleavage	21	AT4G38440::RPAP1-like%2C_carboxy-terminal_protein
miR9554-5p	BnaA01g03720D	chrA01	2.5	1739840	1739860	1738947	1740310	+	UGUUAUUUCCAAGUGUCAUUG	Cleavage	21	gene::symbol:BnaA01g03720D
miR9555-3p	BnaC04g55560D	chrC04_random	2.5	3175466	3175446	3175432	3176040	-	CUUAUAAUUUCAAUUUUCUAG	Cleavage	21	[Source:UniProtKB/TrEMBL;Acc:A0A078JM35]::
miR9555-3p	BnaA07g20220D	chrA07	2.5	15913111	15913131	15912743	15915383	+	ACUUCUGAACUUUACGGGGAG	Cleavage	21	AT1G69730::Wall-associated_kinase_family_protein
miR9555-3p	BnaC06g20430D	chrC06	2.5	22463734	22463754	22463401	22464620	+	CCUUCUGAUCCUUACGGGAAA	Translation	21	AT1G78370::glutathione_S-transferase_TAU_20
miR9555-3p	BnaC01g39490D	chrC01	2.5	38108138	38108157	38106481	38108560	+	AAUAUAAU-GUAAGUUUCUAA	Cleavage	21	AT3G08505::zinc_finger_(CCCH-type/C3HC4-type_RING_finger)_family_protein
miR9555-3p	BnaA01g32110D	chrA01	2.5	21684609	21684629	21681782	21684642	+	UUUAUAAUUUCAAGUUUCAAA	Cleavage	21	AT3G09720::P-loop_containing_nucleoside_triphosphate_hydrolases_superfamily_protein
miR9555-3p	BnaC05g36500D	chrC05	2.5	35770897	35770877	35768646	35771432	-	UAUAUAGUUGCAAGUUUAUGA	Cleavage	21	AT3G16850::Pectin_lyase-like_superfamily_protein-3
miR9555-3p	BnaA06g31680D	chrA06	2.5	21230589	21230569	21230564	21234359	-	AGUAGAAUUGCAAGUAUCUAA	Cleavage	21	AT3G28060::Nodulin_MtN21_/EamA-like_transporter_family_protein-1
miR9555-3p	BnaA04g05140D	chrA04	2.5	3787419	3787439	3787339	3788703	+	UGUCUAAUUGAAGGUUUCUAA	Translation	21	AT3G52905::Polynucleotidyl_transferase%2C_ribonuclease_H-like_superfamily_protein-2
miR9555-3p	BnaA09g23320D	chrA09	2	15994130	15994110	15994068	15995710	-	ACUAUAAUUGUAAGUUUCUCA	Cleavage	21	AT4G09760::Protein_kinase_superfamily_protein-5
miR9555-3p	BnaC07g19840D	chrC07	2.5	26591240	26591260	26590888	26592261	+	GCAUCUGAGCUUUCCGGGAAA	Cleavage	21	AT5G47030::ATPase%2C_F1_complex%2C_delta/epsilon_subunit-1
miR9555-3p	BnaC09g19920D	chrC09	2.5	17014661	17014681	17014348	17016745	+	GCAUCUGAGCUUUCCGGGAAA	Cleavage	21	AT5G47030::ATPase%2C_F1_complex%2C_delta/epsilon_subunit-2
miR9555-3p	BnaA06g35640D	chrA06	2.5	23408769	23408749	23407451	23409068	-	GCAUCUGAGCUUUCCGGGAAA	Cleavage	21	AT5G47030::ATPase%2C_F1_complex%2C_delta/epsilon_subunit-3
miR9555-3p	BnaA02g24900D	chrA02	2.5	18254578	18254598	18254236	18255818	+	GCAUCUGAGCUUUCCGGGAAA	Cleavage	21	AT5G47030::ATPase%2C_F1_complex%2C_delta/epsilon_subunit-4
miR9555-3p	BnaC02g33050D	chrC02	2.5	35603657	35603677	35603309	35605074	+	GCAUCUGAGCUUUCCGGGAAA	Cleavage	21	AT5G47030::ATPase%2C_F1_complex%2C_delta/epsilon_subunit-6
miR9555-5p	BnaA06g00870D	chrA06	2.5	615072	615092	609868	615315	+	UCUUAGUACUUCGCGAUUACA	Cleavage	21	AT1G79920::Heat_shock_protein_70_(Hsp_70)_family_protein-2
miR9555-5p	BnaA07g00620D	chrA07	2.5	451818	451798	449811	451954	-	GUUUUACCGCAAAGCUUGGAA	Cleavage	21	AT2G20830::folic_acid_binding_/_transferase-3
miR9555-5p	BnaC08g36180D	chrC08	2.5	33590698	33590718	33590561	33590767	+	CUUUUACCGCAAAGCUUGGAA	Cleavage	21	AT2G20835::hypothetical_protein-1
miR9555-5p	BnaA09g43580D	chrA09	2.5	30144643	30144663	30144506	30144837	+	CUUUUACCGCAAAGCUUGGAA	Cleavage	21	AT2G20835::hypothetical_protein-2
miR9555-5p	BnaA04g29300D	chrA04_random	2.5	1303465	1303445	1303160	1304112	-	GCCUAGAAUCUCGUAAUUACA	Cleavage	21	AT2G40330::PYR1-like_6
miR9555-5p	BnaA10g18730D	chrA10	2.5	13490929	13490949	13488375	13492405	+	GGUCAGAACCCUGCAGUUACG	Cleavage	21	AT5G15450::casein_lytic_proteinase_B3
miR9556-3p	BnaA06g11230D	chrA06	2.5	5882809	5882829	5877888	5885037	+	UUGCAAAUUGGUGAAUGUAGA	Cleavage	21	AT1G16710::histone_acetyltransferase_of_the_CBP_family_12
miR9556-3p	BnaC05g12770D	chrC05	2.5	7456894	7456914	7452430	7459552	+	UUGCAAAUUGGUGAAUGUAGA	Cleavage	21	AT1G16710::histone_acetyltransferase_of_the_CBP_family_12
miR9556-3p	BnaC06g31500D	chrC06	2.5	32034857	32034877	32034077	32035462	+	GAGGCAAGUGGUGGAAGUAGA	Cleavage	21	AT1G70480::OBP32pep%2C_putative_(DUF220)-1
miR9556-3p	BnaA08g05470D	chrA08	2.5	5399794	5399774	5399039	5400475	-	GAGGCAAGUGGUGGAAGUAGA	Cleavage	21	AT1G70480::OBP32pep%2C_putative_(DUF220)-2
miR9556-5p	BnaA09g16370D	chrA09	2.5	9746546	9746526	9746504	9747145	-	CUACUAUUAUAAGCAAUUGAC	Translation	21	[Source:UniProtKB/TrEMBL;Acc:A0A078H501]::
miR9556-5p	BnaC07g14280D	chrC07	2.5	20147015	20146995	20146631	20148513	-	GCACUUCUAUCGUCAGUUGAC	Cleavage	21	AT1G21720::proteasome_beta_subunit_C1
miR9556-5p	BnaAnng36740D	chrAnn_random	2.5	41698394	41698414	41697020	41698786	+	GCACUUCUGUCAUCAGUUGAC	Cleavage	21	AT1G21720::proteasome_beta_subunit_C1
miR9556-5p	BnaA03g42330D	chrA03	2.5	21252816	21252796	21251455	21254957	-	UUACUACUAUCAUCAAUGGAU	Cleavage	21	AT4G16070::lipase_class_3_family_protein-1
miR9556-5p	BnaA09g37610D	chrA09	2.5	27087900	27087917	27082315	27091998	+	GGACUAUUAUCACUAGUUGGU	Cleavage	21	gene::symbol:BnaA09g37610D
miR9557-3p	BnaC01g27790D	chrC01	2.5	25389039	25389019	25384748	25389212	-	GAUUUUGUGUUUCGAUUUAGC	Cleavage	21	AT1G58200::MSCS-like_3
miR9557-3p	BnaC01g22950D	chrC01	2.5	16616315	16616335	16615123	16617308	+	GUCUUUGCGUUCCAGCUCAGG	Cleavage	21	AT3G22890::ATP_sulfurylase_1
miR9557-5p	BnaCnng00730D	chrCnn_random	2.5	909172	909192	909146	910769	+	ACACAGACUUGAAACGCAGAA	Cleavage	21	AT2G20810::galacturonosyltransferase_10
miR9557-5p	BnaC03g19100D	chrC03	2.5	9893022	9893042	9892099	9895442	+	AGACUGUGUUGAAGCGUAAAA	Cleavage	21	AT2G34730::myosin_heavy_chain-like_protein
miR9557-5p	BnaCnng27890D	chrCnn_random	2.5	26490784	26490804	26490246	26491538	+	AUACCGAGUUGAAACGGAAAC	Cleavage	21	AT2G40230::HXXXD-type_acyl-transferase_family_protein-6
miR9557-5p	BnaAnng21320D	chrAnn_random	2.5	23655987	23656007	23655446	23656741	+	AGACCGAGUUGAAACGGAAAC	Cleavage	21	AT2G40230::HXXXD-type_acyl-transferase_family_protein-7
miR9557-5p	BnaC05g39250D	chrC05	2.5	37809529	37809549	37809474	37811449	+	CAACCGAGUUGAAACACAGAG	Cleavage	21	AT3G14410::Nucleotide/sugar_transporter_family_protein-2
miR9557-5p	BnaC03g03000D	chrC03	2.5	1461845	1461825	1458657	1464194	-	CGGCUGAGCUGAAAUGCAAAA	Cleavage	21	AT5G07350::TUDOR-SN_protein_1
miR9558-3p	BnaA02g01360D	chrA02	2.5	620041	620020	611410	621483	-	UCAGGAAAUGUUUGGCUUUCAG	Cleavage	22	AT1G05570::callose_synthase_1
miR9558-3p	BnaA07g36310D	chrA07_random	2	281404	281383	275703	285569	-	CAAGGAAAUCUCUUGCUUGCAA	Translation	22	AT2G35075::hypothetical_protein-1
miR9558-3p	BnaC04g01530D	chrC04	1.5	1122877	1122856	1122155	1123059	-	CAUGGAAAUGUCUGCCUUGCGA	Cleavage	22	AT2G40730::kinase_family_with_ARM_repeat_domain-containing_protein-5
miR9558-3p	BnaC04g01520D	chrC04	1.5	1116645	1116624	1115923	1117177	-	CAUGGAAAUGUCUGCCUUGCGA	Cleavage	22	AT2G40730::kinase_family_with_ARM_repeat_domain-containing_protein-6
miR9558-3p	BnaCnng06140D	chrCnn_random	2.5	5548672	5548651	5547205	5549023	-	GCAUGAAAUGGCUGGUUUGCAA	Cleavage	22	AT3G02970::EXORDIUM_like_6
miR9558-3p	BnaA03g32580D	chrA03	1	15733731	15733710	15731860	15733799	-	AGAAGAAAUGUCUGGCUUGCAA	Cleavage	22	AT3G13020::hAT_transposon_superfamily_protein-1
miR9558-3p	BnaC03g73690D	chrC03_random	0	1704308	1704329	1703775	1706222	+	AGAGGAAAUGUCUGGCUUGCAA	Cleavage	22	AT3G13020::hAT_transposon_superfamily_protein-7
miR9558-3p	BnaA05g24430D	chrA05	2	18263738	18263717	18260686	18264396	-	UGGUGAAAUCUCUGGCUUGCAA	Cleavage	22	AT3G15180::ARM_repeat_superfamily_protein-1
miR9558-3p	BnaC05g38440D	chrC05	2	37183474	37183453	37180458	37184204	-	UGGUGAAAUCUCUGGCUUGCAA	Cleavage	22	AT3G15180::ARM_repeat_superfamily_protein-2
miR9558-3p	BnaA09g22480D	chrA09	2	15035822	15035801	15035381	15036696	-	AGAUGAAGUGUCUGGUUUGCAA	Cleavage	22	AT4G10490::2-oxoglutarate_(2OG)_and_Fe(II)-dependent_oxygenase_superfamily_protein
miR9558-3p	BnaC09g24440D	chrC09	2	22509296	22509275	22508855	22510261	-	AGAUGAAGUGUCUGGUUUGCAA	Cleavage	22	AT4G10490::2-oxoglutarate_(2OG)_and_Fe(II)-dependent_oxygenase_superfamily_protein
miR9558-3p	BnaC09g24430D	chrC09	2	22508179	22508200	22507840	22508620	+	AGAUGAAGUGUCUGGUUUGCAA	Cleavage	22	AT4G10490::2-oxoglutarate_(2OG)_and_Fe(II)-dependent_oxygenase_superfamily_protein
miR9558-3p	BnaC09g24420D	chrC09	2	22473144	22473123	22472461	22474039	-	AGAUGAAGUGUCUGGUUUGCAA	Cleavage	22	AT4G10490::2-oxoglutarate_(2OG)_and_Fe(II)-dependent_oxygenase_superfamily_protein
miR9558-3p	BnaA10g12500D	chrA10	2.5	10281123	10281144	10279854	10281235	+	UCGGGAAAUGUUAGGCUUGUGA	Translation	22	AT5G59500::protein_C-terminal_S-isoprenylcysteine_carboxyl_O-methyltransferase-2
miR9558-5p	BnaA07g02200D	chrA07	2.5	1844468	1844489	1843571	1845007	+	UGUUGUAAGCCAUGACAUCUCU	Translation	22	AT1G02300::Cysteine_proteinases_superfamily_protein
miR9558-5p	BnaAnng17870D	chrAnn_random	2.5	18819019	18818998	18817379	18819822	-	UGUUGUAAGCCAUGACAUCUCU	Translation	22	AT1G02300::Cysteine_proteinases_superfamily_protein
miR9558-5p	BnaC05g11760D	chrC05	2.5	6828693	6828713	6827470	6829055	+	GAUUGUUGGCCGGACAUCUCU	Cleavage	21	AT1G15430::hypothetical_protein_(DUF1644)-2
miR9558-5p	BnaC06g28950D	chrC06	2.5	30106734	30106719	30105057	30107716	-	CCUUGCAGGUCCGACAUCUUU	Translation	21	AT1G67800::Copine_(Calcium-dependent_phospholipid-binding_protein)_family-2
miR9558-5p	BnaAnng14100D	chrAnn_random	2.5	15248454	15248469	15247477	15249773	+	CCUUGCAGGUCCGACAUCUUU	Translation	21	AT1G67800::Copine_(Calcium-dependent_phospholipid-binding_protein)_family-3
miR9558-5p	BnaA07g34240D	chrA07	2.5	23355387	23355407	23349389	23356502	+	UCUUGCACGCCAGUCAUUUCU	Cleavage	21	AT1G78590::NAD(H)_kinase_3
miR9558-5p	BnaC06g39010D	chrC06	2.5	36355956	36355976	36355003	36357060	+	UCUUGCACGCCAGUCAUUUCU	Cleavage	21	AT1G78590::NAD(H)_kinase_3
miR9558-5p	BnaC04g35520D	chrC04	2.5	37050609	37050629	37048798	37051870	+	CUUUGUAAGUCAUACAUCUUU	Translation	21	AT2G22980::serine_carboxypeptidase-like_13
miR9558-5p	BnaA01g02800D	chrA01	2	1376657	1376637	1374613	1380567	-	AGUUCCAAGCCAGACAUCUCA	Cleavage	21	AT4G34310::alpha/beta-Hydrolases_superfamily_protein-1
miR9559-3p	BnaA06g04500D	chrA06	2	2664853	2664833	2661821	2665063	-	ACUUUGGAUUUCGUUUAUCGU	Cleavage	21	AT1G08040::trimethylguanosine_synthase_(DUF707)-3
miR9559-3p	BnaC08g16880D	chrC08	2.5	20693011	20693031	20692002	20696375	+	CUUUUGGAUUUCGUUCAUGGG	Cleavage	21	AT1G16180::Serinc-domain_containing_serine_and_sphingolipid_biosynthesis_protein-2
miR9559-3p	BnaA09g56410D	chrA09_random	1.5	3725074	3725054	3724157	3725717	-	CUUUUGGAUUUCGUUCAUGGU	Cleavage	21	AT1G16180::Serinc-domain_containing_serine_and_sphingolipid_biosynthesis_protein-3
miR9559-3p	BnaAnng35710D	chrAnn_random	2.5	40486102	40486122	40485144	40487369	+	CUUUUGGAUUUCGUUCAUGGG	Cleavage	21	AT1G16180::Serinc-domain_containing_serine_and_sphingolipid_biosynthesis_protein-4
miR9559-3p	BnaC08g06420D	chrC08	2.5	8948283	8948303	8947842	8949674	+	GCUUUGGAUUUCGAUCAGUGU	Cleavage	21	AT1G23790::dicer-like_protein_(DUF936)-1
miR9559-3p	BnaC09g23250D	chrC09	2.5	20793550	20793530	20793479	20795875	-	GAUUCGGGUUUUGUUCGUUGU	Cleavage	21	AT1G63140::O-methyltransferase_family_protein-1
miR9559-3p	BnaCnng10690D	chrCnn_random	2.5	9705521	9705541	9702566	9705675	+	GAUUCGGGUUUUGUUCGUUGU	Cleavage	21	AT1G63140::O-methyltransferase_family_protein-5
miR9559-3p	BnaCnng54310D	chrCnn_random	1.5	54098112	54098092	54097583	54099609	-	UCUUUUGAUUUCGUUUAUUGU	Cleavage	21	AT2G16595::Translocon-associated_protein_(TRAP)%2C_alpha_subunit-3
miR9559-3p	BnaC04g07870D	chrC04	2	5919633	5919613	5915984	5919841	-	GUUUUGGAUUUUGUUCGUUGA	Cleavage	21	AT2G37440::DNAse_I-like_superfamily_protein
miR9559-3p	BnaC09g49380D	chrC09	2	47807000	47806980	47804987	47810311	-	GCUUUUGAUUUGGUUCAUUGU	Translation	21	AT2G39750::S-adenosyl-L-methionine-dependent_methyltransferases_superfamily_protein-3
miR9559-3p	BnaC03g25420D	chrC03	2.5	14271833	14271813	14271744	14274181	-	UUUUUGUAUUUUGUUUGUUGU	Cleavage	21	AT2G45730::eukaryotic_initiation_factor_3_gamma_subunit_family_protein-1
miR9559-3p	BnaA03g56950D	chrA03_random	2.5	928382	928362	928292	930684	-	UUUUUGUAUUUUGUUUGUUGU	Cleavage	21	AT2G45730::eukaryotic_initiation_factor_3_gamma_subunit_family_protein-4
miR9559-3p	BnaA03g31880D	chrA03	2.5	15398022	15398002	15397978	15400565	-	UUUUUGGAAUUGGUUUAUUGU	Translation	21	AT3G11620::alpha/beta-Hydrolases_superfamily_protein-5
miR9559-3p	BnaC03g73420D	chrC03_random	2.5	1538454	1538474	1534946	1538498	+	UUUUUGGAAUUGGUUUAUUGU	Translation	21	AT3G11710::lysyl-tRNA_synthetase_1
miR9559-3p	BnaA06g30090D	chrA06	2.5	20399508	20399488	20396492	20400130	-	ACUUUGGAAUUGGUUUAUUGU	Translation	21	AT5G48610::myb-like_protein_X-1
miR9559-3p	BnaC09g28170D	chrC09	2.5	30435287	30435267	30435026	30438822	-	UCUUUUGAUUGUGUUCAUUGU	Translation	21	AT5G51950::Glucose-methanol-choline_(GMC)_oxidoreductase_family_protein-2
miR9559-3p	BnaC07g36710D	chrC07	2.5	38675523	38675503	38675192	38677819	-	GAUUUUGAUUUUGUUCAUUGG	Cleavage	21	gene::symbol:BnaC07g36710D
miR9559-5p	BnaCnng51690D	chrCnn_random	2.5	51168728	51168748	51163221	51170611	+	GAAUGAUAAUCAAAAUCCAAA	Cleavage	21	[Source:UniProtKB/TrEMBL;Acc:A0A078JLF4]::
miR9559-5p	BnaAnng24410D	chrAnn_random	2	28243404	28243384	28243365	28243673	-	AUACAACGACCCAAAUCCAAA	Translation	21	[Source:UniProtKB/TrEMBL;Acc:A0A078JM51]::
miR9559-5p	BnaC08g42910D	chrC08	2.5	36893847	36893827	36892362	36895331	-	GAUCAAGGACCAAAAUCUAAA	Cleavage	21	AT1G08920::ERD_(early_response_to_dehydration)_six-like_1
miR9559-5p	BnaA06g07030D	chrA06	2.5	3759722	3759702	3759299	3762214	-	CAAUGAUGACCAGAAUCUGAA	Cleavage	21	AT1G11350::S-domain-1_13
miR9559-5p	BnaC05g08670D	chrC05	2.5	4555824	4555804	4555405	4557564	-	CAAUGAUGACCAGAAUCUGAA	Cleavage	21	AT1G11350::S-domain-1_13
miR9559-5p	BnaC09g10920D	chrC09	2.5	7456005	7456025	7453875	7456257	+	UGAUUAUGAACAAAAUCCAAA	Cleavage	21	AT1G12270::stress-inducible_protein
miR9559-5p	BnaC09g13120D	chrC09	2.5	9694018	9693998	9693808	9696655	-	UGAUCAUGAACAAAAUCCAAA	Cleavage	21	AT1G12270::stress-inducible_protein
miR9559-5p	BnaA09g10630D	chrA09	2.5	5427344	5427364	5425239	5427564	+	UGAUUAUGAACAAAAUCCAAA	Cleavage	21	AT1G12270::stress-inducible_protein
miR9559-5p	BnaA09g12780D	chrA09	2.5	6805242	6805222	6805009	6807840	-	UGAUCAUGAACAAAAUCCAAA	Cleavage	21	AT1G12270::stress-inducible_protein
miR9559-5p	BnaA02g36020D	chrA02_random	2.5	660862	660842	659501	661853	-	CUGCAAUGACCAAUGUCCAGA	Cleavage	21	AT1G19660::Wound-responsive_family_protein
miR9559-5p	BnaCnng53830D	chrCnn_random	2.5	53535741	53535761	53534749	53537168	+	CAGCAAUGACCAAUGUCCAGA	Cleavage	21	AT1G19660::Wound-responsive_family_protein
miR9559-5p	BnaA08g18090D	chrA08	2.5	14230138	14230158	14228998	14230375	+	CUGUGAUGAUCAAAAUUCAAA	Cleavage	21	AT1G29260::peroxin_7
miR9559-5p	BnaC03g59440D	chrC03	2.5	48692325	48692305	48688751	48701990	-	GAAUGAUAAUCAAAAUCCAAA	Cleavage	21	AT1G29750::receptor-like_kinase_in_flowers_1
miR9559-5p	BnaA09g54360D	chrA09_random	2.5	2534992	2534972	2530839	2535102	-	ACCCAGUAACCAAAAUCCAAA	Cleavage	21	AT1G30820::CTP_synthase_family_protein-11
miR9559-5p	BnaA09g15080D	chrA09	2.5	8750009	8750029	8749024	8750514	+	AUGUAAUGACCAAAAUCCGAC	Cleavage	21	AT1G57750::cytochrome_P450%2C_family_96%2C_subfamily_A%2C_polypeptide_15
miR9559-5p	BnaC07g47200D	chrC07	2.5	44533834	44533814	44533219	44534822	-	AAGCAAUGACCAAGAUCCGAC	Cleavage	21	AT1G65340::cytochrome_P450%2C_family_96%2C_subfamily_A%2C_polypeptide_3
miR9559-5p	BnaA06g40610D	chrA06_random	2.5	2104898	2104878	2104290	2105886	-	AAGCAAUGACCAAGAUCCGAC	Cleavage	21	AT1G65340::cytochrome_P450%2C_family_96%2C_subfamily_A%2C_polypeptide_3
miR9559-5p	BnaC02g18790D	chrC02	2.5	15031702	15031722	15030313	15032937	+	GAAUGAUGAGCAAAGUCCAAA	Cleavage	21	AT1G68920::basic_helix-loop-helix_(bHLH)_DNA-binding_superfamily_protein
miR9559-5p	BnaA09g52820D	chrA09_random	2	668597	668577	666454	668617	-	AGACAAAAACCAAAAUCCAAA	Cleavage	21	AT2G18510::RNA-binding_(RRM/RBD/RNP_motifs)_family_protein
miR9559-5p	BnaC04g14740D	chrC04	2.5	12177787	12177807	12176683	12178144	+	UUACGAUGACCAGAACCCAAA	Cleavage	21	AT2G30080::ZIP_metal_ion_transporter_family
miR9559-5p	BnaA05g12290D	chrA05	2.5	7093424	7093444	7091759	7093649	+	CUACGAUGACCAGAACCCAAA	Cleavage	21	AT2G30080::ZIP_metal_ion_transporter_family
miR9559-5p	BnaC04g43320D	chrC04	2	43655221	43655241	43653827	43655251	+	AGAUAAUGACCAAAAUCUAGG	Cleavage	21	AT2G32740::galactosyltransferase_13
miR9559-5p	BnaA03g28790D	chrA03	2.5	14021677	14021697	14019049	14022723	+	GCACAGUGGCCAGAAUCUGAA	Cleavage	21	AT3G04810::NIMA-related_kinase_2
miR9559-5p	BnaA07g07090D	chrA07	2	7431092	7431112	7431073	7434544	+	UGACAUUCACCAAAAUCCAAA	Cleavage	21	AT3G12220::serine_carboxypeptidase-like_16
miR9559-5p	BnaA05g24740D	chrA05	2.5	18459348	18459328	18459035	18464103	-	AAGCAAUGACCAUGAUCCAGA	Translation	21	AT3G14840::Leucine-rich_repeat_transmembrane_protein_kinase
miR9559-5p	BnaA05g24730D	chrA05	2.5	18447599	18447579	18447259	18456026	-	AAGCAAUGACCAUGAUCCAGA	Translation	21	AT3G14840::Leucine-rich_repeat_transmembrane_protein_kinase
miR9559-5p	BnaA05g24690D	chrA05	2.5	18405195	18405175	18404677	18415904	-	AAGCAAUGACCAUGAUCCAGA	Translation	21	AT3G14840::Leucine-rich_repeat_transmembrane_protein_kinase
miR9559-5p	BnaC05g38740D	chrC05	2.5	37336215	37336195	37335875	37344078	-	AAGCAAUGACCAUGAUCCAGA	Translation	21	AT3G14840::Leucine-rich_repeat_transmembrane_protein_kinase
miR9559-5p	BnaC05g38720D	chrC05	2.5	37327743	37327723	37327403	37330301	-	AAGCAAUGACCAUGAUCCAGA	Translation	21	AT3G14840::Leucine-rich_repeat_transmembrane_protein_kinase
miR9559-5p	BnaA01g28880D	chrA01	2.5	20031615	20031595	20028882	20031638	-	ACACAGUGAUCAAGAUUCAAG	Cleavage	21	AT3G15390::silencing_defective_5
miR9559-5p	BnaC05g37040D	chrC05	2.5	36223859	36223839	36221768	36226030	-	UGAUGAUGAGCAAAAUUCAAA	Cleavage	21	AT3G16320::Tetratricopeptide_repeat_(TPR)-like_superfamily_protein
miR9559-5p	BnaA06g09710D	chrA06	2	5195805	5195825	5195474	5197005	+	UGACGAUGACCAAAAUCCUAA	Cleavage	21	AT3G21380::Mannose-binding_lectin_superfamily_protein
miR9559-5p	BnaC05g11200D	chrC05	2	6576561	6576581	6576237	6577835	+	UGACGAUGACCAAAAUCCUAA	Cleavage	21	AT3G21380::Mannose-binding_lectin_superfamily_protein
miR9559-5p	BnaC01g43710D	chrC01_random	2	3302667	3302687	3302298	3304616	+	UGACGAUGACCAAAAUCCUAA	Cleavage	21	AT3G21380::Mannose-binding_lectin_superfamily_protein
miR9559-5p	BnaA09g36240D	chrA09	2.5	26276812	26276832	26271363	26276841	+	UCACAAUCACCAAAAUUCAGG	Cleavage	21	AT3G56930::DHHC-type_zinc_finger_family_protein
miR9559-5p	BnaAnng26310D	chrAnn_random	2.5	30222845	30222825	30220160	30222950	-	UUAUGAUGAUCAAAAUUCAGA	Cleavage	21	AT4G14820::Pentatricopeptide_repeat_(PPR)_superfamily_protein
miR9559-5p	BnaA05g15530D	chrA05	2.5	10070215	10070235	10070018	10071607	+	CCAUAAUCACCAAAGUCCAGA	Cleavage	21	AT5G28080::Protein_kinase_superfamily_protein
miR9559-5p	BnaAnng05540D	chrAnn_random	1.5	5917827	5917807	5917802	5921015	-	ACAAAAUGAUCAAAAUCCAAA	Cleavage	21	AT5G42250::Zinc-binding_alcohol_dehydrogenase_family_protein-1
miR9559-5p	BnaC03g15500D	chrC03	2.5	7757076	7757096	7756090	7757587	+	AAGCAAUGGCCAAGAUCCGAG	Cleavage	21	AT5G52320::cytochrome_P450%2C_family_96%2C_subfamily_A%2C_polypeptide_4
miR9559-5p	BnaA03g12650D	chrA03	2.5	5770419	5770439	5770250	5770930	+	AAGCAAUGGCCAAGAUCCGAG	Cleavage	21	AT5G52320::cytochrome_P450%2C_family_96%2C_subfamily_A%2C_polypeptide_4
miR9559-5p	BnaA06g24270D	chrA06	2.5	16830209	16830190	16829184	16832131	-	ACACAAUCACUAAAGUCUAAA	Cleavage	21	AT5G65380::MATE_efflux_family_protein
miR9559-5p	BnaC05g38760D	chrC05	2.5	37377862	37377842	37377522	37378343	-	AAGCAAUGACCAUGAUCCAGA	Translation	21	gene::symbol:BnaC05g38760D
miR9559-5p	BnaC07g09210D	chrC07	2	14441303	14441283	14441150	14445831	-	GGACGAUGAUCAGAAUCCGAA	Cleavage	21	gene::symbol:BnaC07g09210D
miR9560-3p	BnaC08g20550D	chrC08	2	23263534	23263511	23259959	23264163	-	UAUAUAGAGCUAGAACUAAUAUGA	Cleavage	24	AT3G48870::Clp_ATPase
miR9560-5p	BnaA08g02200D	chrA08	2	1772349	1772372	1765360	1773106	+	GGGGCUGUUUGUUUCACCAUUUGU	Cleavage	24	AT1G50200::Alanyl-tRNA_synthetase
miR9560-5p	BnaC06g12320D	chrC06	1.5	14804514	14804537	14802662	14804732	+	CAGGUUAUUUGUUGCACCACUUGU	Translation	24	AT1G66900::alpha/beta-Hydrolases_superfamily_protein-1
miR9560-5p	BnaA06g20720D	chrA06	2.5	14257877	14257854	14257683	14260642	-	GAGGCUGUUCGUUUCACCAUCUGU	Cleavage	24	AT3G47940::DNAJ_heat_shock_family_protein-2
miR9560-5p	BnaC07g45840D	chrC07	2.5	43701126	43701149	43699325	43702463	+	UCAGGGUUUUGUUCCACUACCUGU	Cleavage	24	AT4G35890::winged-helix_DNA-binding_transcription_factor_family_protein
miR9560-5p	BnaA02g30230D	chrA02	2	21905365	21905342	21905152	21907039	-	AGGGUUAUUUGUUGUACCACUUGU	Translation	24	AT5G38220::alpha/beta-Hydrolases_superfamily_protein-1
miR9560-5p	BnaC09g20300D	chrC09	1.5	17347950	17347927	17347589	17352470	-	GUAUUUAUUUGUUUUACCACUUGU	Cleavage	24	AT5G47620::RNA-binding_(RRM/RBD/RNP_motifs)_family_protein-2
miR9561-3p	BnaA09g39740D	chrA09	2.5	28113965	28113986	28113040	28114196	+	CUUGAUUCAUUCAGAGUCUUUC	Cleavage	22	[Source:UniProtKB/TrEMBL;Acc:A0A078FH46]::
miR9561-3p	BnaA06g13260D	chrA06	2.5	6949322	6949343	6948643	6949367	+	ACAGAGUUUUGCAGAGUUUCUU	Cleavage	22	[Source:UniProtKB/TrEMBL;Acc:A0A078GMX8]::
miR9561-3p	BnaA08g00740D	chrA08	2.5	526722	526744	526065	530608	+	GAUGAGUCUUUUCAGAGUUUCUC	Translation	23	AT1G17500::ATPase_E1-E2_type_family_protein_/_haloacid_dehalogenase-like_hydrolase_family_protein
miR9561-3p	BnaC03g70110D	chrC03	2.5	59790109	59790087	59786285	59790766	-	GAUGAGUCUUUUCAGAGUUUCUC	Translation	23	AT1G17500::ATPase_E1-E2_type_family_protein_/_haloacid_dehalogenase-like_hydrolase_family_protein
miR9561-3p	BnaA02g25860D	chrA02	2.5	18946150	18946129	18942682	18947826	-	UUCGGCUCUUUCAGAGUUUCUU	Cleavage	22	AT2G01690::ARM_repeat_superfamily_protein-2
miR9561-3p	BnaC02g34100D	chrC02	2.5	36391379	36391358	36387879	36393039	-	UUCGGCUCUUUCAGAGUUUCUU	Cleavage	22	AT2G01690::ARM_repeat_superfamily_protein-6
miR9561-3p	BnaC04g48140D	chrC04	2.5	46907772	46907793	46907666	46909003	+	UCAGAGUCUCUCAGUGUUUCUC	Cleavage	22	AT2G42190::rho_GTPase-activating_gacO-like_protein-4
miR9561-3p	BnaA07g15180D	chrA07	2.5	13213428	13213407	13211874	13215222	-	UCUAAGUCUUUCGGUGUCUCUC	Cleavage	22	AT3G27170::chloride_channel_B
miR9561-3p	BnaC04g33870D	chrC04	2	35372574	35372595	35368725	35373895	+	UCUGAGUCUUUCGGUGUCUCUU	Cleavage	22	AT3G27170::chloride_channel_B
miR9561-3p	BnaC06g13300D	chrC06	2.5	16040492	16040471	16038958	16042411	-	UCUAAGUCUUUCGGUGUCUCUC	Cleavage	22	AT3G27170::chloride_channel_B
miR9561-3p	BnaA10g12350D	chrA10	2.5	10183224	10183203	10182988	10185545	-	UUCGAGUCUUGCACGGUCUCUC	Translation	22	AT3G62030::rotamase_CYP_4
miR9561-3p	BnaC08g32070D	chrC08	2	31238007	31238028	31237016	31238260	+	CUUGAUUCAUUCAGAGUCUCUC	Cleavage	22	AT3G62190::Chaperone_DnaJ-domain_superfamily_protein-1
miR9561-3p	BnaC02g04170D	chrC02	2.5	2125474	2125453	2121744	2125617	-	GUUGGGGUUUUCAGAGUUUCUC	Cleavage	22	AT5G12000::kinase_with_adenine_nucleotide_alpha_hydrolases-like_domain-containing_protein-2
miR9561-3p	BnaC05g24700D	chrC05	2.5	19180743	19180763	19180575	19181513	+	ACAGAUUCUUUCAAAGUCUCUU	Translation	22	gene::symbol:BnaC05g24700D
miR9561-5p	BnaC05g09170D	chrC05	2.5	4966411	4966433	4960244	4966551	+	UGAAAAGAUUGGUGAGAGAUUUU	Cleavage	23	AT1G12930::ARM_repeat_superfamily_protein-2
miR9561-5p	BnaC04g20180D	chrC04	2.5	21226746	21226724	21221801	21228844	-	GUGUGGGAUUGAUGAGAGACUCA	Cleavage	23	AT1G63020::nuclear_RNA_polymerase_D1A
miR9561-5p	BnaC03g43200D	chrC03	2.5	28018127	28018105	28015888	28019261	-	UAAUGAGACUGGUGGAAGACUUA	Cleavage	23	AT1G67520::lectin_protein_kinase_family_protein-1
miR9561-5p	BnaA05g23620D	chrA05	2.5	17821757	17821735	17818286	17822812	-	UAAUGAGACUGGUGGAAGGCUCA	Cleavage	23	AT1G67520::lectin_protein_kinase_family_protein-2
miR9561-5p	BnaA07g26770D	chrA07	2.5	19588045	19588067	19587430	19590881	+	ACGGAAGAUUGGGGAGAGACUCU	Translation	23	AT1G68010::hydroxypyruvate_reductase
miR9561-5p	BnaC06g29160D	chrC06	2.5	30216099	30216121	30211211	30218688	+	ACGGAAGAUUGGGGAGAGACUCU	Translation	23	AT1G68010::hydroxypyruvate_reductase
miR9561-5p	BnaC06g26170D	chrC06	2.5	27866323	27866301	27864350	27867046	-	ACGGAAGAUUGGGGAGAGACUCU	Translation	23	AT1G68010::hydroxypyruvate_reductase
miR9561-5p	BnaA04g16750D	chrA04	2.5	13701444	13701422	13697670	13702214	-	AACAAAGACUGGAGAGAGGCUUG	Translation	23	AT2G28880::para-aminobenzoate_(PABA)_synthase_family_protein
miR9561-5p	BnaC05g35600D	chrC05	2	34915598	34915576	34915558	34918478	-	AGGGGUGACUGGUGAGAGACUUA	Cleavage	23	AT3G17880::tetraticopeptide_domain-containing_thioredoxin
miR9561-5p	BnaC03g75290D	chrC03_random	2.5	3708902	3708880	3708046	3709488	-	AUGAAAUGCUGGUGAGAGACUCU	Cleavage	23	AT4G14170::Pentatricopeptide_repeat_(PPR)_superfamily_protein
miR9561-5p	BnaC09g04550D	chrC09	2.5	2612151	2612173	2609972	2613342	+	CGAAGAGGUUGUUGAGAGACUCA	Cleavage	23	AT5G24120::sigma_factor_E
miR9561-5p	BnaC09g35410D	chrC09	2.5	38771322	38771300	38771034	38774268	-	AAAGAAGACUGAAGAGAGAUUCA	Translation	23	AT5G60100::pseudo-response_regulator_3
miR9562-3p	BnaA05g09030D	chrA05	2.5	4959043	4959063	4958949	4961816	+	UGGUUUUGGAGUUGUGAAUAA	Cleavage	21	AT1G30620::NAD(P)-binding_Rossmann-fold_superfamily_protein
miR9562-3p	BnaCnng22570D	chrCnn_random	2.5	21158089	21158109	21157998	21160836	+	UGGUUUUGGAGUUGUGAAUAA	Cleavage	21	AT1G30620::NAD(P)-binding_Rossmann-fold_superfamily_protein
miR9562-3p	BnaCnng19040D	chrCnn_random	2.5	17807642	17807662	17805320	17807691	+	UAAGUGUGCACUUGUGAAUAA	Translation	21	AT1G66140::zinc_finger_protein_4
miR9562-3p	BnaAnng20550D	chrAnn_random	2.5	22608571	22608591	22606184	22608620	+	UAAGUGUGCACUUGUGAAUAA	Translation	21	AT1G66140::zinc_finger_protein_4
miR9562-3p	BnaC08g28500D	chrC08	2	29101689	29101669	29097516	29102372	-	GGGUUAUGCAGUUGUGAACAA	Cleavage	21	AT3G57520::seed_imbibition_2
miR9563-3p	BnaA03g46390D	chrA03	2	23800135	23800114	23799165	23801225	-	GAAAGAAUUCAUCUCUCGAUUU	Cleavage	22	[Source:UniProtKB/TrEMBL;Acc:A0A078F916]::
miR9563-3p	BnaA02g11560D	chrA02	2.5	6048308	6048287	6047791	6048327	-	ACAAGAAGUCAUCUCUUAAGUU	Cleavage	22	[Source:UniProtKB/TrEMBL;Acc:A0A078FU38]::
miR9563-3p	BnaC08g08530D	chrC08	2.5	12740744	12740724	12740723	12741426	-	CCUUUUGUCUCUUAGUUUUUA	Cleavage	21	[Source:UniProtKB/TrEMBL;Acc:A0A078G278]::
miR9563-3p	BnaA04g10480D	chrA04	2	9197609	9197588	9196380	9198502	-	GAAAGAAUUCAUCUCUCGAUUU	Cleavage	22	[Source:UniProtKB/TrEMBL;Acc:A0A078JXS8]::
miR9563-3p	BnaAnng33750D	chrAnn_random	2	38487292	38487271	38486318	38488907	-	GAAAGAAUUCAUCUCUCGAUUU	Cleavage	22	[Source:UniProtKB/TrEMBL;Acc:A0A078JXS8]::
miR9563-3p	BnaA06g11510D	chrA06	2.5	5981909	5981930	5980716	5982893	+	ACAAAAAUUCAUCUUUUGGUUU	Cleavage	22	AT1G17180::glutathione_S-transferase_TAU_25
miR9563-3p	BnaC06g06070D	chrC06	2.5	6587425	6587405	6586418	6587649	-	AAAUUUGUUUCUGAAUUUUUA	Translation	21	AT1G53030::Cytochrome_C_oxidase_copper_chaperone_(COX17)
miR9563-3p	BnaCnng41650D	chrCnn_random	2.5	40520604	40520584	40520568	40522023	-	GAGUUUUUCUUUUAACUUUUA	Cleavage	21	AT1G63090::phloem_protein_2-A11
miR9563-3p	BnaC05g20500D	chrC05	2.5	13899231	13899210	13898496	13904379	-	CCCAGAAUUCCUCUCUUACUUU	Cleavage	22	AT1G68750::phosphoenolpyruvate_carboxylase_4
miR9563-3p	BnaC06g35940D	chrC06	2.5	34646664	34646684	34646260	34648101	+	UCACUUGUUUCUUAGUUUUUU	Cleavage	21	AT1G75170::Sec14p-like_phosphatidylinositol_transfer_family_protein-1
miR9563-3p	BnaC01g04780D	chrC01	2.5	2490337	2490358	2490280	2493606	+	UCUAGGGUUCGUUUUUUAAUUU	Cleavage	22	AT2G13790::somatic_embryogenesis_receptor-like_kinase_4
miR9563-3p	BnaC09g09310D	chrC09	2	6040995	6041015	6040555	6045611	+	UCACUUGUCUCUUUGCUUUUG	Cleavage	21	AT2G17410::ARID/BRIGHT_DNA-binding_domain-containing_protein
miR9563-3p	BnaA05g01880D	chrA05	2.5	1055410	1055431	1054867	1056817	+	UGAAAGAUUCAUUUCUUGAUUU	Cleavage	22	AT2G40830::RING-H2_finger_C1A
miR9563-3p	BnaCnng65080D	chrCnn_random	2.5	64828720	64828741	64825921	64828748	+	CGAAGAAUUCACAUUUUAAUUU	Translation	22	AT4G00220::Lateral_organ_boundaries_(LOB)_domain_family_protein
miR9563-3p	BnaA09g22470D	chrA09	2.5	14992658	14992638	14992519	14994624	-	CGAUUUGGUUUUUAACUUUUA	Cleavage	21	AT4G10610::CTC-interacting_domain_12
miR9563-3p	BnaC01g22600D	chrC01	1.5	16134865	16134844	16133947	16135181	-	UUUAGAAUUCGUCUUUUGAUUU	Cleavage	22	AT4G15020::hAT_transposon_superfamily-1
miR9563-3p	BnaA10g15110D	chrA10	2.5	11844022	11844042	11842424	11844068	+	UUAUUUGUCUCGUAAUUUUUG	Translation	21	AT5G20290::Ribosomal_protein_S8e_family_protein
miR9563-3p	BnaC09g37460D	chrC09	2.5	40730156	40730176	40728363	40730244	+	UGAUUUGUCUCGUAAUUUUUG	Translation	21	AT5G20290::Ribosomal_protein_S8e_family_protein
miR9563-3p	BnaA09g05200D	chrA09	2	2560768	2560789	2555849	2562821	+	UGAAGAAUUCAUCUCAUGAUUU	Cleavage	22	AT5G23630::phosphate_deficiency_response_2
miR9563-3p	BnaA02g32800D	chrA02	2	23554606	23554627	23549529	23556675	+	UGAAGAAUUCAUCUCAUGAUUU	Cleavage	22	AT5G23630::phosphate_deficiency_response_2
miR9563-3p	BnaA02g23190D	chrA02	2	16207922	16207942	16206625	16209841	+	UUAUUUGUCUUUUGAUUUUUA	Cleavage	21	AT5G44290::Protein_kinase_superfamily_protein-2
miR9563-3p	BnaCnng19590D	chrCnn_random	2.5	18358965	18358945	18358943	18364749	-	GAAACUGUUUCUUAACUUUUA	Cleavage	21	AT5G57800::Fatty_acid_hydroxylase_superfamily
miR9563-3p	BnaC09g06780D	chrC09	2.5	4183039	4183019	4179633	4183039	-	AGAGAUUUCGUUUUUUAAUUU	Cleavage	21	AT5G65110::acyl-CoA_oxidase_2
miR9563-3p	BnaA09g07080D	chrA09	2.5	3459561	3459541	3456151	3459561	-	AGAGAUUUCGUUUUUUAAUUU	Cleavage	21	AT5G65110::acyl-CoA_oxidase_2
miR9563-3p	BnaA08g10980D	chrA08	2	10126580	10126559	10125359	10126615	-	GAAAGAAUUCAUCUCUCGAUUU	Cleavage	22	gene::symbol:BnaA08g10980D
miR9563-3p	BnaA10g24290D	chrA10	2.5	15879650	15879629	15877187	15880449	-	CCGAGAUUUCGUUUCUUGAUUU	Cleavage	22	gene::symbol:BnaA10g24290D
miR9563-3p	BnaC02g16040D	chrC02	2.5	11657861	11657840	11657344	11658730	-	ACAAGAAGUCAUCUCUUAAGUU	Cleavage	22	gene::symbol:BnaC02g16040D
miR9563-3p	BnaC05g45950D	chrC05	2.5	41638659	41638680	41638625	41639642	+	UUAAGAAGUCAUCUUUUGGUUU	Cleavage	22	gene::symbol:BnaC05g45950D
miR9563-5p	BnaC05g10960D	chrC05	2	6342694	6342671	6342619	6344626	-	AUUUUGGUUAGGAGACGAGUUCUG	Cleavage	24	AT1G14770::RING/FYVE/PHD_zinc_finger_superfamily_protein-2
miR9563-5p	BnaA05g35730D	chrA05_random	2.5	1145844	1145864	1144504	1146144	+	AGUAGAAUUUAAAAGACGGGU	Translation	21	AT1G52600::Peptidase_S24/S26A/S26B/S26C_family_protein-4
miR9563-5p	BnaA08g01320D	chrA08	2	1020418	1020398	1017517	1020659	-	AUUUAAAAUUGAGAGAUGGGU	Cleavage	21	AT1G53050::Protein_kinase_superfamily_protein-1
miR9563-5p	BnaA07g22250D	chrA07	2	17069281	17069301	17067575	17069428	+	UGUAAAAAUUAAGAGAUGAGU	Cleavage	21	AT1G74420::fucosyltransferase_3
miR9563-5p	BnaA02g26470D	chrA02	0.5	19537331	19537354	19535971	19537480	+	AUUGGAGUUAGGAGACGAGUUCUU	Cleavage	24	AT2G02540::homeobox_protein_21
miR9563-5p	BnaC02g34620D	chrC02	0.5	37217565	37217588	37216812	37217714	+	AUUGGAGUUAGGAGACGAGUUCUU	Cleavage	24	AT2G02540::homeobox_protein_21
miR9563-5p	BnaC01g14310D	chrC01	2.5	9586877	9586854	9585702	9587161	-	GAAGAAGUCAGGAGAAGAGUUCUU	Translation	24	AT4G22880::leucoanthocyanidin_dioxygenase
miR9563-5p	BnaA01g12530D	chrA01	2.5	6295542	6295519	6294325	6295940	-	GAAGAAGUCAGGAGAAGAGUUCUU	Translation	24	AT4G22880::leucoanthocyanidin_dioxygenase
miR9563-5p	BnaC09g45030D	chrC09	2	45565892	45565874	45564734	45570624	-	GCAAAAGUUAGGGGAUGAGUUUUU	Cleavage	24	gene::symbol:BnaC09g45030D
miR9564-3p	BnaA07g34960D	chrA07	2.5	23664882	23664861	23663597	23665130	-	GAGAAAAUGAUGACACAGCUCA	Translation	22	AT1G79480::Carbohydrate-binding_X8_domain_superfamily_protein-2
miR9564-3p	BnaA01g31450D	chrA01	2.5	21382823	21382802	21381880	21383537	-	CCGAAGACGAUUAUGCAGCUCA	Cleavage	22	AT3G10760::Homeodomain-like_superfamily_protein-1
miR9564-3p	BnaC09g29650D	chrC09	2.5	32289429	32289450	32285536	32289493	+	AACAAAAGGAUUGCACAGUUUG	Cleavage	22	AT5G53350::CLP_protease_regulatory_subunit_X
miR9564-3p	BnaC05g42310D	chrC05	2.5	39755330	39755309	39754815	39755669	-	CCCAAGACGAUUAUGCAGCUCA	Cleavage	22	gene::symbol:BnaC05g42310D
miR9564-5p	BnaA05g12270D	chrA05	2.5	7076617	7076640	7076175	7076750	+	UCAUUAGUUGUUUAAGCGUUUUGU	Translation	24	[Source:UniProtKB/TrEMBL;Acc:A0A078FCQ4]::
miR9564-5p	BnaCnng39900D	chrCnn_random	2.5	38473094	38473071	38471462	38473116	-	UCUUUAGUUGUGUACUAGUUUUGU	Translation	24	AT1G14080::fucosyltransferase_6
miR9564-5p	BnaC08g38690D	chrC08	2.5	34811608	34811631	34811134	34813161	+	CCCAAUGUUGUGUGGUCGUUUUGU	Cleavage	24	AT1G15780::mediator_of_RNA_polymerase_II_transcription_subunit_15a-like_protein-10
miR9564-5p	BnaA09g56720D	chrA09_random	2.5	3858167	3858144	3856429	3858579	-	CCCAAUGUUGUGUGGUCGUUUUGU	Cleavage	24	AT1G15780::mediator_of_RNA_polymerase_II_transcription_subunit_15a-like_protein-9
miR9564-5p	BnaC03g47500D	chrC03	2.5	32555471	32555494	32553799	32555600	+	UCUCUAGUUAUGUAAUGGUUUUGU	Cleavage	24	AT2G17120::lysm_domain_GPI-anchored_protein_2_precursor
miR9564-5p	BnaA05g07160D	chrA05	2.5	3860514	3860491	3859478	3860923	-	UAGGAAGCUCUUUAGUCGUUUUGU	Cleavage	24	AT2G37320::Tetratricopeptide_repeat_(TPR)-like_superfamily_protein
miR9564-5p	BnaA06g19610D	chrA06	2.5	12115503	12115526	12114425	12115576	+	UACGCAGCUUUGUAUUUGUUUUGU	Translation	24	AT3G43520::Transmembrane_proteins_14C
miR9564-5p	BnaCnng12010D	chrCnn_random	2.5	11445228	11445251	11443962	11445322	+	AACACAGCUUUGUAUUUGUUUUGU	Translation	24	AT3G43520::Transmembrane_proteins_14C
miR9564-5p	BnaC09g44310D	chrC09	2	45205443	45205466	45199868	45205778	+	UUUCUAUCUGUAUAAUCGUUUUGU	Cleavage	24	AT5G12430::Heat_shock_protein_DnaJ_with_tetratricopeptide_repeat-containing_protein
miR9564-5p	BnaA10g30100D	chrA10_random	2	2070904	2070927	2067086	2071217	+	UUUCUAUCUGUAUAAUCGUUUUGU	Cleavage	24	AT5G12430::Heat_shock_protein_DnaJ_with_tetratricopeptide_repeat-containing_protein
miR9564-5p	BnaAnng00310D	chrAnn_random	2.5	312781	312802	312781	312928	+	AUGAGUUGUAUAAUCGUUUUGA	Cleavage	22	gene::symbol:BnaAnng00310D
miR9564-5p	BnaC02g35590D	chrC02	2.5	38319197	38319220	38318755	38319330	+	UCAUUAGUUGUUUAAGCGUUUUGU	Translation	24	gene::symbol:BnaC02g35590D
miR9564-5p	BnaC04g35240D	chrC04	2.5	36679197	36679174	36679064	36680260	-	UCAUUAGUUGUUUAAGCGUUUUGU	Translation	24	gene::symbol:BnaC04g35240D
miR9565-3p	BnaA02g29090D	chrA02	2.5	21295616	21295637	21295594	21296358	+	CUUCUUUUUCACCUAGCUUCAG	Translation	22	[Source:UniProtKB/TrEMBL;Acc:A0A078IIK0]::
miR9565-3p	BnaC02g48180D	chrC02_random	2.5	4382461	4382482	4382388	4383206	+	CUUCUUUUUCACCUAGCUUCAG	Translation	22	[Source:UniProtKB/TrEMBL;Acc:A0A078J6E4]::
miR9565-3p	BnaCnng60660D	chrCnn_random	2.5	60499821	60499801	60499619	60499855	-	UGUUUCUUCUGCUAGCUUCAG	Cleavage	21	[Source:UniProtKB/TrEMBL;Acc:A0A078JTS0]::
miR9565-3p	BnaC05g19300D	chrC05	2.5	12791597	12791577	12790388	12791746	-	UUUCUUUUUCACUAGCUUUGA	Cleavage	21	AT1G24170::Nucleotide-diphospho-sugar_transferases_superfamily_protein
miR9565-3p	BnaC05g20520D	chrC05	2	13913171	13913191	13908445	13917482	+	CAUCUCCUUCCCUAGCUUCAG	Translation	21	AT1G25682::coiled-coil_protein_(DUF572)-1
miR9565-3p	BnaC07g11970D	chrC07	2	17392208	17392188	17390228	17393404	-	CAUCUCCUUCCCUAGCUUCAG	Translation	21	AT1G26110::decapping_5
miR9565-3p	BnaA08g19570D	chrA08	2	15028036	15028016	15026144	15029360	-	CAUCUCCUUCCCUAGCUUCAG	Translation	21	AT1G26110::decapping_5
miR9565-3p	BnaA07g37100D	chrA07_random	2	869023	869043	867916	870914	+	CAUCUCCUUCCCUAGCUUCAG	Translation	21	AT1G26110::decapping_5
miR9565-3p	BnaCnng29620D	chrCnn_random	2	28007692	28007672	28005822	28009022	-	CAUCUCCUUCCCUAGCUUCAG	Translation	21	AT1G26110::decapping_5
miR9565-3p	BnaA09g24870D	chrA09	2.5	17647729	17647749	17647230	17648587	+	CUCCUCCUUCACUAGUUUCAG	Cleavage	21	AT1G31817::Ribosomal_L18p/L5e_family_protein
miR9565-3p	BnaC01g02580D	chrC01	2.5	1359477	1359497	1349394	1363395	+	AUUUUCUUUCACAAGCUUUGG	Translation	21	AT2G17930::Phosphatidylinositol_3-_and_4-kinase_family_protein_with_FAT_domain-containing_protein-1
miR9565-3p	BnaA01g01520D	chrA01	2	819440	819460	809537	826586	+	AUUCUCUUUCACAAGCUUUGG	Translation	21	AT2G17930::Phosphatidylinositol_3-_and_4-kinase_family_protein_with_FAT_domain-containing_protein-2
miR9565-3p	BnaC03g18590D	chrC03	2.5	9527832	9527852	9524962	9528275	+	AAUCUUUUUCAAUAGCUUUGG	Translation	21	AT2G33360::cadherin_EGF_LAG_seven-pass_G-type_receptor%2C_putative_(DUF3527)-1
miR9565-3p	BnaA05g05490D	chrA05	2	2830532	2830552	2828818	2830656	+	UGUCUCUUUCAUUAGCUUCGU	Cleavage	21	AT2G40260::Homeodomain-like_superfamily_protein-6
miR9565-3p	BnaC06g42900D	chrC06_random	2.5	2441458	2441438	2440881	2442545	-	CUUCGUCUUCACUAGCUUCAG	Cleavage	21	AT2G46200::U11/U12_small_nuclear_ribonucleoprotein
miR9565-3p	BnaA07g38190D	chrA07_random	2.5	1513917	1513897	1513317	1515010	-	CUUCGUCUUCACUAGCUUCAG	Cleavage	21	AT2G46200::U11/U12_small_nuclear_ribonucleoprotein
miR9565-3p	BnaA05g00460D	chrA05	2.5	221708	221688	221467	223604	-	UAUCACUUUCACUAGCUUCGA	Cleavage	21	AT2G47490::NAD+_transporter_1
miR9565-3p	BnaC05g48380D	chrC05	1.5	42872835	42872855	42872768	42875582	+	AAUCUCUUUGACUAGCUUCGG	Cleavage	21	AT3G02250::O-fucosyltransferase_family_protein
miR9565-3p	BnaCnng05930D	chrCnn_random	2.5	5410312	5410292	5408337	5410382	-	UCUCUCUUUGAUUCGCUUCAG	Cleavage	21	AT3G02780::isopentenyl_pyrophosphate:dimethylallyl_pyrophosphate_isomerase_2
miR9565-3p	BnaA05g33360D	chrA05	2.5	22618032	22618052	22617921	22620119	+	UCUCUCUUUGAUUCGCUUCAG	Cleavage	21	AT3G02780::isopentenyl_pyrophosphate:dimethylallyl_pyrophosphate_isomerase_2
miR9565-3p	BnaCnng56880D	chrCnn_random	2.5	56708757	56708777	56706143	56708921	+	UCUCCCUUUGAUUAGCUUCAG	Cleavage	21	AT3G02800::Tyrosine_phosphatase_family_protein
miR9565-3p	BnaA01g36950D	chrA01_random	2	2394543	2394523	2394483	2398492	-	GCUUUCUUUCACUACCUUCAG	Cleavage	21	AT3G17420::glyoxysomal_protein_kinase_1
miR9565-3p	BnaC04g25390D	chrC04	2	26514123	26514143	26514052	26515939	+	CUUCUCUUUCAUUGGCUUCAA	Cleavage	21	AT3G55550::Concanavalin_A-like_lectin_protein_kinase_family_protein
miR9565-3p	BnaA07g37820D	chrA07_random	2	1307634	1307654	1307563	1309614	+	CUUCUCUUUCAUUGGCUUCAA	Cleavage	21	AT3G55550::Concanavalin_A-like_lectin_protein_kinase_family_protein
miR9565-3p	BnaCnng35990D	chrCnn_random	2	34550029	34550009	34548049	34550100	-	CUUCUCUUUCAUUGGCUUCAA	Cleavage	21	AT3G55550::Concanavalin_A-like_lectin_protein_kinase_family_protein
miR9565-3p	BnaA01g12990D	chrA01	2.5	6506402	6506422	6506367	6507729	+	AUCCUUUCUCACUAGCUUCAG	Cleavage	21	AT4G23310::cysteine-rich_RLK_(RECEPTOR-like_protein_kinase)_23
miR9565-3p	BnaA08g16700D	chrA08	2	13513275	13513295	13512040	13514140	+	UGUCUCUUUCACUUGCUUCAC	Cleavage	21	AT4G39140::RING/U-box_superfamily_protein-2
miR9565-3p	BnaC03g60390D	chrC03	2	49565992	49565972	49565109	49567329	-	UGUCUCUUUCACUUGCUUCAC	Cleavage	21	AT4G39140::RING/U-box_superfamily_protein-3
miR9565-3p	BnaC02g35710D	chrC02	2.5	38584983	38585003	38584549	38585197	+	UGUCUCUUUCACUUGCUUUAC	Cleavage	21	gene::symbol:BnaC02g35710D
miR9565-5p	BnaC02g20190D	chrC02	2.5	16581516	16581496	16581083	16581643	-	UGGUGAAACGAGAGAAGGAGA	Cleavage	21	[Source:UniProtKB/TrEMBL;Acc:A0A078F8Q8]::
miR9565-5p	BnaC02g17070D	chrC02	2	12441567	12441587	12441419	12442141	+	GACUGAAGCGAGAGUACGAGA	Cleavage	21	[Source:UniProtKB/TrEMBL;Acc:A0A078HUZ2]::
miR9565-5p	BnaA09g46250D	chrA09	2.5	31470699	31470719	31468691	31470948	+	GAGUGAGAUGAGAGAAUGAGA	Cleavage	21	AT1G13450::Homeodomain-like_superfamily_protein
miR9565-5p	BnaC08g18020D	chrC08	2.5	21369149	21369169	21368806	21369975	+	GGCUGAAGCGAGAGGCCGAGA	Cleavage	21	AT1G18480::Calcineurin-like_metallo-phosphoesterase_superfamily_protein
miR9565-5p	BnaA07g28850D	chrA07	2.5	20791606	20791586	20790864	20794226	-	UCGUGAAACGAGAGAAGGAGA	Cleavage	21	AT1G70750::myosin-binding_protein_(Protein_of_unknown_function%2C_DUF593)
miR9565-5p	BnaA02g16260D	chrA02	2.5	9699531	9699512	9699506	9700420	-	UGCUGAAA-GAGAGAAUGAGA	Cleavage	21	AT1G73050::Glucose-methanol-choline_(GMC)_oxidoreductase_family_protein-3
miR9565-5p	BnaA06g25730D	chrA06	2	17778398	17778378	17777238	17779492	-	GACUUAAACGAGAGGAUGAGA	Cleavage	21	AT2G17620::Cyclin_B2%3B1
miR9565-5p	BnaA03g22170D	chrA03	2.5	10507578	10507598	10506805	10508672	+	AGCUGAAACGAAAGAAGGAGA	Translation	21	AT2G28480::RNA-binding_CRS1_/_YhbY_(CRM)_domain_protein-1
miR9565-5p	BnaA09g34110D	chrA09	2.5	25060286	25060266	25059266	25061863	-	UUGUGAAACAAGAGAAUGAGA	Cleavage	21	AT2G38630::Transducin/WD40_repeat-like_superfamily_protein-3
miR9565-5p	BnaA05g03810D	chrA05	2.5	2027340	2027360	2027273	2029180	+	UUCUGAAGCGAGGGAAAGAGA	Cleavage	21	AT2G44200::pre-mRNA_splicing_factor_domain-containing_protein-1
miR9565-5p	BnaC04g38920D	chrC04	2.5	40006745	40006765	40004085	40006971	+	GGCUGAAGCGAGCCAACGAGA	Translation	21	AT3G19340::aminopeptidase_(DUF3754)-1
miR9565-5p	BnaCnng40720D	chrCnn_random	2.5	39218867	39218887	39218253	39219056	+	GGCUGAAGCGAGCCAACGAGA	Translation	21	AT3G19340::aminopeptidase_(DUF3754)-2
miR9565-5p	BnaA03g58190D	chrA03_random	2.5	1566043	1566063	1565559	1568502	+	AGCUGAGGAGAGAGAGCGAGA	Cleavage	21	AT4G18570::Tetratricopeptide_repeat_(TPR)-like_superfamily_protein-6
miR9565-5p	BnaC07g15160D	chrC07	2	21118204	21118224	21116756	21118450	+	AUCUAAAACGAGUGAACGAGA	Translation	21	AT4G35090::catalase_2
miR9565-5p	BnaCnng56320D	chrCnn_random	2.5	56247409	56247429	56246881	56248020	+	AGCUGAAACGUGAGAACGACA	Translation	21	AT4G36990::heat_shock_factor_4
miR9565-5p	BnaA02g02500D	chrA02	2.5	1103457	1103477	1102923	1104367	+	AGGUGAAGCAAGAGAACGAGA	Cleavage	21	AT5G15130::WRKY_DNA-binding_protein_72
miR9565-5p	BnaA02g32180D	chrA02	2	23159225	23159205	23154474	23159255	-	UUUUGAAUCGAGAGAGCGAGA	Cleavage	21	AT5G25150::TBP-associated_factor_5
miR9565-5p	BnaC02g48450D	chrC02_random	2.5	4681147	4681167	4680925	4681804	+	ACCUGAAGCGGAAGAGCGAGA	Translation	21	AT5G26730::Fasciclin-like_arabinogalactan_family_protein-1
miR9565-5p	BnaA02g31690D	chrA02	2.5	22832870	22832890	22831381	22833872	+	ACCUGAAGCGGAAGAGCGAGA	Translation	21	gene::symbol:BnaA02g31690D
miR9565-5p	BnaA04g02400D	chrA04	2.5	1576427	1576447	1573094	1577053	+	AAAUGAAACGAUAGAGCGAGA	Translation	21	gene::symbol:BnaA04g02400D
miR9565-5p	BnaC04g20310D	chrC04	2	21424461	21424481	21423769	21426153	+	AACUGAAACGAGAGAGAGAGA	Cleavage	21	gene::symbol:BnaC04g20310D
miR9565-5p	BnaC06g28210D	chrC06	2.5	29449855	29449875	29449686	29450396	+	GAUUGAAGCGAGAGUACGAGA	Cleavage	21	gene::symbol:BnaC06g28210D
miR9565-5p	BnaC09g19390D	chrC09	2.5	16236008	16236028	16235718	16238303	+	CGAUGAAACUGGAGAACGAGA	Cleavage	21	gene::symbol:BnaC09g19390D
miR9566-3p	BnaA02g02620D	chrA02	2.5	1166441	1166418	1166188	1169438	-	GGAGCUUGACGAGUACUUAAGCUC	Cleavage	24	AT5G15450::casein_lytic_proteinase_B3
miR9566-3p	BnaC02g06060D	chrC02	2.5	3187901	3187878	3186567	3191157	-	GGAGCUUGACGAGUACUUAAGCUC	Cleavage	24	AT5G15450::casein_lytic_proteinase_B3
miR9566-5p	BnaC09g08850D	chrC09	2	5746316	5746295	5746086	5747333	-	GUUCCGGAGUGUUUGUCAACAA	Cleavage	22	[Source:UniProtKB/TrEMBL;Acc:A0A078GQ23]::
miR9566-5p	BnaA04g03570D	chrA04	2	2438529	2438508	2437790	2439891	-	GCUCCUGAGUAUGUGUCAACAG	Translation	22	AT3G55450::PBS1-like_1
miR9566-5p	BnaC04g25460D	chrC04	2	26585106	26585085	26584431	26586354	-	GCUCCUGAGUAUGUGUCAACAG	Translation	22	AT3G55450::PBS1-like_1
miR9566-5p	BnaA09g23400D	chrA09	2.5	16042865	16042844	16042701	16043581	-	GCUCCUCAGUAUGUGUCAACAG	Translation	22	gene::symbol:BnaA09g23400D
miR9567-3p	BnaA09g05720D	chrA09	2.5	2803356	2803374	2803135	2803777	+	CUUAGGAAACGCAUAUGGUUU	Cleavage	21	[Source:UniProtKB/TrEMBL;Acc:A0A078FQQ5]::
miR9567-3p	BnaA04g15470D	chrA04	2.5	12829304	12829284	12828794	12829440	-	UCUAUGCAACACGUGUGGUUU	Cleavage	21	[Source:UniProtKB/TrEMBL;Acc:A0A078IGA6]::
miR9567-3p	BnaA05g06940D	chrA05	2.5	3766934	3766914	3766791	3768755	-	GCUAAGCAAUGUAAAUAGUUU	Cleavage	21	AT2G37585::Core-2/I-branching_beta-1%2C6-N-acetylglucosaminyltransferase_family_protein
miR9567-3p	BnaC04g53600D	chrC04_random	2.5	1077725	1077745	1075905	1077859	+	GCUAAGCAAUGUAAAUAGUUU	Cleavage	21	AT2G37585::Core-2/I-branching_beta-1%2C6-N-acetylglucosaminyltransferase_family_protein
miR9567-3p	BnaA04g25640D	chrA04	2.5	18357305	18357285	18357149	18359873	-	CGUAACCAGCACACAUAGUUU	Cleavage	21	AT2G44280::Major_facilitator_superfamily_protein-4
miR9567-3p	BnaC04g00550D	chrC04	2.5	459713	459733	456736	460491	+	UCUACGCAACACGUGUGGUUU	Cleavage	21	AT2G46915::DUF3754_family_protein%2C_putative_(DUF3754)-2
miR9567-3p	BnaC01g25080D	chrC01	2.5	20371133	20371153	20370444	20371183	+	AAUGAGCCACAUAUAUGGUUU	Cleavage	21	gene::symbol:BnaC01g25080D
miR9567-3p	BnaC06g09640D	chrC06	2.5	11473036	11473016	11472000	11473514	-	AAUAAUCAAUAAAUAUAGUUU	Translation	21	gene::symbol:BnaC06g09640D
miR9567-5p	BnaC09g13730D	chrC09	2.5	10397218	10397198	10397145	10397321	-	AGAAGUUGUAUUUGUUGUUUA	Translation	21	[Source:UniProtKB/TrEMBL;Acc:A0A078FYW9]::
miR9567-5p	BnaC06g36040D	chrC06	2.5	34697424	34697444	34696812	34699740	+	UCAAACUGUUUGUGUUGUUUU	Cleavage	21	AT1G75280::NmrA-like_negative_transcriptional_regulator_family_protein-1
miR9567-5p	BnaA07g21640D	chrA07	2.5	16708415	16708395	16708186	16712651	-	GUAAUCUAUAUGUUUUGUUUG	Cleavage	21	AT1G75540::salt_tolerance_homolog2
miR9567-5p	BnaC06g22310D	chrC06	2.5	24334462	24334442	24334239	24335864	-	GUAAUCUAUAUGUUUUGUUUG	Cleavage	21	AT1G75540::salt_tolerance_homolog2
miR9567-5p	BnaC03g34350D	chrC03	2.5	20837061	20837041	20837016	20839335	-	GUAAAUUAAAUAUGUUGUUUA	Translation	21	AT3G05610::Plant_invertase/pectin_methylesterase_inhibitor_superfamily
miR9567-5p	BnaA09g01430D	chrA09	2	753400	753420	752753	755433	+	UUAAGCUAUGUGUUUUGUUUA	Cleavage	21	AT4G03250::Homeodomain-like_superfamily_protein-2
miR9567-5p	BnaCnng15410D	chrCnn_random	2	14390105	14390085	14387713	14390280	-	AAAAAUUGUGUGUGUUGUUUG	Cleavage	21	AT5G56460::Protein_kinase_superfamily_protein
miR9567-5p	BnaA10g11820D	chrA10	2.5	9883426	9883446	9882040	9888212	+	AAGGACUAUAUGAGUUGUUUG	Translation	21	AT5G58510::Rab3_GTPase-activating_protein_catalytic_protein-1
miR9567-5p	BnaAnng16370D	chrAnn_random	2.5	17441472	17441492	17440237	17446204	+	AAGGACUAUAUGAGUUGUUUG	Translation	21	AT5G58510::Rab3_GTPase-activating_protein_catalytic_protein-2
miR9568-3p	BnaA05g01670D	chrA05	2.5	957030	957010	956868	958898	-	AAUGUAGAUUUCUUACUAUGA	Cleavage	21	AT2G40430::Nop53_protein-2
miR9568-3p	BnaAnng37730D	chrAnn_random	1.5	42759107	42759087	42758976	42760704	-	UUUGGAGAUCUCUUGCGAUGA	Cleavage	21	AT2G47730::glutathione_S-transferase_phi_8
miR9568-3p	BnaC05g36780D	chrC05	2.5	36030663	36030643	36028116	36031368	-	AGUUCAGAUUACUUACGAUGA	Translation	21	AT3G16460::Mannose-binding_lectin_superfamily_protein
miR9568-3p	BnaA06g28030D	chrA06	2.5	19255446	19255426	19255414	19257751	-	UUUGCAGCUUUCUUAUGGUGA	Cleavage	21	AT5G26040::histone_deacetylase_2
miR9568-3p	BnaC09g17930D	chrC09	2.5	14612614	14612594	14610928	14612749	-	AAUGCAGUUUUCUUACGAUGU	Cleavage	21	AT5G44110::P-loop_containing_nucleoside_triphosphate_hydrolases_superfamily_protein
miR9568-3p	BnaA02g35370D	chrA02_random	2.5	216708	216688	215794	217475	-	UCUGCAAUUCUCUUACGAUGG	Cleavage	21	AT5G57720::AP2/B3-like_transcriptional_factor_family_protein-1
miR9568-3p	BnaC02g11300D	chrC02	1.5	6542815	6542835	6542157	6543650	+	UCUGCAGUUCUCUUACGAUGG	Cleavage	21	gene::symbol:BnaC02g11300D
miR9568-5p	BnaA03g26870D	chrA03	2.5	13274772	13274793	13273575	13274852	+	ACCUCAUCGUAAGAGAUCUGCA	Cleavage	22	AT4G01150::CURVATURE_THYLAKOID_1A-like_protein
miR9569-3p	BnaC04g08670D	chrC04	2.5	6499555	6499532	6498343	6499607	-	UGAAAGUUGGUGUUGCUCUUGUGU	Translation	24	[Source:UniProtKB/TrEMBL;Acc:A0A078H6W0]::
miR9569-3p	BnaA10g04700D	chrA10	2.5	2534964	2534987	2534136	2535569	+	GACUCGUCGGUUUUGUUCCUGUGU	Cleavage	24	AT1G07240::UDP-glucosyl_transferase_71C5
miR9569-3p	BnaC05g05040D	chrC05	2.5	2461436	2461459	2460608	2462041	+	GACUCGUCGGUUUUGUUCCUGUGU	Cleavage	24	AT1G07240::UDP-glucosyl_transferase_71C5
miR9569-3p	BnaA08g01330D	chrA08	2.5	1035574	1035597	1032672	1035656	+	AAACCAUUAAUAUUGUUUCUGUGU	Cleavage	24	AT1G53040::tRNA_(met)_cytidine_acetyltransferase%2C_putative_(DUF616)-1
miR9569-3p	BnaC03g78100D	chrC03_random	2.5	6366649	6366626	6366570	6369549	-	AAACCAUUAAUAUUGUUUCUGUGU	Cleavage	24	AT1G53040::tRNA_(met)_cytidine_acetyltransferase%2C_putative_(DUF616)-4
miR9569-3p	BnaA05g07710D	chrA05	2.5	4191783	4191760	4190333	4191838	-	UGAAAGUUGGUGUUGCUCUUGUGU	Translation	24	AT2G36650::CHUP1-like_protein-1
miR9569-3p	BnaC04g23900D	chrC04	2.5	24993919	24993942	24993780	24995144	+	UUGUUGUUAGUGUUGUUUCUUUGU	Cleavage	24	AT3G57930::rho_GTPase-activating_gacO-like_protein-3
miR9569-3p	BnaC01g14590D	chrC01	2.5	9793191	9793168	9790649	9793273	-	UUUGGGUUGGUGUUGUUUCUGUGA	Cleavage	24	AT4G23010::UDP-galactose_transporter_2
miR9569-3p	BnaA01g12810D	chrA01	2.5	6410909	6410886	6406898	6410995	-	UUUGGGUUGGUGUUGUUUCUGUGA	Cleavage	24	AT4G23010::UDP-galactose_transporter_2
miR9569-5p	BnaC08g20180D	chrC08	2.5	22924156	22924136	22923389	22925077	-	AUCAAGACCAAAGAUGGUUCA	Translation	21	AT1G22100::Inositol-pentakisphosphate_2-kinase_family_protein-1
miR9569-5p	BnaA08g20960D	chrA08	2.5	15643108	15643128	15641356	15643878	+	AUCAAGACCAAAGAUGGUUCA	Translation	21	AT1G22100::Inositol-pentakisphosphate_2-kinase_family_protein-2
miR9569-5p	BnaC05g20740D	chrC05	2.5	14225534	14225514	14225109	14226293	-	CACAAGAUGAAAGAUAACUCA	Translation	21	AT1G25340::myb_domain_protein_116
miR9569-5p	BnaA09g28450D	chrA09	2.5	21330321	21330341	21329574	21330725	+	CACAAGAUGAAAGAUAACUCA	Translation	21	AT1G25340::myb_domain_protein_116
miR9569-5p	BnaC05g36150D	chrC05	2.5	35307226	35307246	35305347	35307995	+	UCCAGGACCAAUGCUGGCUCA	Cleavage	21	AT1G48030::mitochondrial_lipoamide_dehydrogenase_1
miR9569-5p	BnaC01g43350D	chrC01_random	2	2904648	2904668	2902347	2905427	+	UUCAAGACUAAAGAUAAUUCA	Translation	21	AT1G61610::S-locus_lectin_protein_kinase_family_protein-4
miR9569-5p	BnaA08g19270D	chrA08	2.5	14872983	14872963	14869549	14876901	-	CCGAGGAUCAAUGAUAAUUCA	Cleavage	21	AT1G68140::zinc_finger/BTB_domain_protein%2C_putative_(DUF1644)-5
miR9569-5p	BnaC07g07340D	chrC07	2.5	11640280	11640260	11638655	11641909	-	UCCAACACCAAUGGUAGCUCG	Cleavage	21	AT3G24110::Calcium-binding_EF-hand_family_protein-2
miR9569-5p	BnaC02g36410D	chrC02	2	39463846	39463866	39460338	39465086	+	GCUAGGUCCAAUGAUAACUCA	Cleavage	21	AT3G26820::Esterase/lipase/thioesterase_family_protein-4
miR9569-5p	BnaA02g28340D	chrA02	2	20873835	20873855	20869807	20875092	+	GCUAGGUCCAAUGAUAACUCA	Cleavage	21	AT3G26820::Esterase/lipase/thioesterase_family_protein-8
miR9569-5p	BnaA06g32160D	chrA06	2.5	21498350	21498330	21497614	21500627	-	UGAAAGACCGAUGAUGAUUCA	Cleavage	21	AT3G27350::transcriptional_regulator_ATRX-like_protein-2
miR9569-5p	BnaA04g06660D	chrA04	2.5	5296619	5296599	5294536	5296678	-	UUCAAGGUCAGAGAUAACUCA	Translation	21	AT4G13730::Ypt/Rab-GAP_domain_of_gyp1p_superfamily_protein-1
miR9569-5p	BnaC04g55780D	chrC04_random	2.5	3423146	3423166	3421893	3425086	+	UUCAAGGUCAGAGAUAACUCA	Translation	21	AT4G13730::Ypt/Rab-GAP_domain_of_gyp1p_superfamily_protein-2
miR9569-5p	BnaA10g26790D	chrA10	2.5	17027611	17027631	17026867	17028020	+	CACAAAACCAAGGAUAAUUCA	Translation	21	AT5G03070::importin_alpha_isoform_9
miR9569-5p	BnaAnng00600D	chrAnn_random	2	483612	483592	483011	486104	-	CGCAAGACCGAGGAUAAUUCA	Translation	21	AT5G03070::importin_alpha_isoform_9
miR9569-5p	BnaCnng03080D	chrCnn_random	2.5	2523632	2523652	2521469	2524331	+	CACAAAACCAAAGAUAAUUCA	Translation	21	AT5G03070::importin_alpha_isoform_9
miR9569-5p	BnaC02g03390D	chrC02	2	1624707	1624727	1622331	1625319	+	CGCAAGACCGAGGAUAAUUCA	Translation	21	AT5G03070::importin_alpha_isoform_9
miR9569-5p	BnaA03g02540D	chrA03	2.5	1195178	1195158	1192541	1196485	-	GCCAAGACGGAUGAUAAUUUA	Cleavage	21	AT5G08550::GC-rich_sequence_DNA-binding_factor-like_protein
miR9569-5p	BnaC03g03660D	chrC03	2.5	1776524	1776504	1772732	1777840	-	GCCAAGACGGAUGAUAAUUUA	Cleavage	21	AT5G08550::GC-rich_sequence_DNA-binding_factor-like_protein
miR9569-5p	BnaC09g38840D	chrC09	2.5	41611936	41611956	41611048	41614074	+	AUCAAGGCUAAUGAUGACUUG	Cleavage	21	AT5G19010::mitogen-activated_protein_kinase_16
miR165/6	BnaC03g21290D	chrC03	2.5	11496260	11496280	11495395	11496810	+	AGGGGAUGAAACAUGGUCUGA	Translation	21	[Source:UniProtKB/TrEMBL;Acc:A0A078JPE9]::
miR165/6	BnaUnng02920D	chrUnn_random	2.5	4121071	4121051	4120521	4121936	-	AGGGGAUGAAACAUGGUCUGA	Translation	21	[Source:UniProtKB/TrEMBL;Acc:A0A078JPE9]::
miR165/6	BnaA03g20080D	chrA03	2.5	9575777	9575797	9570718	9575883	+	AAGGAAUGGUCCCUGGUCCGA	Translation	21	AT2G43160::ENTH/VHS_family_protein
miR165/6	BnaC04g48670D	chrC04	2.5	47178601	47178621	47173673	47178707	+	AAGGAAUGGUCCCUGGUCCGA	Translation	21	AT2G43160::ENTH/VHS_family_protein
miR165/6	BnaA09g26050D	chrA09	0.5	19172643-19172643	19172744-19172753	19171300	19175944	+	UUGGGAUGAAGCCUGGUCCGG	Cleavage	21	AT1G30490::Homeobox-leucine_zipper_family_protein_/_lipid-binding_START_domain-containing_protein(PHV)
miR165/6	BnaC05g23470D	chrC05	0.5	17575334-17575344	17575238-17575247	17572083	17576637	-	UUGGGAUGAAGCCUGGUCCGG	Cleavage	21	AT1G30490::Homeobox-leucine_zipper_family_protein_/_lipid-binding_START_domain-containing_protein(PHV)
miR165/6	BnaA04g20300D	chrA04	0.5	15673995-15674005	15673909-15673910	15670968	15675279	-	UUGGGAUGAAGCCUGGUCCGG	Cleavage	21	AT1G30490::Homeobox-leucine_zipper_family_protein_/_lipid-binding_START_domain-containing_protein(PHV)
miR165/6	BnaC04g10480D	chrC04	1.5	8073177-8073187	8073299-8073308	8071926	8076487	+	UUGGUAUGAAGCCUGGUCCGG	Cleavage	21	AT2G34710::Homeobox-leucine_zipper_family_protein_/_lipid-binding_START_domain-containing_protein(PHB)
miR165/6	BnaA05g09120D	chrA05	1.5	5028413-5028423	5028532-5028541	5027162	5031704	+	UUGGUAUGAAGCCUGGUCCGG	Cleavage	21	AT2G34710::Homeobox-leucine_zipper_family_protein_/_lipid-binding_START_domain-containing_protein(PHB)
miR165/6	BnaA06g18550D	chrA06	1.5	10717704-10717714	10717813-10717822	10716894	10721117	+	CUGGUAUGAAGCCUGGUCCGG	Cleavage	21	AT5G60690::Homeobox-leucine_zipper_family_protein_/_lipid-binding_START_domain-containing_protein(REV)
miR165/6	BnaA02g06170D	chrA02	0.5	2884945-2884955	2884869-2884875	2881592	2885396	-	CCGGGAUGAAGCCUGGUCCGG	Cleavage	21	AT5G60690::Homeobox-leucine_zipper_family_protein_/_lipid-binding_START_domain-containing_protein(REV)
miR165/6	BnaA10g13520D	chrA10	0.5	10869581-10869591	10869676-10869685	10868507	10873099	+	CUGGGAUGAAGCCUGGUCCGG	Cleavage	21	AT5G60690::Homeobox-leucine_zipper_family_protein_/_lipid-binding_START_domain-containing_protein(REV)
miR165/6	BnaC09g54340D	chrC09_random	0.5	4171655-4171665	4171753-4171762	4170497	4174807	+	CUGGGAUGAAGCCUGGUCCGG	Cleavage	21	AT5G60690::Homeobox-leucine_zipper_family_protein_/_lipid-binding_START_domain-containing_protein(REV)
											35087

## Sheet: S9
Supplementary Table 9. Global annotation of protein-coding genes in B. napus. The BLAST algorithm was used to compare the Arabidopsis thaliana transcripts with B. napus transcripts (threshold: e-50).e-50.
cDNA ID	Gene ID1	Gene ID2	Gene	A.thaliana genes functional description
CDY15209	GSBRNA2T00085397001	BnaC05g00880D	BnARV1-1	AT1G01020::ARV1_family_protein
CDX90000	GSBRNA2T00150498001	BnaA10g00820D	BnARV1-2	AT1G01020::ARV1_family_protein
CDY15211	GSBRNA2T00085401001	BnaC05g00900D	BnARV1-3	AT1G01020::ARV1_family_protein
CDY15213	GSBRNA2T00085405001	BnaC05g00920D	BnARV1-4	AT1G01020::ARV1_family_protein
CDY15208	GSBRNA2T00085396001	BnaC05g00870D	BnNGA3-1	AT1G01030::AP2/B3-like_transcriptional_factor_family_protein
CDX90001	GSBRNA2T00150499001	BnaA10g00810D	BnNGA3-2	AT1G01030::AP2/B3-like_transcriptional_factor_family_protein
CDY61860	GSBRNA2T00034509001	BnaAnng17880D	BnNGA3-3	AT1G01030::AP2/B3-like_transcriptional_factor_family_protein
CDY61608	GSBRNA2T00034102001	BnaC03g71370D	BnNGA3-4	AT1G01030::AP2/B3-like_transcriptional_factor_family_protein
CDX90002	GSBRNA2T00150500001	BnaA10g00800D	BnDCL1-1	AT1G01040::dicer-like_1
CDY15207	GSBRNA2T00085395001	BnaC05g00860D	BnDCL1-2	AT1G01040::dicer-like_1
CDX90003	GSBRNA2T00150501001	BnaA10g00790D	BnPPA1-1	AT1G01050::pyrophosphorylase_1
CDY15206	GSBRNA2T00085394001	BnaC05g00850D	BnPPA1-2	AT1G01050::pyrophosphorylase_1
CDY32448	GSBRNA2T00052416001	BnaA09g51480D	BnPPA1-3	AT1G01050::pyrophosphorylase_1
CDY55328	GSBRNA2T00016678001	BnaC08g49780D	BnPPA1-4	AT1G01050::pyrophosphorylase_1
CDX90004	GSBRNA2T00150502001	BnaA10g00780D	BnLHY-1	AT1G01060::Homeodomain-like_superfamily_protein
CDY15205	GSBRNA2T00085393001	BnaC05g00840D	BnLHY-2	AT1G01060::Homeodomain-like_superfamily_protein
CDY61862	GSBRNA2T00034511001	BnaAnng17890D	BnLHY-3	AT1G01060::Homeodomain-like_superfamily_protein
CDX80750	GSBRNA2T00134120001	BnaC03g00040D	BnLHY-4	AT1G01060::Homeodomain-like_superfamily_protein
CDX82597	GSBRNA2T00137776001	BnaC07g02690D	BnLHY-5	AT1G01060::Homeodomain-like_superfamily_protein
CDY64827	GSBRNA2T00042810001	BnaCnng45160D	BnLHY-6	AT1G01060::Homeodomain-like_superfamily_protein
CDX90009	GSBRNA2T00150508001	BnaA10g00730D	BnPDH-E1-1	AT1G01090::pyruvate_dehydrogenase_E1_alpha
CDY15202	GSBRNA2T00085388001	BnaC05g00810D	BnPDH-E1-2	AT1G01090::pyruvate_dehydrogenase_E1_alpha
CDY32445	GSBRNA2T00052412001	BnaA09g51510D	BnPDH-E1-3	AT1G01090::pyruvate_dehydrogenase_E1_alpha
CDY37473	GSBRNA2T00064060001	BnaC08g46110D	BnPDH-E1-4	AT1G01090::pyruvate_dehydrogenase_E1_alpha
CDY37428	GSBRNA2T00064006001	BnaC08g45660D	BnPDH-E1-5	AT1G01090::pyruvate_dehydrogenase_E1_alpha
CDY37427	GSBRNA2T00064005001	BnaC08g45650D	BnPDH-E1-6	AT1G01090::pyruvate_dehydrogenase_E1_alpha
CDY15201	GSBRNA2T00085387001	BnaC05g00800D	BnRPP1A-1	AT1G01100::60S_acidic_ribosomal_protein_family
CDX90011	GSBRNA2T00150510001	BnaA10g00710D	BnIQD18-1	AT1G01110::IQ-domain_18
CDY15200	GSBRNA2T00085386001	BnaC05g00790D	BnIQD18-2	AT1G01110::IQ-domain_18
CDX90012	GSBRNA2T00150511001	BnaA10g00700D	BnKCS1-1	AT1G01120::3-ketoacyl-CoA_synthase_1
CDY15199	GSBRNA2T00085385001	BnaC05g00780D	BnKCS1-2	AT1G01120::3-ketoacyl-CoA_synthase_1
CDY32443	GSBRNA2T00052410001	BnaA09g51530D	BnKCS1-3	AT1G01120::3-ketoacyl-CoA_synthase_1
CDY37475	GSBRNA2T00064062001	BnaC08g46130D	BnKCS1-4	AT1G01120::3-ketoacyl-CoA_synthase_1
CDY15198	GSBRNA2T00085384001	BnaC05g00770D	BnKCS1-5	AT1G01120::3-ketoacyl-CoA_synthase_1
CDX90013	GSBRNA2T00150512001	BnaA10g00690D	BnCIPK9-1	AT1G01140::CBL-interacting_protein_kinase_9
CDY15197	GSBRNA2T00085383001	BnaC05g00760D	BnCIPK9-2	AT1G01140::CBL-interacting_protein_kinase_9
CDY32442	GSBRNA2T00052409001	BnaA09g51540D	BnCIPK9-3	AT1G01140::CBL-interacting_protein_kinase_9
CDY37992	GSBRNA2T00065044001	BnaCnng08530D	BnCIPK9-4	AT1G01140::CBL-interacting_protein_kinase_9
CDY68292	GSBRNA2T00072774001	BnaCnng58360D	BnCIPK9-5	AT1G01140::CBL-interacting_protein_kinase_9
CDY37994	GSBRNA2T00065046001	BnaCnng08550D	BnGIF2-1	AT1G01160::GRF1-interacting_factor_2
CDY32441	GSBRNA2T00052407001	BnaA09g51550D	BnGIF2-2	AT1G01160::GRF1-interacting_factor_2
CDX90014	GSBRNA2T00150513001	BnaA10g00680D	BnGIF2-3	AT1G01160::GRF1-interacting_factor_2
CDY15196	GSBRNA2T00085382001	BnaC05g00750D	BnGIF2-4	AT1G01160::GRF1-interacting_factor_2
CDX90016	GSBRNA2T00150515001	BnaA10g00660D	BnCYP78A8-1	AT1G01190::cytochrome_P450%2C_family_78%2C_subfamily_A%2C_polypeptide_8
CDY15193	GSBRNA2T00085379001	BnaC05g00720D	BnCYP78A8-2	AT1G01190::cytochrome_P450%2C_family_78%2C_subfamily_A%2C_polypeptide_8
CDY32439	GSBRNA2T00052404001	BnaA09g51570D	BnCYP78A8-3	AT1G01190::cytochrome_P450%2C_family_78%2C_subfamily_A%2C_polypeptide_8
CDY37995	GSBRNA2T00065048001	BnaCnng08560D	BnCYP78A8-4	AT1G01190::cytochrome_P450%2C_family_78%2C_subfamily_A%2C_polypeptide_8
CDX90017	GSBRNA2T00150516001	BnaA10g00650D	BnRABA3-1	AT1G01200::RAB_GTPase_homolog_A3
CDY15192	GSBRNA2T00085378001	BnaC05g00710D	BnRABA3-2	AT1G01200::RAB_GTPase_homolog_A3
CDY37997	GSBRNA2T00065051001	BnaCnng08580D	BnFKGP-1	AT1G01220::L-fucokinase/GDP-L-fucose_pyrophosphorylase
CDY67996	GSBRNA2T00068399001	BnaAnng25810D	BnFKGP-2	AT1G01220::L-fucokinase/GDP-L-fucose_pyrophosphorylase
CDX90020	GSBRNA2T00150519001	BnaA10g00620D	BnERF023-1	AT1G01250::Integrase-type_DNA-binding_superfamily_protein
CDY15189	GSBRNA2T00085375001	BnaC05g00680D	BnERF023-2	AT1G01250::Integrase-type_DNA-binding_superfamily_protein
CDY38001	GSBRNA2T00065055001	BnaCnng08620D	BnERF023-3	AT1G01250::Integrase-type_DNA-binding_superfamily_protein
CDY70012	GSBRNA2T00094282001	BnaCnng66310D	BnBHLH13-1	AT1G01260::basic_helix-loop-helix_(bHLH)_DNA-binding_superfamily_protein
CDX90021	GSBRNA2T00150520001	BnaA10g00610D	BnBHLH13-2	AT1G01260::basic_helix-loop-helix_(bHLH)_DNA-binding_superfamily_protein
CDY70013	GSBRNA2T00094283001	BnaCnng66320D	BnBHLH13-3	AT1G01260::basic_helix-loop-helix_(bHLH)_DNA-binding_superfamily_protein
CDX90022	GSBRNA2T00150522001	BnaA10g00600D	BnCYP703A2-1	AT1G01280::cytochrome_P450%2C_family_703%2C_subfamily_A%2C_polypeptide_2
CDY15188	GSBRNA2T00085372001	BnaC05g00670D	BnCYP703A2-2	AT1G01280::cytochrome_P450%2C_family_703%2C_subfamily_A%2C_polypeptide_2
CDY38002	GSBRNA2T00065057001	BnaCnng08630D	BnCYP703A2-3	AT1G01280::cytochrome_P450%2C_family_703%2C_subfamily_A%2C_polypeptide_2
CDY38003	GSBRNA2T00065058001	BnaCnng08640D	BnCNX3-1	AT1G01290::cofactor_of_nitrate_reductase_and_xanthine_dehydrogenase_3
CDX90023	GSBRNA2T00150523001	BnaA10g00590D	BnAPF2-1	AT1G01300::Eukaryotic_aspartyl_protease_family_protein
CDY15187	GSBRNA2T00085371001	BnaC05g00660D	BnAPF2-2	AT1G01300::Eukaryotic_aspartyl_protease_family_protein
CDX74369	GSBRNA2T00112178001	BnaA03g26780D	BnCNGC10-1	AT1G01340::cyclic_nucleotide_gated_channel_10
CDX91870	GSBRNA2T00153491001	BnaC03g31720D	BnCNGC10-2	AT1G01340::cyclic_nucleotide_gated_channel_10
CDY15183	GSBRNA2T00085367001	BnaC05g00620D	BnPYL9-1	AT1G01360::regulatory_component_of_ABA_receptor_1
CDY04688	GSBRNA2T00119307001	BnaC05g17260D	BnPYL9-2	AT1G01360::regulatory_component_of_ABA_receptor_1
CDX90028	GSBRNA2T00150529001	BnaA10g00540D	BnPYL9-3	AT1G01360::regulatory_component_of_ABA_receptor_1
CDY38005	GSBRNA2T00065060001	BnaCnng08660D	BnHTR12-1	AT1G01370::Histone_superfamily_protein
CDY38006	GSBRNA2T00065061001	BnaCnng08670D	BnETC1-1	AT1G01380::Homeodomain-like_superfamily_protein
CDY52811	GSBRNA2T00007881001	BnaCnng23500D	BnETC1-2	AT1G01380::Homeodomain-like_superfamily_protein
CDY15180	GSBRNA2T00085363001	BnaC05g00590D	BnAPUM22-1	AT1G01410::pumilio_22
CDX90031	GSBRNA2T00150532001	BnaA10g00510D	BnTBL25-1	AT1G01430::TRICHOME_BIREFRINGENCE-LIKE_25
CDY15178	GSBRNA2T00085361001	BnaC05g00570D	BnTBL25-2	AT1G01430::TRICHOME_BIREFRINGENCE-LIKE_25
CDX90034	GSBRNA2T00150535001	BnaA10g00480D	BnPIP5K10-1	AT1G01460::Phosphatidylinositol-4-phosphate_5-kinase%2C_core
CDY15175	GSBRNA2T00085356001	BnaC05g00540D	BnPIP5K10-2	AT1G01460::Phosphatidylinositol-4-phosphate_5-kinase%2C_core
CDY52812	GSBRNA2T00007882001	BnaCnng23510D	BnPIP5K10-3	AT1G01460::Phosphatidylinositol-4-phosphate_5-kinase%2C_core
CDY61864	GSBRNA2T00034514001	BnaAnng17910D	BnLEA14-1	AT1G01470::Late_embryogenesis_abundant_protein
CDY52813	GSBRNA2T00007883001	BnaCnng23520D	BnLEA14-2	AT1G01470::Late_embryogenesis_abundant_protein
CDX90035	GSBRNA2T00150537001	BnaA10g00470D	BnACS2-1	AT1G01480::1-amino-cyclopropane-1-carboxylate_synthase_2
CDY15174	GSBRNA2T00085355001	BnaC05g00530D	BnACS2-2	AT1G01480::1-amino-cyclopropane-1-carboxylate_synthase_2
CDX90038	GSBRNA2T00150540001	BnaA10g00440D	BnAN-1	AT1G01510::NAD(P)-binding_Rossmann-fold_superfamily_protein
CDX90041	GSBRNA2T00150543001	BnaA10g00410D	BnBPS1-1	AT1G01550::BPS1-like_protein_(DUF793)
CDY15169	GSBRNA2T00085349001	BnaC05g00480D	BnBPS1-2	AT1G01550::BPS1-like_protein_(DUF793)
CDX74352	GSBRNA2T00112156001	BnaA03g26950D	BnMPK11-1	AT1G01560::MAP_kinase_11
CDX91889	GSBRNA2T00153513001	BnaC03g31910D	BnMPK11-2	AT1G01560::MAP_kinase_11
CDX90043	GSBRNA2T00150545001	BnaA10g00390D	BnFRO2-1	AT1G01580::ferric_reduction_oxidase_2
CDY07230	GSBRNA2T00123593001	BnaCnng02450D	BnFRO2-2	AT1G01580::ferric_reduction_oxidase_2
CDY38012	GSBRNA2T00065068001	BnaCnng08730D	BnFRO2-3	AT1G01580::ferric_reduction_oxidase_2
CDY38013	GSBRNA2T00065071001	BnaCnng08740D	BnFRO2-4	AT1G01580::ferric_reduction_oxidase_2
CDY69826	GSBRNA2T00092806001	BnaCnng65560D	BnFRO2-5	AT1G01580::ferric_reduction_oxidase_2
CDY38014	GSBRNA2T00065072001	BnaCnng08750D	BnFRO1-1	AT1G01590::ferric_reduction_oxidase_1
CDX74778	GSBRNA2T00116750001	BnaA05g05240D	BnCYP86A4-1	AT1G01600::cytochrome_P450%2C_family_86%2C_subfamily_A%2C_polypeptide_4
CDX90044	GSBRNA2T00150546001	BnaA10g00380D	BnCYP86A4-2	AT1G01600::cytochrome_P450%2C_family_86%2C_subfamily_A%2C_polypeptide_4
CDY07223	GSBRNA2T00123585001	BnaCnng02380D	BnCYP86A4-3	AT1G01600::cytochrome_P450%2C_family_86%2C_subfamily_A%2C_polypeptide_4
CDY15167	GSBRNA2T00085345001	BnaC05g00460D	BnCYP86A4-4	AT1G01600::cytochrome_P450%2C_family_86%2C_subfamily_A%2C_polypeptide_4
CDY18885	GSBRNA2T00006074001	BnaC04g04650D	BnCYP86A4-5	AT1G01600::cytochrome_P450%2C_family_86%2C_subfamily_A%2C_polypeptide_4
CDY38015	GSBRNA2T00065073001	BnaCnng08760D	BnCYP86A4-6	AT1G01600::cytochrome_P450%2C_family_86%2C_subfamily_A%2C_polypeptide_4
CDY66201	GSBRNA2T00052289001	BnaA09g51710D	BnCYP86A4-7	AT1G01600::cytochrome_P450%2C_family_86%2C_subfamily_A%2C_polypeptide_4
CDX90045	GSBRNA2T00150548001	BnaA10g00370D	BnGPAT4-1	AT1G01610::glycerol-3-phosphate_acyltransferase_4
CDY15166	GSBRNA2T00085343001	BnaC05g00450D	BnGPAT4-2	AT1G01610::glycerol-3-phosphate_acyltransferase_4
CDY38016	GSBRNA2T00065074001	BnaCnng08770D	BnGPAT4-3	AT1G01610::glycerol-3-phosphate_acyltransferase_4
CDX74334	GSBRNA2T00112135001	BnaA03g27130D	BnPIP1-3-1	AT1G01620::plasma_membrane_intrinsic_protein_1C
CDX90046	GSBRNA2T00150549001	BnaA10g00360D	BnPIP1-3-2	AT1G01620::plasma_membrane_intrinsic_protein_1C
CDX91911	GSBRNA2T00153540001	BnaC03g32130D	BnPIP1-3-3	AT1G01620::plasma_membrane_intrinsic_protein_1C
CDY07221	GSBRNA2T00123582001	BnaCnng02360D	BnPIP1-3-4	AT1G01620::plasma_membrane_intrinsic_protein_1C
CDY15165	GSBRNA2T00085342001	BnaC05g00440D	BnPIP1-3-5	AT1G01620::plasma_membrane_intrinsic_protein_1C
CDY38017	GSBRNA2T00065076001	BnaCnng08780D	BnPIP1-3-6	AT1G01620::plasma_membrane_intrinsic_protein_1C
CDY51161	GSBRNA2T00098348001	BnaA09g51960D	BnPIP1-3-7	AT1G01620::plasma_membrane_intrinsic_protein_1C
CDX90049	GSBRNA2T00150552001	BnaA10g00330D	BnSPPL4-1	AT1G01650::SIGNAL_PEPTIDE_PEPTIDASE-LIKE_4
CDY15163	GSBRNA2T00085339001	BnaC05g00420D	BnSPPL4-2	AT1G01650::SIGNAL_PEPTIDE_PEPTIDASE-LIKE_4
CDY38021	GSBRNA2T00065082001	BnaCnng08820D	BnSPPL4-3	AT1G01650::SIGNAL_PEPTIDE_PEPTIDASE-LIKE_4
CDY15161	GSBRNA2T00085336001	BnaC05g00400D	BnPUB54-1	AT1G01680::plant_U-box_54
CDX90051	GSBRNA2T00150555001	BnaA10g00310D	BnPUB54-2	AT1G01680::plant_U-box_54
CDX83380	GSBRNA2T00138946001	BnaA03g21260D	BnPUB54-3	AT1G01680::plant_U-box_54
CDX95679	GSBRNA2T00101565001	BnaC03g25600D	BnPUB54-4	AT1G01680::plant_U-box_54
CDX77790	GSBRNA2T00128829001	BnaC07g20440D	BnATPRD3-1	AT1G01690::putative_recombination_initiation_defects_3
CDY17712	GSBRNA2T00001937001	BnaA06g35310D	BnATPRD3-2	AT1G01690::putative_recombination_initiation_defects_3
CDX90052	GSBRNA2T00150556001	BnaA10g00300D	BnATPRD3-3	AT1G01690::putative_recombination_initiation_defects_3
CDY15160	GSBRNA2T00085333001	BnaC05g00390D	BnATPRD3-4	AT1G01690::putative_recombination_initiation_defects_3
CDX91908	GSBRNA2T00153535001	BnaC03g32100D	BnATROPGEF2-1	AT1G01700::RHO_guanyl-nucleotide_exchange_factor_2
CDY07216	GSBRNA2T00123577001	BnaCnng02310D	BnATROPGEF2-2	AT1G01700::RHO_guanyl-nucleotide_exchange_factor_2
CDY70620	GSBRNA2T00004844001	BnaAnng34400D	BnATROPGEF2-3	AT1G01700::RHO_guanyl-nucleotide_exchange_factor_2
CDX90054	GSBRNA2T00150558001	BnaA10g00280D	BnNAC002-1	AT1G01720::NAC_(No_Apical_Meristem)_domain_transcriptional_regulator_superfamily_protein
CDY15158	GSBRNA2T00085330001	BnaC05g00370D	BnNAC002-2	AT1G01720::NAC_(No_Apical_Meristem)_domain_transcriptional_regulator_superfamily_protein
CDX74345	GSBRNA2T00112148001	BnaA03g27020D	BnBSK4-1	AT1G01740::kinase_with_tetratricopeptide_repeat_domain-containing_protein
CDX90056	GSBRNA2T00150560001	BnaA10g00260D	BnBSK4-2	AT1G01740::kinase_with_tetratricopeptide_repeat_domain-containing_protein
CDX91898	GSBRNA2T00153525001	BnaC03g32000D	BnBSK4-3	AT1G01740::kinase_with_tetratricopeptide_repeat_domain-containing_protein
CDY07203	GSBRNA2T00123562001	BnaCnng02180D	BnBSK4-4	AT1G01740::kinase_with_tetratricopeptide_repeat_domain-containing_protein
CDY15155	GSBRNA2T00085326001	BnaC05g00340D	BnBSK4-5	AT1G01740::kinase_with_tetratricopeptide_repeat_domain-containing_protein
CDY51145	GSBRNA2T00098331001	BnaA09g51800D	BnBSK4-6	AT1G01740::kinase_with_tetratricopeptide_repeat_domain-containing_protein
CDY15154	GSBRNA2T00085325001	BnaC05g00330D	BnADF11-1	AT1G01750::actin_depolymerizing_factor_11
CDY38025	GSBRNA2T00065086001	BnaCnng08860D	BnADF11-2	AT1G01750::actin_depolymerizing_factor_11
CDX90057	GSBRNA2T00150561001	BnaA10g00250D	BnADF11-3	AT1G01750::actin_depolymerizing_factor_11
CDX90059	GSBRNA2T00150563001	BnaA10g00230D	BnPLIM2B-1	AT1G01780::GATA_type_zinc_finger_transcription_factor_family_protein
CDY01571	GSBRNA2T00112613001	BnaC07g35610D	BnPLIM2B-2	AT1G01780::GATA_type_zinc_finger_transcription_factor_family_protein
CDY15152	GSBRNA2T00085323001	BnaC05g00310D	BnPLIM2B-3	AT1G01780::GATA_type_zinc_finger_transcription_factor_family_protein
CDY38028	GSBRNA2T00065089001	BnaCnng08890D	BnPLIM2B-4	AT1G01780::GATA_type_zinc_finger_transcription_factor_family_protein
CDX86962	GSBRNA2T00145785001	BnaC03g52320D	BnPLIM2B-5	AT1G01780::GATA_type_zinc_finger_transcription_factor_family_protein
CDX90060	GSBRNA2T00150564001	BnaA10g00220D	BnKEA1-1	AT1G01790::K+_efflux_antiporter_1
CDX90061	GSBRNA2T00150568001	BnaA10g00210D	BnKEA1-2	AT1G01790::K+_efflux_antiporter_1
CDY15149	GSBRNA2T00085320001	BnaC05g00280D	BnKEA1-3	AT1G01790::K+_efflux_antiporter_1
CDY15151	GSBRNA2T00085322001	BnaC05g00300D	BnKEA1-4	AT1G01790::K+_efflux_antiporter_1
CDY38029	GSBRNA2T00065090001	BnaCnng08900D	BnKEA1-5	AT1G01790::K+_efflux_antiporter_1
CDY38031	GSBRNA2T00065094001	BnaCnng08920D	BnPEX11C-1	AT1G01820::peroxin_11c
CDY38032	GSBRNA2T00065095001	BnaCnng08930D	BnGEN1-1	AT1G01880::5'-3'_exonuclease_family_protein
CDX90065	GSBRNA2T00150574001	BnaA10g00170D	BnSBTI11月1日	AT1G01900::subtilase_family_protein
CDY15145	GSBRNA2T00085316001	BnaC05g00240D	BnSBTI11月2日	AT1G01900::subtilase_family_protein
CDY38037	GSBRNA2T00065100001	BnaCnng08980D	BnCYP18-1-1	AT1G01940::Cyclophilin-like_peptidyl-prolyl_cis-trans_isomerase_family_protein
CDY38038	GSBRNA2T00065101001	BnaCnng08990D	BnARK2-1	AT1G01950::armadillo_repeat_kinesin_2
CDX89082	GSBRNA2T00149214001	BnaA04g01040D	BnBIG3-1	AT1G01960::SEC7-like_guanine_nucleotide_exchange_family_protein
CDY38039	GSBRNA2T00065103001	BnaCnng09000D	BnBIG3-2	AT1G01960::SEC7-like_guanine_nucleotide_exchange_family_protein
CDY51011	GSBRNA2T00097999001	BnaC04g55240D	BnBIG3-3	AT1G01960::SEC7-like_guanine_nucleotide_exchange_family_protein
CDX67534	GSBRNA2T00098662001	BnaA07g15740D	BnSEC1A-1	AT1G01980::FAD-binding_Berberine_family_protein
CDX97984	GSBRNA2T00105340001	BnaA06g07350D	BnSEC1A-2	AT1G01980::FAD-binding_Berberine_family_protein
CDY13353	GSBRNA2T00071362001	BnaC06g14040D	BnSEC1A-3	AT1G01980::FAD-binding_Berberine_family_protein
CDY34829	GSBRNA2T00057385001	BnaA09g47550D	BnSEC1A-4	AT1G01980::FAD-binding_Berberine_family_protein
CDY49803	GSBRNA2T00093833001	BnaCnng18160D	BnSEC1A-5	AT1G01980::FAD-binding_Berberine_family_protein
CDX95646	GSBRNA2T00101528001	BnaC03g25270D	BnGAE2-1	AT1G02000::UDP-D-glucuronate_4-epimerase_2
CDY63064	GSBRNA2T00037891001	BnaAnng18570D	BnGAE2-2	AT1G02000::UDP-D-glucuronate_4-epimerase_2
CDY67756	GSBRNA2T00066780001	BnaA03g56770D	BnGAE2-3	AT1G02000::UDP-D-glucuronate_4-epimerase_2
CDY15137	GSBRNA2T00085306001	BnaC05g00160D	BnGAE2-4	AT1G02000::UDP-D-glucuronate_4-epimerase_2
CDY38041	GSBRNA2T00065105001	BnaCnng09020D	BnSEC1A-1	AT1G02010::secretory_1A
CDX83215	GSBRNA2T00138762001	BnaA03g22910D	BnPKSA-1	AT1G02050::Chalcone_and_stilbene_synthase_family_protein
CDX93339	GSBRNA2T00155317001	BnaC04g45570D	BnPKSA-2	AT1G02050::Chalcone_and_stilbene_synthase_family_protein
CDY18415	GSBRNA2T00005406001	BnaA04g21720D	BnPKSA-3	AT1G02050::Chalcone_and_stilbene_synthase_family_protein
CDY21499	GSBRNA2T00015932001	BnaC03g26980D	BnPKSA-4	AT1G02050::Chalcone_and_stilbene_synthase_family_protein
CDY38043	GSBRNA2T00065108001	BnaCnng09040D	BnSPL8-1	AT1G02065::squamosa_promoter_binding_protein-like_8
CDX90071	GSBRNA2T00150582001	BnaA10g00110D	BnSPL8-2	AT1G02065::squamosa_promoter_binding_protein-like_8
CDY00413	GSBRNA2T00110050001	BnaC07g14130D	BnCSN7-1	AT1G02090::Proteasome_component_(PCI)_domain_protein
CDY01302	GSBRNA2T00112242001	BnaA07g10750D	BnCSN7-2	AT1G02090::Proteasome_component_(PCI)_domain_protein
CDY38053	GSBRNA2T00065123001	BnaCnng09140D	BnCSN7-3	AT1G02090::Proteasome_component_(PCI)_domain_protein
CDY38054	GSBRNA2T00065124001	BnaCnng09150D	BnLCMT1-1	AT1G02100::Leucine_carboxyl_methyltransferase
CDX90075	GSBRNA2T00150586001	BnaA10g00070D	BnVAD1-1	AT1G02120::GRAM_domain_family_protein
CDY15129	GSBRNA2T00085297001	BnaC05g00080D	BnVAD1-2	AT1G02120::GRAM_domain_family_protein
CDX90076	GSBRNA2T00150587001	BnaA10g00060D	BnVAD1-3	AT1G02120::GRAM_domain_family_protein
CDY38055	GSBRNA2T00065125001	BnaCnng09160D	BnRABD2A-1	AT1G02130::RAS_5
CDY38056	GSBRNA2T00065126001	BnaCnng09170D	BnMEE63-1	AT1G02140::mago_nashi_family_protein
CDX90077	GSBRNA2T00150588001	BnaA10g00050D	BnMEE63-2	AT1G02140::mago_nashi_family_protein
CDY15128	GSBRNA2T00085296001	BnaC05g00070D	BnMEE63-3	AT1G02140::mago_nashi_family_protein
CDX90078	GSBRNA2T00150589001	BnaA10g00040D	BnALG12-1	AT1G02145::homolog_of_asparagine-linked_glycosylation_12
CDY15127	GSBRNA2T00085295001	BnaC05g00060D	BnALG12-2	AT1G02145::homolog_of_asparagine-linked_glycosylation_12
CDY38057	GSBRNA2T00065127001	BnaCnng09180D	BnALG12-3	AT1G02145::homolog_of_asparagine-linked_glycosylation_12
CDX91038	GSBRNA2T00151806001	BnaC02g05590D	BnAMC1-1	AT1G02170::metacaspase_1
CDY06204	GSBRNA2T00122110001	BnaA09g49990D	BnAMC1-2	AT1G02170::metacaspase_1
CDY09980	GSBRNA2T00031755001	BnaC08g44710D	BnAMC1-3	AT1G02170::metacaspase_1
CDY38059	GSBRNA2T00065129001	BnaCnng09200D	BnCER1-1	AT1G02205::Fatty_acid_hydroxylase_superfamily
CDX95265	GSBRNA2T00100898001	BnaC09g16050D	BnCER1-2	AT1G02205::Fatty_acid_hydroxylase_superfamily
CDY55326	GSBRNA2T00016677001	BnaC08g49770D	BnNAC004-1	AT1G02230::NAC_domain_containing_protein_4
CDX89994	GSBRNA2T00150492001	BnaA10g00880D	BnNAC005-1	AT1G02250::NAC_domain_containing_protein_5
CDX89995	GSBRNA2T00150493001	BnaA10g00870D	BnNAC005-2	AT1G02250::NAC_domain_containing_protein_5
CDY15220	GSBRNA2T00085413001	BnaC05g00990D	BnNAC005-3	AT1G02250::NAC_domain_containing_protein_5
CDX89987	GSBRNA2T00150481001	BnaA10g00950D	BnTOC33-1	AT1G02280::translocon_at_the_outer_envelope_membrane_of_chloroplasts_33
CDY15228	GSBRNA2T00085423001	BnaC05g01070D	BnTOC33-2	AT1G02280::translocon_at_the_outer_envelope_membrane_of_chloroplasts_33
CDY32453	GSBRNA2T00052422001	BnaA09g51430D	BnTOC33-3	AT1G02280::translocon_at_the_outer_envelope_membrane_of_chloroplasts_33
CDY55323	GSBRNA2T00016674001	BnaC08g49740D	BnTOC33-4	AT1G02280::translocon_at_the_outer_envelope_membrane_of_chloroplasts_33
CDY65866	GSBRNA2T00050919001	BnaCnng48940D	BnTOC33-5	AT1G02280::translocon_at_the_outer_envelope_membrane_of_chloroplasts_33
CDX85150	GSBRNA2T00142718001	BnaC07g07560D	BnCATHB1-1	AT1G02300::Cysteine_proteinases_superfamily_protein
CDY61859	GSBRNA2T00034507001	BnaAnng17870D	BnCATHB1-2	AT1G02300::Cysteine_proteinases_superfamily_protein
CDY64994	GSBRNA2T00043988001	BnaC04g02450D	BnCATHB1-3	AT1G02300::Cysteine_proteinases_superfamily_protein
CDY38163	GSBRNA2T00065464001	BnaA07g02200D	BnCATHB1-4	AT1G02300::Cysteine_proteinases_superfamily_protein
CDY07129	GSBRNA2T00123477001	BnaCnng01440D	BnCATHB2-1	AT1G02305::Cysteine_proteinases_superfamily_protein
CDY58223	GSBRNA2T00023283001	BnaA09g52180D	BnCATHB2-2	AT1G02305::Cysteine_proteinases_superfamily_protein
CDY64824	GSBRNA2T00042807001	BnaCnng45130D	BnCATHB2-3	AT1G02305::Cysteine_proteinases_superfamily_protein
CDX89985	GSBRNA2T00150479001	BnaA10g00970D	BnMAN1-1	AT1G02310::Glycosyl_hydrolase_superfamily_protein
CDY15229	GSBRNA2T00085425001	BnaC05g01080D	BnMAN1-2	AT1G02310::Glycosyl_hydrolase_superfamily_protein
CDX89984	GSBRNA2T00150478001	BnaA10g00980D	BnCSU2-1	AT1G02330::integrator_complex_subunit-like_protein
CDY15230	GSBRNA2T00085426001	BnaC05g01090D	BnCSU2-2	AT1G02330::integrator_complex_subunit-like_protein
CDX89983	GSBRNA2T00150477001	BnaA10g00990D	BnGL22-1	AT1G02335::germin-like_protein_subfamily_2_member_2_precursor
CDY15231	GSBRNA2T00085427001	BnaC05g01100D	BnGL22-2	AT1G02335::germin-like_protein_subfamily_2_member_2_precursor
CDX89982	GSBRNA2T00150476001	BnaA10g01000D	BnHFR1-1	AT1G02340::basic_helix-loop-helix_(bHLH)_DNA-binding_superfamily_protein
CDY55316	GSBRNA2T00016668001	BnaC08g49690D	BnHFR1-2	AT1G02340::basic_helix-loop-helix_(bHLH)_DNA-binding_superfamily_protein
CDY32456	GSBRNA2T00052425001	BnaA09g51400D	BnHFR1-3	AT1G02340::basic_helix-loop-helix_(bHLH)_DNA-binding_superfamily_protein
CDY15232	GSBRNA2T00085428001	BnaC05g01110D	BnHFR1-4	AT1G02340::basic_helix-loop-helix_(bHLH)_DNA-binding_superfamily_protein
CDX89973	GSBRNA2T00150467001	BnaA10g01090D	BnGPAT2-1	AT1G02390::glycerol-3-phosphate_acyltransferase_2
CDY15240	GSBRNA2T00085436001	BnaC05g01190D	BnGPAT2-2	AT1G02390::glycerol-3-phosphate_acyltransferase_2
CDX89972	GSBRNA2T00150466001	BnaA10g01100D	BnGA2OX6-1	AT1G02400::gibberellin_2-oxidase_6
CDY15241	GSBRNA2T00085437001	BnaC05g01200D	BnGA2OX6-2	AT1G02400::gibberellin_2-oxidase_6
CDY15429	GSBRNA2T00089594001	BnaA08g27130D	BnGA2OX6-3	AT1G02400::gibberellin_2-oxidase_6
CDY64997	GSBRNA2T00043992001	BnaC04g02480D	BnGA2OX6-4	AT1G02400::gibberellin_2-oxidase_6
CDX89971	GSBRNA2T00150465001	BnaA10g01110D	BnCOX11-1	AT1G02410::cytochrome_c_oxidase_assembly_protein_CtaG_/_Cox11_family
CDY15242	GSBRNA2T00085438001	BnaC05g01210D	BnCOX11-2	AT1G02410::cytochrome_c_oxidase_assembly_protein_CtaG_/_Cox11_family
CDY15430	GSBRNA2T00089595001	BnaA08g27140D	BnCOX11-3	AT1G02410::cytochrome_c_oxidase_assembly_protein_CtaG_/_Cox11_family
CDY32464	GSBRNA2T00052434001	BnaA09g51320D	BnCOX11-4	AT1G02410::cytochrome_c_oxidase_assembly_protein_CtaG_/_Cox11_family
CDY55307	GSBRNA2T00016661001	BnaC08g49630D	BnCOX11-5	AT1G02410::cytochrome_c_oxidase_assembly_protein_CtaG_/_Cox11_family
CDY61607	GSBRNA2T00034100001	BnaC03g71360D	BnCOX11-6	AT1G02410::cytochrome_c_oxidase_assembly_protein_CtaG_/_Cox11_family
CDY64998	GSBRNA2T00043994001	BnaC04g02490D	BnCOX11-7	AT1G02410::cytochrome_c_oxidase_assembly_protein_CtaG_/_Cox11_family
CDY32465	GSBRNA2T00052435001	BnaA09g51310D	BnATARFD1B-1	AT1G02430::ADP-ribosylation_factor_D1B
CDY55306	GSBRNA2T00016660001	BnaC08g49620D	BnATARFD1B-2	AT1G02430::ADP-ribosylation_factor_D1B
CDX89969	GSBRNA2T00150463001	BnaA10g01130D	BnATARFD1B-3	AT1G02430::ADP-ribosylation_factor_D1B
CDX89967	GSBRNA2T00150459001	BnaA10g01150D	BnNIMIN-1-1	AT1G02450::NIM1-interacting_1
CDY15245	GSBRNA2T00085441001	BnaC05g01240D	BnNIMIN-1-2	AT1G02450::NIM1-interacting_1
CDY72572	GSBRNA2T00030764001	BnaCnng78360D	BnNIMIN-1-3	AT1G02450::NIM1-interacting_1
CDY32466	GSBRNA2T00052436001	BnaA09g51300D	BnNIMIN-1-4	AT1G02450::NIM1-interacting_1
CDX74394	GSBRNA2T00112216001	BnaA03g26530D	BnSAM1-1	AT1G02500::S-adenosylmethionine_synthetase_1
CDX75914	GSBRNA2T00123928001	BnaC03g39970D	BnSAM1-2	AT1G02500::S-adenosylmethionine_synthetase_1
CDX80079	GSBRNA2T00132973001	BnaA05g00770D	BnSAM1-3	AT1G02500::S-adenosylmethionine_synthetase_1
CDX82370	GSBRNA2T00137491001	BnaA03g34510D	BnSAM1-4	AT1G02500::S-adenosylmethionine_synthetase_1
CDX91837	GSBRNA2T00153446001	BnaC03g31390D	BnSAM1-5	AT1G02500::S-adenosylmethionine_synthetase_1
CDY37784	GSBRNA2T00064719001	BnaC04g00410D	BnSAM1-6	AT1G02500::S-adenosylmethionine_synthetase_1
CDY48693	GSBRNA2T00091578001	BnaCnng16700D	BnSAM1-7	AT1G02500::S-adenosylmethionine_synthetase_1
CDY63017	GSBRNA2T00037856001	BnaA01g36920D	BnSAM1-8	AT1G02500::S-adenosylmethionine_synthetase_1
CDX89963	GSBRNA2T00150452001	BnaA10g01190D	BnABCB11-1	AT1G02520::P-glycoprotein_11
CDY15249	GSBRNA2T00085446001	BnaC05g01280D	BnABCB11-2	AT1G02520::P-glycoprotein_11
CDY15432	GSBRNA2T00089598001	BnaA08g27160D	BnABCB11-3	AT1G02520::P-glycoprotein_11
CDY24379	GSBRNA2T00026600001	BnaA07g03040D	BnABCB11-4	AT1G02520::P-glycoprotein_11
CDY51307	GSBRNA2T00003118001	BnaCnng20520D	BnABCB11-5	AT1G02520::P-glycoprotein_11
CDY58790	GSBRNA2T00025144001	BnaA07g38050D	BnABCB11-6	AT1G02520::P-glycoprotein_11
CDX89962	GSBRNA2T00150451001	BnaA10g01200D	BnCLPP5-1	AT1G02560::nuclear_encoded_CLP_protease_5
CDY15250	GSBRNA2T00085447001	BnaC05g01290D	BnCLPP5-2	AT1G02560::nuclear_encoded_CLP_protease_5
CDY15433	GSBRNA2T00089599001	BnaA08g27170D	BnCLPP5-3	AT1G02560::nuclear_encoded_CLP_protease_5
CDY51306	GSBRNA2T00003115001	BnaCnng20510D	BnCLPP5-4	AT1G02560::nuclear_encoded_CLP_protease_5
CDY37467	GSBRNA2T00064051001	BnaC08g46050D	BnMEA-1	AT1G02580::SET_domain-containing_protein
CDX89960	GSBRNA2T00150448001	BnaA10g01220D	BnMEA-2	AT1G02580::SET_domain-containing_protein
CDY15252	GSBRNA2T00085449001	BnaC05g01310D	BnMEA-3	AT1G02580::SET_domain-containing_protein
CDY32472	GSBRNA2T00052445001	BnaA09g51240D	BnMEA-4	AT1G02580::SET_domain-containing_protein
CDX89956	GSBRNA2T00150444001	BnaA10g01260D	BnETN8-1	AT1G02630::Nucleoside_transporter_family_protein
CDY15254	GSBRNA2T00085453001	BnaC05g01330D	BnETN8-2	AT1G02630::Nucleoside_transporter_family_protein
CDY15435	GSBRNA2T00089601001	BnaA08g27190D	BnETN8-3	AT1G02630::Nucleoside_transporter_family_protein
CDY51304	GSBRNA2T00003112001	BnaCnng20490D	BnETN8-4	AT1G02630::Nucleoside_transporter_family_protein
CDX89955	GSBRNA2T00150443001	BnaA10g01270D	BnETN8-5	AT1G02630::Nucleoside_transporter_family_protein
CDX89954	GSBRNA2T00150442001	BnaA10g01280D	BnBXL2-1	AT1G02640::beta-xylosidase_2
CDY15255	GSBRNA2T00085455001	BnaC05g01340D	BnBXL2-2	AT1G02640::beta-xylosidase_2
CDY15436	GSBRNA2T00089602001	BnaA08g27200D	BnPLIP2-1	AT1G02660::alpha/beta-Hydrolases_superfamily_protein
CDY32473	GSBRNA2T00052446001	BnaA09g51230D	BnPLIP2-2	AT1G02660::alpha/beta-Hydrolases_superfamily_protein
CDY37466	GSBRNA2T00064050001	BnaC08g46040D	BnPLIP2-3	AT1G02660::alpha/beta-Hydrolases_superfamily_protein
CDY51303	GSBRNA2T00003111001	BnaCnng20480D	BnPLIP2-4	AT1G02660::alpha/beta-Hydrolases_superfamily_protein
CDX89953	GSBRNA2T00150441001	BnaA10g01290D	BnTAF13-1	AT1G02680::TBP-associated_factor_13
CDY15437	GSBRNA2T00089604001	BnaA08g27210D	BnTAF13-2	AT1G02680::TBP-associated_factor_13
CDY71056	GSBRNA2T00010949001	BnaCnng71120D	BnTAF13-3	AT1G02680::TBP-associated_factor_13
CDY15256	GSBRNA2T00085456001	BnaC05g01350D	BnTAF13-4	AT1G02680::TBP-associated_factor_13
CDX89948	GSBRNA2T00150433001	BnaA10g01340D	BnIMPA-6-1	AT1G02690::importin_alpha_isoform_6
CDX90948	GSBRNA2T00151695001	BnaA03g26280D	BnIMPA-6-2	AT1G02690::importin_alpha_isoform_6
CDX97257	GSBRNA2T00104278001	BnaA02g20480D	BnIMPA-6-3	AT1G02690::importin_alpha_isoform_6
CDY01921	GSBRNA2T00113137001	BnaC02g28060D	BnIMPA-6-4	AT1G02690::importin_alpha_isoform_6
CDY15260	GSBRNA2T00085460001	BnaC05g01390D	BnIMPA-6-5	AT1G02690::importin_alpha_isoform_6
CDY64806	GSBRNA2T00042778001	BnaCnng45030D	BnIMPA-6-6	AT1G02690::importin_alpha_isoform_6
CDY32475	GSBRNA2T00052450001	BnaA09g51210D	BnGATL5-1	AT1G02720::galacturonosyltransferase_5
CDY37464	GSBRNA2T00064047001	BnaC08g46020D	BnGATL5-2	AT1G02720::galacturonosyltransferase_5
CDX89946	GSBRNA2T00150430001	BnaA10g01360D	BnCSLD5-1	AT1G02730::cellulose_synthase-like_D5
CDY15261	GSBRNA2T00085461001	BnaC05g01400D	BnCSLD5-2	AT1G02730::cellulose_synthase-like_D5
CDY32476	GSBRNA2T00052451001	BnaA09g51200D	BnMRG2-1	AT1G02740::MRG_family_protein
CDY37463	GSBRNA2T00064046001	BnaC08g46010D	BnMRG2-2	AT1G02740::MRG_family_protein
CDX89945	GSBRNA2T00150429001	BnaA10g01370D	BnDI19-2-1	AT1G02750::Drought-responsive_family_protein
CDY15262	GSBRNA2T00085462001	BnaC05g01410D	BnDI19-2-2	AT1G02750::Drought-responsive_family_protein
CDX89944	GSBRNA2T00150428001	BnaA10g01380D	BnRPL19A-1	AT1G02780::Ribosomal_protein_L19e_family_protein
CDY15263	GSBRNA2T00085464001	BnaC05g01420D	BnRPL19A-2	AT1G02780::Ribosomal_protein_L19e_family_protein
CDY15438	GSBRNA2T00089605001	BnaA08g27220D	BnRPL19A-3	AT1G02780::Ribosomal_protein_L19e_family_protein
CDY32478	GSBRNA2T00052453001	BnaA09g51180D	BnRPL19A-4	AT1G02780::Ribosomal_protein_L19e_family_protein
CDY37461	GSBRNA2T00064044001	BnaC08g45990D	BnRPL19A-5	AT1G02780::Ribosomal_protein_L19e_family_protein
CDY65792	GSBRNA2T00048239001	BnaCnng48720D	BnRPL19A-6	AT1G02780::Ribosomal_protein_L19e_family_protein
CDY22039	GSBRNA2T00018411001	BnaA09g00680D	BnRPL19A-7	AT1G02780::Ribosomal_protein_L19e_family_protein
CDX89943	GSBRNA2T00150427001	BnaA10g01390D	BnPGA3-1	AT1G02790::polygalacturonase_4
CDY65794	GSBRNA2T00048242001	BnaCnng48740D	BnPGA3-10	AT1G02790::polygalacturonase_4
CDY71500	GSBRNA2T00016719001	BnaCnng73190D	BnPGA3-11	AT1G02790::polygalacturonase_4
CDY35743	GSBRNA2T00059181001	BnaC03g58640D	BnPGA3-12	AT1G02790::polygalacturonase_4
CDY64975	GSBRNA2T00043951001	BnaC03g75750D	BnPGA3-13	AT1G02790::polygalacturonase_4
CDX90151	GSBRNA2T00150685001	BnaA08g18330D	BnPGA3-2	AT1G02790::polygalacturonase_4
CDX90152	GSBRNA2T00150687001	BnaA08g18320D	BnPGA3-3	AT1G02790::polygalacturonase_4
CDY15264	GSBRNA2T00085465001	BnaC05g01430D	BnPGA3-4	AT1G02790::polygalacturonase_4
CDY15439	GSBRNA2T00089606001	BnaA08g27230D	BnPGA3-5	AT1G02790::polygalacturonase_4
CDY32479	GSBRNA2T00052454001	BnaA09g51170D	BnPGA3-6	AT1G02790::polygalacturonase_4
CDY35744	GSBRNA2T00059182001	BnaC03g58650D	BnPGA3-7	AT1G02790::polygalacturonase_4
CDY35745	GSBRNA2T00059183001	BnaC03g58660D	BnPGA3-8	AT1G02790::polygalacturonase_4
CDY37460	GSBRNA2T00064043001	BnaC08g45980D	BnPGA3-9	AT1G02790::polygalacturonase_4
CDX97262	GSBRNA2T00104287001	BnaA02g20530D	BnCEL2-1	AT1G02800::cellulase_2
CDY22043	GSBRNA2T00018415001	BnaA09g00720D	BnCEL2-2	AT1G02800::cellulase_2
CDY32480	GSBRNA2T00052455001	BnaA09g51160D	BnCEL2-3	AT1G02800::cellulase_2
CDY37459	GSBRNA2T00064042001	BnaC08g45970D	BnCEL2-4	AT1G02800::cellulase_2
CDY52780	GSBRNA2T00007837001	BnaCnng23250D	BnCEL2-5	AT1G02800::cellulase_2
CDX89942	GSBRNA2T00150426001	BnaA10g01400D	BnPME7-1	AT1G02810::Plant_invertase/pectin_methylesterase_inhibitor_superfamily
CDY15265	GSBRNA2T00085466001	BnaC05g01440D	BnPME7-2	AT1G02810::Plant_invertase/pectin_methylesterase_inhibitor_superfamily
CDY15440	GSBRNA2T00089607001	BnaA08g27240D	BnPME7-3	AT1G02810::Plant_invertase/pectin_methylesterase_inhibitor_superfamily
CDY65861	GSBRNA2T00050912001	BnaCnng48920D	BnPME7-4	AT1G02810::Plant_invertase/pectin_methylesterase_inhibitor_superfamily
CDY68840	GSBRNA2T00080410001	BnaCnng60750D	BnPME7-5	AT1G02810::Plant_invertase/pectin_methylesterase_inhibitor_superfamily
CDY15267	GSBRNA2T00085469001	BnaC05g01460D	BnRPL22A-1	AT1G02830::Ribosomal_L22e_protein_family
CDX89940	GSBRNA2T00150424001	BnaA10g01420D	BnRPL22A-2	AT1G02830::Ribosomal_L22e_protein_family
CDX91319	GSBRNA2T00152586001	BnaC02g27300D	BnSR34-1	AT1G02840::RNA-binding_(RRM/RBD/RNP_motifs)_family_protein
CDX97264	GSBRNA2T00104294001	BnaA02g20550D	BnSR34-2	AT1G02840::RNA-binding_(RRM/RBD/RNP_motifs)_family_protein
CDY22050	GSBRNA2T00018427001	BnaA09g00790D	BnSR34-3	AT1G02840::RNA-binding_(RRM/RBD/RNP_motifs)_family_protein
CDY50385	GSBRNA2T00096606001	BnaCnng19170D	BnSR34-4	AT1G02840::RNA-binding_(RRM/RBD/RNP_motifs)_family_protein
CDY15268	GSBRNA2T00085470001	BnaC05g01470D	BnBGLU11-1	AT1G02850::beta_glucosidase_11
CDX89938	GSBRNA2T00150422001	BnaA10g01440D	BnBGLU11-2	AT1G02850::beta_glucosidase_11
CDX89939	GSBRNA2T00150423001	BnaA10g01430D	BnBGLU11-3	AT1G02850::beta_glucosidase_11
CDY32483	GSBRNA2T00052459001	BnaA09g51130D	BnBAH1-1	AT1G02860::SPX_(SYG1/Pho81/XPR1)_domain-containing_protein
CDY37456	GSBRNA2T00064037001	BnaC08g45940D	BnBAH1-2	AT1G02860::SPX_(SYG1/Pho81/XPR1)_domain-containing_protein
CDY15269	GSBRNA2T00085471001	BnaC05g01480D	BnBAH1-3	AT1G02860::SPX_(SYG1/Pho81/XPR1)_domain-containing_protein
CDX89937	GSBRNA2T00150421001	BnaA10g01450D	BnBAH1-4	AT1G02860::SPX_(SYG1/Pho81/XPR1)_domain-containing_protein
CDY25993	GSBRNA2T00033524001	BnaC06g06310D	BnBAH1-5	AT1G02860::SPX_(SYG1/Pho81/XPR1)_domain-containing_protein
CDX86697	GSBRNA2T00145384001	BnaC08g00060D	BnRALF1-1	AT1G02900::rapid_alkalinization_factor_1
CDY18130	GSBRNA2T00002651001	BnaC05g01530D	BnRALF1-2	AT1G02900::rapid_alkalinization_factor_1
CDX89932	GSBRNA2T00150416001	BnaA10g01500D	BnRALF1-3	AT1G02900::rapid_alkalinization_factor_1
CDY15442	GSBRNA2T00089609001	BnaA08g27260D	BnRALF1-4	AT1G02900::rapid_alkalinization_factor_1
CDX86696	GSBRNA2T00145383001	BnaC08g00070D	BnLPA1-1	AT1G02910::tetratricopeptide_repeat_(TPR)-containing_protein
CDY15443	GSBRNA2T00089610001	BnaA08g27270D	BnLPA1-2	AT1G02910::tetratricopeptide_repeat_(TPR)-containing_protein
CDX89931	GSBRNA2T00150415001	BnaA10g01510D	BnGSTF7-1	AT1G02920::glutathione_S-transferase_7
CDY18131	GSBRNA2T00002652001	BnaC05g01540D	BnGSTF7-2	AT1G02920::glutathione_S-transferase_7
CDX86695	GSBRNA2T00145382001	BnaC08g00080D	BnGSTF7-3	AT1G02920::glutathione_S-transferase_7
CDY15444	GSBRNA2T00089611001	BnaA08g27280D	BnGSTF6-1	AT1G02930::glutathione_S-transferase_6
CDY18132	GSBRNA2T00002653001	BnaC05g01550D	BnATGSTF5-1	AT1G02940::glutathione_S-transferase_(class_phi)_5
CDX89930	GSBRNA2T00150414001	BnaA10g01520D	BnATGSTF5-2	AT1G02940::glutathione_S-transferase_(class_phi)_5
CDX89929	GSBRNA2T00150413001	BnaA10g01530D	BnATGSTF5-3	AT1G02940::glutathione_S-transferase_(class_phi)_5
CDX89927	GSBRNA2T00150411001	BnaA10g01550D	BnATGSTF4-1	AT1G02950::glutathione_S-transferase_F4
CDY07850	GSBRNA2T00125011001	BnaC03g47720D	BnATGSTF4-2	AT1G02950::glutathione_S-transferase_F4
CDY18136	GSBRNA2T00002658001	BnaC05g01590D	BnATGSTF4-3	AT1G02950::glutathione_S-transferase_F4
CDY32486	GSBRNA2T00052462001	BnaA09g51100D	BnATGSTF4-4	AT1G02950::glutathione_S-transferase_F4
CDY37454	GSBRNA2T00064034001	BnaC08g45920D	BnATGSTF4-5	AT1G02950::glutathione_S-transferase_F4
CDY07846	GSBRNA2T00125005001	BnaC03g47760D	BnATGSTF4-6	AT1G02950::glutathione_S-transferase_F4
CDX86692	GSBRNA2T00145378001	BnaC08g00110D	BnWEE1-1	AT1G02970::WEE1-like_kinase
CDY01309	GSBRNA2T00112254001	BnaA07g10820D	BnWEE1-2	AT1G02970::WEE1-like_kinase
CDY15447	GSBRNA2T00089614001	BnaA08g27310D	BnWEE1-3	AT1G02970::WEE1-like_kinase
CDY32487	GSBRNA2T00052463001	BnaA09g51090D	BnWEE1-4	AT1G02970::WEE1-like_kinase
CDY37453	GSBRNA2T00064033001	BnaC08g45910D	BnWEE1-5	AT1G02970::WEE1-like_kinase
CDX89926	GSBRNA2T00150410001	BnaA10g01560D	BnCUL2-1	AT1G02980::cullin_2
CDX90932	GSBRNA2T00151672001	BnaA03g26120D	BnCUL2-2	AT1G02980::cullin_2
CDY18013	GSBRNA2T00002401001	BnaC03g30850D	BnCUL2-3	AT1G02980::cullin_2
CDY18137	GSBRNA2T00002659001	BnaC05g01600D	BnCUL2-4	AT1G02980::cullin_2
CDY21896	GSBRNA2T00018218001	BnaC09g00020D	BnCUL2-5	AT1G02980::cullin_2
CDY22060	GSBRNA2T00018441001	BnaA09g00890D	BnCUL2-6	AT1G02980::cullin_2
CDY32488	GSBRNA2T00052464001	BnaA09g51080D	BnCUL2-7	AT1G02980::cullin_2
CDY51951	GSBRNA2T00004540001	BnaA08g11670D	BnCUL2-8	AT1G02980::cullin_2
CDX89925	GSBRNA2T00150409001	BnaA10g01570D	BnCUL2-9	AT1G02980::cullin_2
CDX89923	GSBRNA2T00150407001	BnaA10g01590D	BnPEX6-1	AT1G03000::peroxin_6
CDY18139	GSBRNA2T00002661001	BnaC05g01620D	BnPEX6-2	AT1G03000::peroxin_6
CDY32490	GSBRNA2T00052466001	BnaA09g51060D	BnPEX6-3	AT1G03000::peroxin_6
CDY37450	GSBRNA2T00064030001	BnaC08g45880D	BnPEX6-4	AT1G03000::peroxin_6
CDX89921	GSBRNA2T00150405001	BnaA10g01610D	BnGRXS1-1	AT1G03020::Thioredoxin_superfamily_protein
CDY18141	GSBRNA2T00002663001	BnaC05g01640D	BnGRXS1-2	AT1G03020::Thioredoxin_superfamily_protein
CDY32493	GSBRNA2T00052469001	BnaA09g51030D	BnGRXS1-3	AT1G03020::Thioredoxin_superfamily_protein
CDY32495	GSBRNA2T00052473001	BnaA09g51010D	BnD27-1	AT1G03055::beta-carotene_isomerase_D27-like_protein
CDY37443	GSBRNA2T00064022001	BnaC08g45810D	BnD27-2	AT1G03055::beta-carotene_isomerase_D27-like_protein
CDX89915	GSBRNA2T00150398001	BnaA10g01670D	BnSPI-1	AT1G03060::BEACH-DOMAIN_HOMOLOG_A1
CDX89916	GSBRNA2T00150399001	BnaA10g01660D	BnSPI-2	AT1G03060::BEACH-DOMAIN_HOMOLOG_A1
CDY18146	GSBRNA2T00002668001	BnaC05g01690D	BnSPI-3	AT1G03060::BEACH-DOMAIN_HOMOLOG_A1
CDY32496	GSBRNA2T00052474001	BnaA09g51000D	BnSPI-4	AT1G03060::BEACH-DOMAIN_HOMOLOG_A1
CDY37442	GSBRNA2T00064021001	BnaC08g45800D	BnSPI-5	AT1G03060::BEACH-DOMAIN_HOMOLOG_A1
CDY67791	GSBRNA2T00066843001	BnaAnng25150D	BnSPI-6	AT1G03060::BEACH-DOMAIN_HOMOLOG_A1
CDY69186	GSBRNA2T00083876001	BnaAnng29620D	BnSPI-7	AT1G03060::BEACH-DOMAIN_HOMOLOG_A1
CDX89914	GSBRNA2T00150397001	BnaA10g01680D	BnLFG4-1	AT1G03070::Bax_inhibitor-1_family_protein
CDY18147	GSBRNA2T00002670001	BnaC05g01700D	BnLFG4-2	AT1G03070::Bax_inhibitor-1_family_protein
CDX89913	GSBRNA2T00150396001	BnaA10g01690D	BnNET1D-1	AT1G03080::kinase_interacting_(KIP1-like)_family_protein
CDY18148	GSBRNA2T00002671001	BnaC05g01710D	BnNET1D-2	AT1G03080::kinase_interacting_(KIP1-like)_family_protein
CDY18149	GSBRNA2T00002672001	BnaC05g01720D	BnNET1D-3	AT1G03080::kinase_interacting_(KIP1-like)_family_protein
CDY37441	GSBRNA2T00064019001	BnaC08g45790D	BnNET1D-4	AT1G03080::kinase_interacting_(KIP1-like)_family_protein
CDY32497	GSBRNA2T00052477001	BnaA09g50990D	BnNET1D-5	AT1G03080::kinase_interacting_(KIP1-like)_family_protein
CDY32498	GSBRNA2T00052478001	BnaA09g50980D	BnMCCA-1	AT1G03090::methylcrotonyl-CoA_carboxylase_alpha_chain
CDY37440	GSBRNA2T00064018001	BnaC08g45780D	BnMCCA-2	AT1G03090::methylcrotonyl-CoA_carboxylase_alpha_chain
CDY15449	GSBRNA2T00089617001	BnaA08g27330D	BnTRM82-1	AT1G03110::Transducin/WD40_repeat-like_superfamily_protein
CDY18151	GSBRNA2T00002675001	BnaC05g01740D	BnTRM82-2	AT1G03110::Transducin/WD40_repeat-like_superfamily_protein
CDY52803	GSBRNA2T00007871001	BnaCnng23420D	BnTRM82-3	AT1G03110::Transducin/WD40_repeat-like_superfamily_protein
CDX89911	GSBRNA2T00150393001	BnaA10g01710D	BnTRM82-4	AT1G03110::Transducin/WD40_repeat-like_superfamily_protein
CDY18152	GSBRNA2T00002676001	BnaC05g01750D	BnATRAB28-1	AT1G03120::responsive_to_abscisic_acid_28
CDX89910	GSBRNA2T00150392001	BnaA10g01720D	BnATRAB28-2	AT1G03120::responsive_to_abscisic_acid_28
CDX89909	GSBRNA2T00150391001	BnaA10g01730D	BnNAA20-1	AT1G03150::Acyl-CoA_N-acyltransferases_(NAT)_superfamily_protein
CDY15451	GSBRNA2T00089619001	BnaA08g27350D	BnNAA20-2	AT1G03150::Acyl-CoA_N-acyltransferases_(NAT)_superfamily_protein
CDY18154	GSBRNA2T00002678001	BnaC05g01770D	BnNAA20-3	AT1G03150::Acyl-CoA_N-acyltransferases_(NAT)_superfamily_protein
CDX86689	GSBRNA2T00145373001	BnaC08g00140D	BnFZL-1	AT1G03160::FZO-like_protein
CDY15452	GSBRNA2T00089620001	BnaA08g27360D	BnFZL-2	AT1G03160::FZO-like_protein
CDY18155	GSBRNA2T00002679001	BnaC05g01780D	BnFAF2-1	AT1G03170::FANTASTIC_four-like_protein_(DUF3049)
CDY15453	GSBRNA2T00089621001	BnaA08g27370D	BnFAF2-2	AT1G03170::FANTASTIC_four-like_protein_(DUF3049)
CDX86688	GSBRNA2T00145372001	BnaC08g00150D	BnFAF2-3	AT1G03170::FANTASTIC_four-like_protein_(DUF3049)
CDX89908	GSBRNA2T00150390001	BnaA10g01740D	BnFAF2-4	AT1G03170::FANTASTIC_four-like_protein_(DUF3049)
CDX86686	GSBRNA2T00145370001	BnaC08g00170D	BnXPD-1	AT1G03190::RAD3-like_DNA-binding_helicase_protein
CDY15454	GSBRNA2T00089622001	BnaA08g27380D	BnXPD-2	AT1G03190::RAD3-like_DNA-binding_helicase_protein
CDX89905	GSBRNA2T00150387001	BnaA10g01770D	BnCBSDUF4-1	AT1G03270::CBS_domain_protein_with_a_domain_protein_(DUF21)
CDY18162	GSBRNA2T00002686001	BnaC05g01850D	BnCBSDUF4-2	AT1G03270::CBS_domain_protein_with_a_domain_protein_(DUF21)
CDY32502	GSBRNA2T00052483001	BnaA09g50940D	BnCBSDUF4-3	AT1G03270::CBS_domain_protein_with_a_domain_protein_(DUF21)
CDY37433	GSBRNA2T00064011001	BnaC08g45710D	BnCBSDUF4-4	AT1G03270::CBS_domain_protein_with_a_domain_protein_(DUF21)
CDY37434	GSBRNA2T00064012001	BnaC08g45720D	BnCBSDUF4-5	AT1G03270::CBS_domain_protein_with_a_domain_protein_(DUF21)
CDX86680	GSBRNA2T00145361001	BnaC08g00230D	BnISA2-1	AT1G03310::debranching_enzyme_1
CDX89902	GSBRNA2T00150383001	BnaA10g01800D	BnISA2-2	AT1G03310::debranching_enzyme_1
CDY15458	GSBRNA2T00089626001	BnaA08g27420D	BnISA2-3	AT1G03310::debranching_enzyme_1
CDY18165	GSBRNA2T00002689001	BnaC05g01880D	BnISA2-4	AT1G03310::debranching_enzyme_1
CDX86679	GSBRNA2T00145360001	BnaC08g00240D	BnLSM2-1	AT1G03330::Small_nuclear_ribonucleoprotein_family_protein
CDY15459	GSBRNA2T00089627001	BnaA08g27430D	BnLSM2-2	AT1G03330::Small_nuclear_ribonucleoprotein_family_protein
CDX89900	GSBRNA2T00150381001	BnaA10g01820D	BnLSM2-3	AT1G03330::Small_nuclear_ribonucleoprotein_family_protein
CDX89897	GSBRNA2T00150378001	BnaA10g01850D	BnRRP4-1	AT1G03360::ribosomal_RNA_processing_4
CDY18167	GSBRNA2T00002691001	BnaC05g01900D	BnRRP4-2	AT1G03360::ribosomal_RNA_processing_4
CDY65500	GSBRNA2T00046717001	BnaC08g46410D	BnRRP4-3	AT1G03360::ribosomal_RNA_processing_4
CDX89896	GSBRNA2T00150376001	BnaA10g01860D	BnRF4-1	AT1G03365::RING/U-box_superfamily_protein
CDY18168	GSBRNA2T00002692001	BnaC05g01910D	BnRF4-2	AT1G03365::RING/U-box_superfamily_protein
CDX89895	GSBRNA2T00150375001	BnaA10g01870D	BnATG18G-1	AT1G03380::yeast_autophagy_18_G-like_protein
CDY18169	GSBRNA2T00002693001	BnaC05g01920D	BnATG18G-2	AT1G03380::yeast_autophagy_18_G-like_protein
CDX89894	GSBRNA2T00150374001	BnaA10g01880D	BnATG18G-3	AT1G03380::yeast_autophagy_18_G-like_protein
CDX89892	GSBRNA2T00150371001	BnaA10g01900D	Bn2A6-1	AT1G03410::2-oxoglutarate_(2OG)_and_Fe(II)-dependent_oxygenase_superfamily_protein
CDY18171	GSBRNA2T00002695001	BnaC05g01940D	Bn2A6-2	AT1G03410::2-oxoglutarate_(2OG)_and_Fe(II)-dependent_oxygenase_superfamily_protein
CDY18172	GSBRNA2T00002697001	BnaC05g01950D	Bn2A6-3	AT1G03410::2-oxoglutarate_(2OG)_and_Fe(II)-dependent_oxygenase_superfamily_protein
CDX89890	GSBRNA2T00150369001	BnaA10g01920D	BnAHP5-1	AT1G03430::histidine-containing_phosphotransfer_factor_5
CDY64124	GSBRNA2T00040906001	BnaCnng43150D	BnNET3A-1	AT1G03470::Kinase_interacting_(KIP1-like)_family_protein
CDX89887	GSBRNA2T00150366001	BnaA10g01950D	BnNET3A-2	AT1G03470::Kinase_interacting_(KIP1-like)_family_protein
CDY32503	GSBRNA2T00052484001	BnaA09g50930D	BnNET3A-3	AT1G03470::Kinase_interacting_(KIP1-like)_family_protein
CDY37431	GSBRNA2T00064009001	BnaC08g45690D	BnNET3A-4	AT1G03470::Kinase_interacting_(KIP1-like)_family_protein
CDX89886	GSBRNA2T00150364001	BnaA10g01960D	BnCPX1-1	AT1G03475::Coproporphyrinogen_III_oxidase
CDY32504	GSBRNA2T00052485001	BnaA09g50920D	BnCPX1-2	AT1G03475::Coproporphyrinogen_III_oxidase
CDY37421	GSBRNA2T00063998001	BnaC08g45590D	BnCPX1-3	AT1G03475::Coproporphyrinogen_III_oxidase
CDY37430	GSBRNA2T00064008001	BnaC08g45680D	BnCPX1-4	AT1G03475::Coproporphyrinogen_III_oxidase
CDY64125	GSBRNA2T00040907001	BnaCnng43160D	BnCPX1-5	AT1G03475::Coproporphyrinogen_III_oxidase
CDY15462	GSBRNA2T00089630001	BnaA08g27460D	BnPCMP-E3-1	AT1G03510::Tetratricopeptide_repeat_(TPR)-like_superfamily_protein
CDY51393	GSBRNA2T00003320001	BnaC08g46300D	BnPCMP-E3-2	AT1G03510::Tetratricopeptide_repeat_(TPR)-like_superfamily_protein
CDY15463	GSBRNA2T00089631001	BnaA08g27470D	BnATNAF1-1	AT1G03530::nuclear_assembly_factor_1
CDY51392	GSBRNA2T00003319001	BnaC08g46290D	BnATNAF1-2	AT1G03530::nuclear_assembly_factor_1
CDY64129	GSBRNA2T00040910001	BnaCnng43190D	BnATNAF1-3	AT1G03530::nuclear_assembly_factor_1
CDY15464	GSBRNA2T00089632001	BnaA08g27480D	BnPCMP-E4-1	AT1G03540::Pentatricopeptide_repeat_(PPR-like)_superfamily_protein
CDY51391	GSBRNA2T00003318001	BnaC08g46280D	BnPCMP-E4-2	AT1G03540::Pentatricopeptide_repeat_(PPR-like)_superfamily_protein
CDX89883	GSBRNA2T00150360001	BnaA10g01990D	BnSCAMP2-1	AT1G03550::Secretory_carrier_membrane_protein_(SCAMP)_family_protein
CDY15465	GSBRNA2T00089633001	BnaA08g27490D	BnSCAMP2-2	AT1G03550::Secretory_carrier_membrane_protein_(SCAMP)_family_protein
CDY32505	GSBRNA2T00052486001	BnaA09g50910D	BnSCAMP2-3	AT1G03550::Secretory_carrier_membrane_protein_(SCAMP)_family_protein
CDY37420	GSBRNA2T00063997001	BnaC08g45580D	BnSCAMP2-4	AT1G03550::Secretory_carrier_membrane_protein_(SCAMP)_family_protein
CDY51390	GSBRNA2T00003317001	BnaC08g46270D	BnSCAMP2-5	AT1G03550::Secretory_carrier_membrane_protein_(SCAMP)_family_protein
CDY64131	GSBRNA2T00040911001	BnaCnng43200D	BnSCAMP2-6	AT1G03550::Secretory_carrier_membrane_protein_(SCAMP)_family_protein
CDX89881	GSBRNA2T00150358001	BnaA10g02010D	BnPPC6-6-1	AT1G03590::Protein_phosphatase_2C_family_protein
CDY15466	GSBRNA2T00089634001	BnaA08g27500D	BnPPC6-6-2	AT1G03590::Protein_phosphatase_2C_family_protein
CDY21964	GSBRNA2T00018299001	BnaC09g00700D	BnPPC6-6-3	AT1G03590::Protein_phosphatase_2C_family_protein
CDY48559	GSBRNA2T00091293001	BnaA09g01550D	BnPPC6-6-4	AT1G03590::Protein_phosphatase_2C_family_protein
CDY51389	GSBRNA2T00003316001	BnaC08g46260D	BnPPC6-6-5	AT1G03590::Protein_phosphatase_2C_family_protein
CDY69821	GSBRNA2T00092798001	BnaCnng65520D	BnPPC6-6-6	AT1G03590::Protein_phosphatase_2C_family_protein
CDY72088	GSBRNA2T00023567001	BnaAnng39860D	BnPSB27-1-1	AT1G03600::photosystem_II_family_protein
CDY70668	GSBRNA2T00005136001	BnaAnng34570D	BnPSB27-1-2	AT1G03600::photosystem_II_family_protein
CDY51388	GSBRNA2T00003315001	BnaC08g46250D	BnPSB27-1-3	AT1G03600::photosystem_II_family_protein
CDX89880	GSBRNA2T00150356001	BnaA10g02020D	BnPSB27-1-4	AT1G03600::photosystem_II_family_protein
CDX89877	GSBRNA2T00150352001	BnaA10g02050D	BnPORC-1	AT1G03630::protochlorophyllide_oxidoreductase_C
CDY15470	GSBRNA2T00089638001	BnaA08g27540D	BnPORC-2	AT1G03630::protochlorophyllide_oxidoreductase_C
CDY18175	GSBRNA2T00002701001	BnaC05g01980D	BnPORC-3	AT1G03630::protochlorophyllide_oxidoreductase_C
CDY51384	GSBRNA2T00003310001	BnaC08g46210D	BnPORC-4	AT1G03630::protochlorophyllide_oxidoreductase_C
CDY37416	GSBRNA2T00063993001	BnaC08g45540D	BnATHM1-1	AT1G03680::thioredoxin_M-type_1
CDY32507	GSBRNA2T00052489001	BnaA09g50890D	BnATHM1-2	AT1G03680::thioredoxin_M-type_1
CDY18181	GSBRNA2T00002707001	BnaC05g02040D	BnRING1B-1	AT1G03770::RING_1B
CDX89869	GSBRNA2T00150334001	BnaA10g02130D	BnRING1B-2	AT1G03770::RING_1B
CDX89868	GSBRNA2T00150333001	BnaA10g02140D	BnTPX2-1	AT1G03780::targeting_protein_for_XKLP2
CDY18183	GSBRNA2T00002709001	BnaC05g02060D	BnTPX2-2	AT1G03780::targeting_protein_for_XKLP2
CDY32512	GSBRNA2T00052495001	BnaA09g50840D	BnTPX2-3	AT1G03780::targeting_protein_for_XKLP2
CDY37411	GSBRNA2T00063988001	BnaC08g45490D	BnTPX2-4	AT1G03780::targeting_protein_for_XKLP2
CDY54919	GSBRNA2T00014819001	BnaC07g17070D	BnTPX2-5	AT1G03780::targeting_protein_for_XKLP2
CDX86670	GSBRNA2T00145340001	BnaC08g00330D	BnSOM-1	AT1G03790::Zinc_finger_C-x8-C-x5-C-x3-H_type_family_protein
CDX89867	GSBRNA2T00150332001	BnaA10g02150D	BnSOM-2	AT1G03790::Zinc_finger_C-x8-C-x5-C-x3-H_type_family_protein
CDY15473	GSBRNA2T00089642001	BnaA08g27570D	BnSOM-3	AT1G03790::Zinc_finger_C-x8-C-x5-C-x3-H_type_family_protein
CDY18184	GSBRNA2T00002710001	BnaC05g02070D	BnSOM-4	AT1G03790::Zinc_finger_C-x8-C-x5-C-x3-H_type_family_protein
CDX89862	GSBRNA2T00150325001	BnaA10g02200D	BnMGP-1	AT1G03840::C2H2_and_C2HC_zinc_fingers_superfamily_protein
CDY18188	GSBRNA2T00002716001	BnaC05g02110D	BnMGP-2	AT1G03840::C2H2_and_C2HC_zinc_fingers_superfamily_protein
CDY32514	GSBRNA2T00052497001	BnaA09g50820D	BnMGP-3	AT1G03840::C2H2_and_C2HC_zinc_fingers_superfamily_protein
CDY72283	GSBRNA2T00026221001	BnaCnng76910D	BnMGP-4	AT1G03840::C2H2_and_C2HC_zinc_fingers_superfamily_protein
CDX86666	GSBRNA2T00145334001	BnaC08g00370D	BnPHB2-1	AT1G03860::prohibitin_2
CDX89860	GSBRNA2T00150323001	BnaA10g02220D	BnPHB2-2	AT1G03860::prohibitin_2
CDY10095	GSBRNA2T00031895001	BnaC08g43560D	BnPHB2-3	AT1G03860::prohibitin_2
CDY15478	GSBRNA2T00089648001	BnaA08g27620D	BnPHB2-4	AT1G03860::prohibitin_2
CDY18191	GSBRNA2T00002719001	BnaC05g02140D	BnPHB2-5	AT1G03860::prohibitin_2
CDY32517	GSBRNA2T00052501001	BnaA09g50790D	BnPHB2-6	AT1G03860::prohibitin_2
CDX89859	GSBRNA2T00150322001	BnaA10g02230D	BnFLA9-1	AT1G03870::FASCICLIN-like_arabinoogalactan_9
CDY18192	GSBRNA2T00002720001	BnaC05g02150D	BnFLA9-2	AT1G03870::FASCICLIN-like_arabinoogalactan_9
CDX89858	GSBRNA2T00150321001	BnaA10g02240D	BnCRB-1	AT1G03880::cruciferin_2
CDY18193	GSBRNA2T00002721001	BnaC05g02160D	BnCRB-2	AT1G03880::cruciferin_2
CDY10094	GSBRNA2T00031894001	BnaC08g43570D	BnCRD-1	AT1G03890::RmlC-like_cupins_superfamily_protein
CDY32518	GSBRNA2T00052502001	BnaA09g50780D	BnCRD-2	AT1G03890::RmlC-like_cupins_superfamily_protein
CDY10092	GSBRNA2T00031892001	BnaC08g43590D	BnCRD-3	AT1G03890::RmlC-like_cupins_superfamily_protein
CDX86664	GSBRNA2T00145332001	BnaC08g00390D	BnATNAP4-1	AT1G03900::non-intrinsic_ABC_protein_4
CDX89856	GSBRNA2T00150319001	BnaA10g02260D	BnATNAP4-2	AT1G03900::non-intrinsic_ABC_protein_4
CDY15480	GSBRNA2T00089650001	BnaA08g27640D	BnATNAP4-3	AT1G03900::non-intrinsic_ABC_protein_4
CDY18195	GSBRNA2T00002723001	BnaC05g02180D	BnATNAP4-4	AT1G03900::non-intrinsic_ABC_protein_4
CDX86663	GSBRNA2T00145331001	BnaC08g00400D	BnABCI19-1	AT1G03905::P-loop_containing_nucleoside_triphosphate_hydrolases_superfamily_protein
CDY15481	GSBRNA2T00089651001	BnaA08g27650D	BnABCI19-2	AT1G03905::P-loop_containing_nucleoside_triphosphate_hydrolases_superfamily_protein
CDX86662	GSBRNA2T00145330001	BnaC08g00410D	BnABCI19-3	AT1G03905::P-loop_containing_nucleoside_triphosphate_hydrolases_superfamily_protein
CDX89855	GSBRNA2T00150318001	BnaA10g02270D	BnCTN-1	AT1G03910::cactus-binding_carboxy-terminal%2C_cactin
CDY10090	GSBRNA2T00031890001	BnaC08g43610D	BnCTN-2	AT1G03910::cactus-binding_carboxy-terminal%2C_cactin
CDY32519	GSBRNA2T00052505001	BnaA09g50770D	BnCTN-3	AT1G03910::cactus-binding_carboxy-terminal%2C_cactin
CDX72595	GSBRNA2T00100139001	BnaC07g46170D	BnCTN-4	AT1G03910::cactus-binding_carboxy-terminal%2C_cactin
CDY10089	GSBRNA2T00031889001	BnaC08g43620D	BnCKL9-1	AT1G03930::dual_specificity_kinase_1
CDY13126	GSBRNA2T00070982001	BnaA09g16910D	BnCKL9-2	AT1G03930::dual_specificity_kinase_1
CDY32520	GSBRNA2T00052506001	BnaA09g50760D	BnCKL9-3	AT1G03930::dual_specificity_kinase_1
CDY36972	GSBRNA2T00063125001	BnaC09g17880D	BnCKL9-4	AT1G03930::dual_specificity_kinase_1
CDY54479	GSBRNA2T00014143001	BnaCnng27010D	BnCKL9-5	AT1G03930::dual_specificity_kinase_1
CDX89853	GSBRNA2T00150316001	BnaA10g02290D	BnVPS23月1日	AT1G03950::vacuolar_protein_sorting-associated_protein_2
CDY18196	GSBRNA2T00002725001	BnaC05g02190D	BnVPS23月2日	AT1G03950::vacuolar_protein_sorting-associated_protein_2
CDX86656	GSBRNA2T00145324001	BnaC08g00470D	BnVPS23月3日	AT1G03950::vacuolar_protein_sorting-associated_protein_2
CDX86655	GSBRNA2T00145323001	BnaC08g00480D	BnB''EPSILON-1	AT1G03960::Calcium-binding_EF_hand_family_protein
CDY13127	GSBRNA2T00070983001	BnaA09g16900D	BnB''EPSILON-2	AT1G03960::Calcium-binding_EF_hand_family_protein
CDY15483	GSBRNA2T00089653001	BnaA08g27670D	BnB''EPSILON-3	AT1G03960::Calcium-binding_EF_hand_family_protein
CDY36971	GSBRNA2T00063124001	BnaC09g17870D	BnB''EPSILON-4	AT1G03960::Calcium-binding_EF_hand_family_protein
CDX89852	GSBRNA2T00150315001	BnaA10g02300D	BnGBF4-1	AT1G03970::G-box_binding_factor_4
CDY18197	GSBRNA2T00002726001	BnaC05g02200D	BnGBF4-2	AT1G03970::G-box_binding_factor_4
CDX96939	GSBRNA2T00103856001	BnaC02g30770D	BnATPCS2-1	AT1G03980::phytochelatin_synthase_2
CDY54482	GSBRNA2T00014149001	BnaCnng27040D	BnATPCS2-10	AT1G03980::phytochelatin_synthase_2
CDY10088	GSBRNA2T00031888001	BnaC08g43630D	BnATPCS2-2	AT1G03980::phytochelatin_synthase_2
CDY13128	GSBRNA2T00070985001	BnaA09g16890D	BnATPCS2-3	AT1G03980::phytochelatin_synthase_2
CDY13130	GSBRNA2T00070987001	BnaA09g16870D	BnATPCS2-4	AT1G03980::phytochelatin_synthase_2
CDY14906	GSBRNA2T00084825001	BnaA02g22480D	BnATPCS2-5	AT1G03980::phytochelatin_synthase_2
CDY22312	GSBRNA2T00018781001	BnaA06g36340D	BnATPCS2-6	AT1G03980::phytochelatin_synthase_2
CDY32521	GSBRNA2T00052507001	BnaA09g50750D	BnATPCS2-7	AT1G03980::phytochelatin_synthase_2
CDY36967	GSBRNA2T00063119001	BnaC09g17830D	BnATPCS2-8	AT1G03980::phytochelatin_synthase_2
CDY36969	GSBRNA2T00063122001	BnaC09g17850D	BnATPCS2-9	AT1G03980::phytochelatin_synthase_2
CDX89851	GSBRNA2T00150314001	BnaA10g02310D	BnRIC8-1	AT1G03982::PAK-box/P21-Rho-binding_family_protein
CDY18198	GSBRNA2T00002727001	BnaC05g02210D	BnRIC8-2	AT1G03982::PAK-box/P21-Rho-binding_family_protein
CDX89850	GSBRNA2T00150312001	BnaA10g02320D	BnFAO1-1	AT1G03990::Long-chain_fatty_alcohol_dehydrogenase_family_protein
CDY18199	GSBRNA2T00002728001	BnaC05g02220D	BnFAO1-2	AT1G03990::Long-chain_fatty_alcohol_dehydrogenase_family_protein
CDX89848	GSBRNA2T00150309001	BnaA10g02340D	BnPSAT-1	AT1G04010::phospholipid_sterol_acyl_transferase_1
CDY10085	GSBRNA2T00031885001	BnaC08g43660D	BnPSAT-2	AT1G04010::phospholipid_sterol_acyl_transferase_1
CDY18201	GSBRNA2T00002730001	BnaC05g02240D	BnPSAT-3	AT1G04010::phospholipid_sterol_acyl_transferase_1
CDY32523	GSBRNA2T00052509001	BnaA09g50730D	BnPSAT-4	AT1G04010::phospholipid_sterol_acyl_transferase_1
CDY10084	GSBRNA2T00031884001	BnaC08g43670D	BnATBARD1-1	AT1G04020::breast_cancer_associated_RING_1
CDY32524	GSBRNA2T00052510001	BnaA09g50720D	BnATBARD1-2	AT1G04020::breast_cancer_associated_RING_1
CDX86653	GSBRNA2T00145321001	BnaC08g00500D	BnPRP39-1	AT1G04080::Tetratricopeptide_repeat_(TPR)-like_superfamily_protein
CDX89846	GSBRNA2T00150307001	BnaA10g02360D	BnPRP39-2	AT1G04080::Tetratricopeptide_repeat_(TPR)-like_superfamily_protein
CDY15486	GSBRNA2T00089656001	BnaA08g27700D	BnPRP39-3	AT1G04080::Tetratricopeptide_repeat_(TPR)-like_superfamily_protein
CDY18203	GSBRNA2T00002732001	BnaC05g02260D	BnPRP39-4	AT1G04080::Tetratricopeptide_repeat_(TPR)-like_superfamily_protein
CDX89843	GSBRNA2T00150304001	BnaA10g02390D	BnSBT12月1日	AT1G04110::Subtilase_family_protein
CDY18206	GSBRNA2T00002735001	BnaC05g02290D	BnSBT12月2日	AT1G04110::Subtilase_family_protein
CDX89842	GSBRNA2T00150301001	BnaA10g02400D	BnABCC5-1	AT1G04120::multidrug_resistance-associated_protein_5
CDY18207	GSBRNA2T00002736001	BnaC05g02300D	BnABCC5-2	AT1G04120::multidrug_resistance-associated_protein_5
CDY39771	GSBRNA2T00068569001	BnaA09g10230D	BnABCC5-3	AT1G04120::multidrug_resistance-associated_protein_5
CDY03309	GSBRNA2T00115884001	BnaC09g10390D	BnABCC5-4	AT1G04120::multidrug_resistance-associated_protein_5
CDY10078	GSBRNA2T00031878001	BnaC08g43730D	BnTPR2-1	AT1G04130::Tetratricopeptide_repeat_(TPR)-like_superfamily_protein
CDY32528	GSBRNA2T00052515001	BnaA09g50680D	BnTPR2-2	AT1G04130::Tetratricopeptide_repeat_(TPR)-like_superfamily_protein
CDX86626	GSBRNA2T00145285001	BnaC08g00770D	BnXI-B-1	AT1G04160::myosin_XI_B
CDY35211	GSBRNA2T00058118001	BnaA01g08200D	BnXI-B-10	AT1G04160::myosin_XI_B
CDY39766	GSBRNA2T00068562001	BnaA09g10180D	BnXI-B-11	AT1G04160::myosin_XI_B
CDY64313	GSBRNA2T00041107001	BnaC09g51820D	BnXI-B-12	AT1G04160::myosin_XI_B
CDY65572	GSBRNA2T00046824001	BnaCnng47770D	BnXI-B-13	AT1G04160::myosin_XI_B
CDX94736	GSBRNA2T00158158001	BnaC07g17450D	BnXI-B-2	AT1G04160::myosin_XI_B
CDY03315	GSBRNA2T00115901001	BnaC09g10330D	BnXI-B-3	AT1G04160::myosin_XI_B
CDY05734	GSBRNA2T00120785001	BnaC07g00690D	BnXI-B-4	AT1G04160::myosin_XI_B
CDY10075	GSBRNA2T00031873001	BnaC08g43760D	BnXI-B-5	AT1G04160::myosin_XI_B
CDY15512	GSBRNA2T00089682001	BnaA08g27960D	BnXI-B-6	AT1G04160::myosin_XI_B
CDY22325	GSBRNA2T00018798001	BnaA06g36470D	BnXI-B-7	AT1G04160::myosin_XI_B
CDY32531	GSBRNA2T00052518001	BnaA09g50650D	BnXI-B-8	AT1G04160::myosin_XI_B
CDY32922	GSBRNA2T00053116001	BnaA09g16710D	BnXI-B-9	AT1G04160::myosin_XI_B
CDX86651	GSBRNA2T00145319001	BnaC08g00520D	BnEIF2-1	AT1G04170::eukaryotic_translation_initiation_factor_2_gamma_subunit
CDX89841	GSBRNA2T00150298001	BnaA10g02410D	BnEIF2-2	AT1G04170::eukaryotic_translation_initiation_factor_2_gamma_subunit
CDY10074	GSBRNA2T00031871001	BnaC08g43770D	BnEIF2-3	AT1G04170::eukaryotic_translation_initiation_factor_2_gamma_subunit
CDY15488	GSBRNA2T00089658001	BnaA08g27720D	BnEIF2-4	AT1G04170::eukaryotic_translation_initiation_factor_2_gamma_subunit
CDY18208	GSBRNA2T00002737001	BnaC05g02310D	BnEIF2-5	AT1G04170::eukaryotic_translation_initiation_factor_2_gamma_subunit
CDY32532	GSBRNA2T00052519001	BnaA09g50640D	BnEIF2-6	AT1G04170::eukaryotic_translation_initiation_factor_2_gamma_subunit
CDX89837	GSBRNA2T00150294001	BnaA10g02450D	BnYUC9-1	AT1G04180::YUCCA_9
CDX94734	GSBRNA2T00158154001	BnaC07g17430D	BnYUC9-2	AT1G04180::YUCCA_9
CDY10073	GSBRNA2T00031870001	BnaC08g43780D	BnYUC9-3	AT1G04180::YUCCA_9
CDY18209	GSBRNA2T00002738001	BnaC05g02320D	BnYUC9-4	AT1G04180::YUCCA_9
CDY22326	GSBRNA2T00018799001	BnaA06g36480D	BnYUC9-5	AT1G04180::YUCCA_9
CDY32533	GSBRNA2T00052520001	BnaA09g50630D	BnYUC9-6	AT1G04180::YUCCA_9
CDX86650	GSBRNA2T00145318001	BnaC08g00530D	BnTPR3-1	AT1G04190::Tetratricopeptide_repeat_(TPR)-like_superfamily_protein
CDY15489	GSBRNA2T00089659001	BnaA08g27730D	BnTPR3-2	AT1G04190::Tetratricopeptide_repeat_(TPR)-like_superfamily_protein
CDX89834	GSBRNA2T00150291001	BnaA10g02480D	BnKCS2-1	AT1G04220::3-ketoacyl-CoA_synthase_2
CDX94721	GSBRNA2T00158110001	BnaC07g17300D	BnKCS2-2	AT1G04220::3-ketoacyl-CoA_synthase_2
CDX96912	GSBRNA2T00103800001	BnaC02g30500D	BnKCS2-3	AT1G04220::3-ketoacyl-CoA_synthase_2
CDY14892	GSBRNA2T00084798001	BnaA02g22340D	BnKCS2-4	AT1G04220::3-ketoacyl-CoA_synthase_2
CDY18212	GSBRNA2T00002741001	BnaC05g02350D	BnKCS2-5	AT1G04220::3-ketoacyl-CoA_synthase_2
CDY22336	GSBRNA2T00018812001	BnaA06g36580D	BnKCS2-6	AT1G04220::3-ketoacyl-CoA_synthase_2
CDY63070	GSBRNA2T00037895001	BnaCnng41340D	BnKCS2-7	AT1G04220::3-ketoacyl-CoA_synthase_2
CDY15491	GSBRNA2T00089661001	BnaA08g27750D	BnKCS2-8	AT1G04220::3-ketoacyl-CoA_synthase_2
CDY10069	GSBRNA2T00031866001	BnaC08g43820D	BnSHY2-1	AT1G04240::AUX/IAA_transcriptional_regulator_family_protein
CDX89833	GSBRNA2T00150290001	BnaA10g02490D	BnSHY2-2	AT1G04240::AUX/IAA_transcriptional_regulator_family_protein
CDY32536	GSBRNA2T00052523001	BnaA09g50600D	BnSHY2-3	AT1G04240::AUX/IAA_transcriptional_regulator_family_protein
CDY18213	GSBRNA2T00002742001	BnaC05g02360D	BnSHY2-4	AT1G04240::AUX/IAA_transcriptional_regulator_family_protein
CDX89832	GSBRNA2T00150288001	BnaA10g02500D	BnIAA17-1	AT1G04250::AUX/IAA_transcriptional_regulator_family_protein
CDY10068	GSBRNA2T00031865001	BnaC08g43830D	BnIAA17-2	AT1G04250::AUX/IAA_transcriptional_regulator_family_protein
CDY15493	GSBRNA2T00089663001	BnaA08g27770D	BnIAA17-3	AT1G04250::AUX/IAA_transcriptional_regulator_family_protein
CDY18214	GSBRNA2T00002743001	BnaC05g02370D	BnIAA17-4	AT1G04250::AUX/IAA_transcriptional_regulator_family_protein
CDY32537	GSBRNA2T00052524001	BnaA09g50590D	BnIAA17-5	AT1G04250::AUX/IAA_transcriptional_regulator_family_protein
CDY63072	GSBRNA2T00037898001	BnaCnng41350D	BnIAA17-6	AT1G04250::AUX/IAA_transcriptional_regulator_family_protein
CDY15494	GSBRNA2T00089664001	BnaA08g27780D	BnPRA1D-1	AT1G04260::CAMV_movement_protein_interacting_protein_7
CDX86646	GSBRNA2T00145312001	BnaC08g00570D	BnPRA1D-2	AT1G04260::CAMV_movement_protein_interacting_protein_7
CDX89831	GSBRNA2T00150286001	BnaA10g02510D	BnRPS15A-1	AT1G04270::cytosolic_ribosomal_protein_S15
CDY15495	GSBRNA2T00089665001	BnaA08g27790D	BnRPS15A-2	AT1G04270::cytosolic_ribosomal_protein_S15
CDY18215	GSBRNA2T00002744001	BnaC05g02380D	BnRPS15A-3	AT1G04270::cytosolic_ribosomal_protein_S15
CDX86645	GSBRNA2T00145311001	BnaC08g00580D	BnRPS15A-4	AT1G04270::cytosolic_ribosomal_protein_S15
CDY10067	GSBRNA2T00031863001	BnaC08g43840D	BnRPS15A-5	AT1G04270::cytosolic_ribosomal_protein_S15
CDY32538	GSBRNA2T00052526001	BnaA09g50580D	BnRPS15A-6	AT1G04270::cytosolic_ribosomal_protein_S15
CDX86642	GSBRNA2T00145308001	BnaC08g00610D	BnTRAF1B-1	AT1G04300::TRAF-like_superfamily_protein
CDX89828	GSBRNA2T00150283001	BnaA10g02540D	BnTRAF1B-2	AT1G04300::TRAF-like_superfamily_protein
CDY10066	GSBRNA2T00031862001	BnaC08g43850D	BnTRAF1B-3	AT1G04300::TRAF-like_superfamily_protein
CDY15498	GSBRNA2T00089668001	BnaA08g27820D	BnTRAF1B-4	AT1G04300::TRAF-like_superfamily_protein
CDY18218	GSBRNA2T00002747001	BnaC05g02410D	BnTRAF1B-5	AT1G04300::TRAF-like_superfamily_protein
CDY32539	GSBRNA2T00052527001	BnaA09g50570D	BnTRAF1B-6	AT1G04300::TRAF-like_superfamily_protein
CDX73257	GSBRNA2T00106289001	BnaC05g28490D	BnTRAF1B-7	AT1G04300::TRAF-like_superfamily_protein
CDX93823	GSBRNA2T00156602001	BnaA09g24230D	BnTRAF1B-8	AT1G04300::TRAF-like_superfamily_protein
CDY68000	GSBRNA2T00068404001	BnaAnng25830D	BnTRAF1B-9	AT1G04300::TRAF-like_superfamily_protein
CDX86641	GSBRNA2T00145307001	BnaC08g00620D	BnERS2-1	AT1G04310::ethylene_response_sensor_2
CDY67999	GSBRNA2T00068403001	BnaAnng25820D	BnERS2-2	AT1G04310::ethylene_response_sensor_2
CDY70681	GSBRNA2T00005307001	BnaCnng69330D	BnERS2-3	AT1G04310::ethylene_response_sensor_2
CDY10058	GSBRNA2T00031852001	BnaC08g43930D	BnATL1-1	AT1G04360::RING/U-box_superfamily_protein
CDY53186	GSBRNA2T00008739001	BnaAnng12110D	BnATL1-2	AT1G04360::RING/U-box_superfamily_protein
CDY60665	GSBRNA2T00029903001	BnaA10g27770D	BnATL1-3	AT1G04360::RING/U-box_superfamily_protein
CDY18224	GSBRNA2T00002754001	BnaC05g02470D	BnATL1-4	AT1G04360::RING/U-box_superfamily_protein
CDY60663	GSBRNA2T00029900001	BnaA10g27750D	BnERF14-1	AT1G04370::Ethylene-responsive_element_binding_factor_14
CDY18225	GSBRNA2T00002755001	BnaC05g02480D	BnERF14-2	AT1G04370::Ethylene-responsive_element_binding_factor_14
CDY10057	GSBRNA2T00031851001	BnaC08g43940D	BnERF14-3	AT1G04370::Ethylene-responsive_element_binding_factor_14
CDY53187	GSBRNA2T00008741001	BnaAnng12120D	BnERF14-4	AT1G04370::Ethylene-responsive_element_binding_factor_14
CDX86636	GSBRNA2T00145300001	BnaC08g00670D	BnCRY2-1	AT1G04400::cryptochrome_2
CDX89827	GSBRNA2T00150282001	BnaA10g02550D	BnCRY2-2	AT1G04400::cryptochrome_2
CDY15503	GSBRNA2T00089673001	BnaA08g27870D	BnCRY2-3	AT1G04400::cryptochrome_2
CDY18229	GSBRNA2T00002759001	BnaC05g02520D	BnCRY2-4	AT1G04400::cryptochrome_2
CDX89826	GSBRNA2T00150281001	BnaA10g02560D	BnMDH1-1	AT1G04410::Lactate/malate_dehydrogenase_family_protein
CDX98109	GSBRNA2T00105494001	BnaA06g08600D	BnMDH1-2	AT1G04410::Lactate/malate_dehydrogenase_family_protein
CDY15504	GSBRNA2T00089674001	BnaA08g27880D	BnMDH1-3	AT1G04410::Lactate/malate_dehydrogenase_family_protein
CDY18230	GSBRNA2T00002760001	BnaC05g02530D	BnMDH1-4	AT1G04410::Lactate/malate_dehydrogenase_family_protein
CDY32953	GSBRNA2T00053160001	BnaA09g16400D	BnMDH1-5	AT1G04410::Lactate/malate_dehydrogenase_family_protein
CDY43609	GSBRNA2T00076925001	BnaC09g17480D	BnMDH1-6	AT1G04410::Lactate/malate_dehydrogenase_family_protein
CDY67454	GSBRNA2T00063599001	BnaCnng55040D	BnMDH1-7	AT1G04410::Lactate/malate_dehydrogenase_family_protein
CDX89823	GSBRNA2T00150278001	BnaA10g02590D	BnCKL13-1	AT1G04440::casein_kinase_like_13
CDY59173	GSBRNA2T00025691001	BnaC08g50070D	BnCKL13-10	AT1G04440::casein_kinase_like_13
CDY14873	GSBRNA2T00084768001	BnaA02g22150D	BnCKL13-2	AT1G04440::casein_kinase_like_13
CDY18233	GSBRNA2T00002763001	BnaC05g02560D	BnCKL13-3	AT1G04440::casein_kinase_like_13
CDY32954	GSBRNA2T00053161001	BnaA09g16390D	BnCKL13-4	AT1G04440::casein_kinase_like_13
CDY43608	GSBRNA2T00076924001	BnaC09g17470D	BnCKL13-5	AT1G04440::casein_kinase_like_13
CDY53188	GSBRNA2T00008743001	BnaAnng12130D	BnCKL13-6	AT1G04440::casein_kinase_like_13
CDY56353	GSBRNA2T00019461001	BnaCnng30160D	BnCKL13-7	AT1G04440::casein_kinase_like_13
CDY69732	GSBRNA2T00092111001	BnaCnng65060D	BnCKL13-8	AT1G04440::casein_kinase_like_13
CDY10056	GSBRNA2T00031850001	BnaC08g43950D	BnCKL13-9	AT1G04440::casein_kinase_like_13
CDY59175	GSBRNA2T00025693001	BnaC08g50090D	BnRIC3-1	AT1G04450::ROP-interactive_CRIB_motif-containing_protein_3
CDY53191	GSBRNA2T00008747001	BnaAnng12160D	BnRIC3-2	AT1G04450::ROP-interactive_CRIB_motif-containing_protein_3
CDX86632	GSBRNA2T00145291001	BnaC08g00710D	BnRIC3-3	AT1G04450::ROP-interactive_CRIB_motif-containing_protein_3
CDY15507	GSBRNA2T00089677001	BnaA08g27910D	BnRIC3-4	AT1G04450::ROP-interactive_CRIB_motif-containing_protein_3
CDY59177	GSBRNA2T00025695001	BnaC08g50110D	BnRPL23A-1	AT1G04480::Ribosomal_protein_L14p/L23e_family_protein
CDY18235	GSBRNA2T00002765001	BnaC05g02580D	BnRPL23A-2	AT1G04480::Ribosomal_protein_L14p/L23e_family_protein
CDY53193	GSBRNA2T00008749001	BnaAnng12180D	BnRPL23A-3	AT1G04480::Ribosomal_protein_L14p/L23e_family_protein
CDX89821	GSBRNA2T00150276001	BnaA10g02610D	BnRPL23A-4	AT1G04480::Ribosomal_protein_L14p/L23e_family_protein
CDY15508	GSBRNA2T00089678001	BnaA08g27920D	BnRPL23A-5	AT1G04480::Ribosomal_protein_L14p/L23e_family_protein
CDX86631	GSBRNA2T00145290001	BnaC08g00720D	BnRPL23A-6	AT1G04480::Ribosomal_protein_L14p/L23e_family_protein
CDX86629	GSBRNA2T00145288001	BnaC08g00740D	BnPRP19A-1	AT1G04510::MOS4-associated_complex_3A
CDX89818	GSBRNA2T00150271001	BnaA10g02640D	BnPRP19A-2	AT1G04510::MOS4-associated_complex_3A
CDY15510	GSBRNA2T00089680001	BnaA08g27940D	BnPRP19A-3	AT1G04510::MOS4-associated_complex_3A
CDY17165	GSBRNA2T00095226001	BnaA05g10230D	BnPRP19A-4	AT1G04510::MOS4-associated_complex_3A
CDY18239	GSBRNA2T00002769001	BnaC05g02620D	BnPRP19A-5	AT1G04510::MOS4-associated_complex_3A
CDY19484	GSBRNA2T00009080001	BnaC04g11150D	BnPRP19A-6	AT1G04510::MOS4-associated_complex_3A
CDY23752	GSBRNA2T00024087001	BnaC04g43700D	BnPRP19A-7	AT1G04510::MOS4-associated_complex_3A
CDY37731	GSBRNA2T00064633001	BnaA04g19370D	BnPRP19A-8	AT1G04510::MOS4-associated_complex_3A
CDX89817	GSBRNA2T00150269001	BnaA10g02650D	BnCRRSP3-1	AT1G04520::plasmodesmata-located_protein_2
CDY17164	GSBRNA2T00095225001	BnaA05g10240D	BnCRRSP3-2	AT1G04520::plasmodesmata-located_protein_2
CDY18240	GSBRNA2T00002770001	BnaC05g02630D	BnCRRSP3-3	AT1G04520::plasmodesmata-located_protein_2
CDY19483	GSBRNA2T00009078001	BnaC04g11160D	BnCRRSP3-4	AT1G04520::plasmodesmata-located_protein_2
CDX89816	GSBRNA2T00150268001	BnaA10g02660D	BnTPR4-1	AT1G04530::Tetratricopeptide_repeat_(TPR)-like_superfamily_protein
CDY18241	GSBRNA2T00002771001	BnaC05g02640D	BnTPR4-2	AT1G04530::Tetratricopeptide_repeat_(TPR)-like_superfamily_protein
CDY59180	GSBRNA2T00025697001	BnaC08g50130D	BnTPR4-3	AT1G04530::Tetratricopeptide_repeat_(TPR)-like_superfamily_protein
CDY53196	GSBRNA2T00008754001	BnaAnng12210D	BnIAA12-1	AT1G04550::AUX/IAA_transcriptional_regulator_family_protein
CDY59182	GSBRNA2T00025700001	BnaC08g50150D	BnIAA12-2	AT1G04550::AUX/IAA_transcriptional_regulator_family_protein
CDX89814	GSBRNA2T00150266001	BnaA10g02680D	BnIAA12-3	AT1G04550::AUX/IAA_transcriptional_regulator_family_protein
CDY18243	GSBRNA2T00002773001	BnaC05g02660D	BnIAA12-4	AT1G04550::AUX/IAA_transcriptional_regulator_family_protein
CDX77070	GSBRNA2T00127647001	BnaC04g38650D	BnAAO4-1	AT1G04580::aldehyde_oxidase_4
CDX89810	GSBRNA2T00150262001	BnaA10g02720D	BnAAO4-2	AT1G04580::aldehyde_oxidase_4
CDY18247	GSBRNA2T00002777001	BnaC05g02700D	BnAAO4-3	AT1G04580::aldehyde_oxidase_4
CDY48200	GSBRNA2T00089019001	BnaA04g15640D	BnAAO4-4	AT1G04580::aldehyde_oxidase_4
CDX79520	GSBRNA2T00132270001	BnaC03g18560D	BnXI-A-1	AT1G04600::myosin_XI_A
CDX84695	GSBRNA2T00141975001	BnaA03g15350D	BnXI-A-2	AT1G04600::myosin_XI_A
CDY17154	GSBRNA2T00095215001	BnaA05g10340D	BnXI-A-3	AT1G04600::myosin_XI_A
CDY19473	GSBRNA2T00009063001	BnaC04g11260D	BnXI-A-4	AT1G04600::myosin_XI_A
CDX89807	GSBRNA2T00150259001	BnaA10g02750D	BnYUC3-1	AT1G04610::YUCCA_3
CDY17153	GSBRNA2T00095213001	BnaA05g10350D	BnYUC3-2	AT1G04610::YUCCA_3
CDY19472	GSBRNA2T00009061001	BnaC04g11270D	BnYUC3-3	AT1G04610::YUCCA_3
CDY53200	GSBRNA2T00008759001	BnaAnng12250D	BnYUC3-4	AT1G04610::YUCCA_3
CDY61147	GSBRNA2T00030626001	BnaC05g49050D	BnYUC3-5	AT1G04610::YUCCA_3
CDX89806	GSBRNA2T00150257001	BnaA10g02760D	BnHCAR-1	AT1G04620::coenzyme_F420_hydrogenase_family_/_dehydrogenase%2C_beta_subunit_family
CDY61146	GSBRNA2T00030625001	BnaC05g49040D	BnHCAR-2	AT1G04620::coenzyme_F420_hydrogenase_family_/_dehydrogenase%2C_beta_subunit_family
CDY53201	GSBRNA2T00008760001	BnaAnng12260D	BnMEE4-1	AT1G04630::GRIM-19_protein
CDY61145	GSBRNA2T00030624001	BnaC05g49030D	BnMEE4-2	AT1G04630::GRIM-19_protein
CDX89805	GSBRNA2T00150256001	BnaA10g02770D	BnMEE4-3	AT1G04630::GRIM-19_protein
CDY15513	GSBRNA2T00089683001	BnaA08g27970D	BnMEE4-4	AT1G04630::GRIM-19_protein
CDX86625	GSBRNA2T00145283001	BnaC08g00780D	BnMEE4-5	AT1G04630::GRIM-19_protein
CDY69269	GSBRNA2T00086126001	BnaUnng03160D	BnMEE4-6	AT1G04630::GRIM-19_protein
CDX86622	GSBRNA2T00145277001	BnaC08g00810D	BnLIP2-1	AT1G04640::lipoyltransferase_2
CDX89804	GSBRNA2T00150255001	BnaA10g02780D	BnLIP2-2	AT1G04640::lipoyltransferase_2
CDY61143	GSBRNA2T00030623001	BnaC05g49020D	BnLIP2-3	AT1G04640::lipoyltransferase_2
CDX86619	GSBRNA2T00145272001	BnaC08g00840D	BnLIP2-4	AT1G04640::lipoyltransferase_2
CDY15514	GSBRNA2T00089684001	BnaA08g27980D	BnLIP2-5	AT1G04640::lipoyltransferase_2
CDX86614	GSBRNA2T00145265001	BnaC08g00890D	BnKAB1-1	AT1G04690::potassium_channel_beta_subunit_1
CDX89797	GSBRNA2T00150248001	BnaA10g02850D	BnKAB1-2	AT1G04690::potassium_channel_beta_subunit_1
CDY15518	GSBRNA2T00089688001	BnaA08g28020D	BnKAB1-3	AT1G04690::potassium_channel_beta_subunit_1
CDY18250	GSBRNA2T00002780001	BnaC05g02730D	BnKAB1-4	AT1G04690::potassium_channel_beta_subunit_1
CDY18564	GSBRNA2T00005601001	BnaA01g26310D	BnKAB1-5	AT1G04690::potassium_channel_beta_subunit_1
CDX79511	GSBRNA2T00132261001	BnaC03g18470D	BnKAT1-1	AT1G04710::peroxisomal_3-ketoacyl-CoA_thiolase_4
CDX84701	GSBRNA2T00141982001	BnaA03g15290D	BnKAT1-2	AT1G04710::peroxisomal_3-ketoacyl-CoA_thiolase_4
CDX86611	GSBRNA2T00145261001	BnaC08g00920D	BnKAT1-3	AT1G04710::peroxisomal_3-ketoacyl-CoA_thiolase_4
CDY15520	GSBRNA2T00089692001	BnaA08g28040D	BnKAT1-4	AT1G04710::peroxisomal_3-ketoacyl-CoA_thiolase_4
CDY17140	GSBRNA2T00095199001	BnaA05g10480D	BnKAT1-5	AT1G04710::peroxisomal_3-ketoacyl-CoA_thiolase_4
CDY19452	GSBRNA2T00009021001	BnaC04g11470D	BnKAT1-6	AT1G04710::peroxisomal_3-ketoacyl-CoA_thiolase_4
CDY23766	GSBRNA2T00024113001	BnaC04g43560D	BnKAT1-7	AT1G04710::peroxisomal_3-ketoacyl-CoA_thiolase_4
CDY37750	GSBRNA2T00064654001	BnaA04g19180D	BnKAT1-8	AT1G04710::peroxisomal_3-ketoacyl-CoA_thiolase_4
CDX86609	GSBRNA2T00145259001	BnaC08g00940D	BnCTF18-1	AT1G04730::P-loop_containing_nucleoside_triphosphate_hydrolases_superfamily_protein
CDX89794	GSBRNA2T00150243001	BnaA10g02880D	BnCTF18-2	AT1G04730::P-loop_containing_nucleoside_triphosphate_hydrolases_superfamily_protein
CDY18253	GSBRNA2T00002783001	BnaC05g02760D	BnCTF18-3	AT1G04730::P-loop_containing_nucleoside_triphosphate_hydrolases_superfamily_protein
CDX79510	GSBRNA2T00132259001	BnaC03g18460D	BnVAMP721-1	AT1G04750::vesicle-associated_membrane_protein_721
CDY19450	GSBRNA2T00009019001	BnaC04g11490D	BnVAMP721-10	AT1G04750::vesicle-associated_membrane_protein_721
CDY23767	GSBRNA2T00024114001	BnaC04g43550D	BnVAMP721-11	AT1G04750::vesicle-associated_membrane_protein_721
CDX84702	GSBRNA2T00141983001	BnaA03g15280D	BnVAMP721-2	AT1G04750::vesicle-associated_membrane_protein_721
CDX86608	GSBRNA2T00145258001	BnaC08g00950D	BnVAMP721-3	AT1G04750::vesicle-associated_membrane_protein_721
CDX89793	GSBRNA2T00150242001	BnaA10g02890D	BnVAMP721-4	AT1G04750::vesicle-associated_membrane_protein_721
CDY06150	GSBRNA2T00122037001	BnaA09g50530D	BnVAMP721-5	AT1G04750::vesicle-associated_membrane_protein_721
CDY10053	GSBRNA2T00031846001	BnaC08g43980D	BnVAMP721-6	AT1G04750::vesicle-associated_membrane_protein_721
CDY15521	GSBRNA2T00089694001	BnaA08g28050D	BnVAMP721-7	AT1G04750::vesicle-associated_membrane_protein_721
CDY17139	GSBRNA2T00095198001	BnaA05g10490D	BnVAMP721-8	AT1G04750::vesicle-associated_membrane_protein_721
CDY18254	GSBRNA2T00002784001	BnaC05g02770D	BnVAMP721-9	AT1G04750::vesicle-associated_membrane_protein_721
CDX84731	GSBRNA2T00142016001	BnaA03g14990D	BnVAMP726-1	AT1G04760::vesicle-associated_membrane_protein_726
CDY12188	GSBRNA2T00061201001	BnaC04g12180D	BnVAMP726-2	AT1G04760::vesicle-associated_membrane_protein_726
CDX79472	GSBRNA2T00132213001	BnaC03g18080D	BnRPN2B-1	AT1G04810::26S_proteasome_regulatory_complex%2C_non-ATPase_subcomplex%2C_Rpn2/Psmd1_subunit
CDX84724	GSBRNA2T00142009001	BnaA03g15060D	BnRPN2B-2	AT1G04810::26S_proteasome_regulatory_complex%2C_non-ATPase_subcomplex%2C_Rpn2/Psmd1_subunit
CDY12178	GSBRNA2T00061185001	BnaC04g12080D	BnRPN2B-3	AT1G04810::26S_proteasome_regulatory_complex%2C_non-ATPase_subcomplex%2C_Rpn2/Psmd1_subunit
CDY19162	GSBRNA2T00006450001	BnaA04g19020D	BnRPN2B-4	AT1G04810::26S_proteasome_regulatory_complex%2C_non-ATPase_subcomplex%2C_Rpn2/Psmd1_subunit
CDY23791	GSBRNA2T00024153001	BnaC04g43310D	BnRPN2B-5	AT1G04810::26S_proteasome_regulatory_complex%2C_non-ATPase_subcomplex%2C_Rpn2/Psmd1_subunit
CDY60623	GSBRNA2T00029866001	BnaAnng17060D	BnRPN2B-6	AT1G04810::26S_proteasome_regulatory_complex%2C_non-ATPase_subcomplex%2C_Rpn2/Psmd1_subunit
CDX70890	GSBRNA2T00140791001	BnaC03g09740D	BnTUBA4-1	AT1G04820::tubulin_alpha-4_chain
CDY44941	GSBRNA2T00081099001	BnaA02g04460D	BnTUBA4-10	AT1G04820::tubulin_alpha-4_chain
CDY44942	GSBRNA2T00081100001	BnaA02g04470D	BnTUBA4-11	AT1G04820::tubulin_alpha-4_chain
CDY45043	GSBRNA2T00081298001	BnaA08g02320D	BnTUBA4-12	AT1G04820::tubulin_alpha-4_chain
CDY50974	GSBRNA2T00097853001	BnaA06g37700D	BnTUBA4-13	AT1G04820::tubulin_alpha-4_chain
CDY66630	GSBRNA2T00054670001	BnaCnng51680D	BnTUBA4-14	AT1G04820::tubulin_alpha-4_chain
CDY46272	GSBRNA2T00083629001	BnaC05g50610D	BnTUBA4-15	AT1G04820::tubulin_alpha-4_chain
CDX94647	GSBRNA2T00157971001	BnaC07g10110D	BnTUBA4-16	AT1G04820::tubulin_alpha-4_chain
CDX88875	GSBRNA2T00148964001	BnaA03g07740D	BnTUBA4-2	AT1G04820::tubulin_alpha-4_chain
CDY03583	GSBRNA2T00116325001	BnaC03g68420D	BnTUBA4-3	AT1G04820::tubulin_alpha-4_chain
CDY05559	GSBRNA2T00120504001	BnaA02g31320D	BnTUBA4-4	AT1G04820::tubulin_alpha-4_chain
CDY25017	GSBRNA2T00028840001	BnaC02g39910D	BnTUBA4-5	AT1G04820::tubulin_alpha-4_chain
CDY28123	GSBRNA2T00039091001	BnaC06g03040D	BnTUBA4-6	AT1G04820::tubulin_alpha-4_chain
CDY29334	GSBRNA2T00042896001	BnaA05g16010D	BnTUBA4-7	AT1G04820::tubulin_alpha-4_chain
CDY42294	GSBRNA2T00074534001	BnaC02g09000D	BnTUBA4-8	AT1G04820::tubulin_alpha-4_chain
CDY42295	GSBRNA2T00074535001	BnaC02g09010D	BnTUBA4-9	AT1G04820::tubulin_alpha-4_chain
CDX89782	GSBRNA2T00150224001	BnaA10g03000D	BnPCMP-H64-1	AT1G04840::Tetratricopeptide_repeat_(TPR)-like_superfamily_protein
CDY18263	GSBRNA2T00002798001	BnaC05g02860D	BnPCMP-H64-2	AT1G04840::Tetratricopeptide_repeat_(TPR)-like_superfamily_protein
CDY18264	GSBRNA2T00002799001	BnaC05g02870D	BnPCMP-H64-3	AT1G04840::Tetratricopeptide_repeat_(TPR)-like_superfamily_protein
CDX86602	GSBRNA2T00145251001	BnaC08g01010D	BnUBP2-1	AT1G04860::ubiquitin-specific_protease_2
CDY15525	GSBRNA2T00089698001	BnaA08g28090D	BnUBP2-2	AT1G04860::ubiquitin-specific_protease_2
CDY10052	GSBRNA2T00031845001	BnaC08g43990D	BnUBP2-3	AT1G04860::ubiquitin-specific_protease_2
CDY06151	GSBRNA2T00122038001	BnaA09g50520D	BnUBP2-4	AT1G04860::ubiquitin-specific_protease_2
CDY66138	GSBRNA2T00052152001	BnaAnng21610D	BnPRMT10-1	AT1G04870::protein_arginine_methyltransferase_10
CDY71161	GSBRNA2T00011768001	BnaCnng71640D	BnPRMT10-2	AT1G04870::protein_arginine_methyltransferase_10
CDY71180	GSBRNA2T00011937001	BnaAnng36410D	BnPRMT10-3	AT1G04870::protein_arginine_methyltransferase_10
CDY06152	GSBRNA2T00122039001	BnaA09g50510D	BnHMGB15-1	AT1G04880::HMG_(high_mobility_group)_box_protein_with_ARID/BRIGHT_DNA-binding_domain-containing_protein
CDY10051	GSBRNA2T00031844001	BnaC08g44000D	BnHMGB15-2	AT1G04880::HMG_(high_mobility_group)_box_protein_with_ARID/BRIGHT_DNA-binding_domain-containing_protein
CDX89780	GSBRNA2T00150221001	BnaA10g03020D	BnHMGB15-3	AT1G04880::HMG_(high_mobility_group)_box_protein_with_ARID/BRIGHT_DNA-binding_domain-containing_protein
CDX86601	GSBRNA2T00145250001	BnaC08g01020D	BnHMGB15-4	AT1G04880::HMG_(high_mobility_group)_box_protein_with_ARID/BRIGHT_DNA-binding_domain-containing_protein
CDY15526	GSBRNA2T00089699001	BnaA08g28100D	BnHMGB15-5	AT1G04880::HMG_(high_mobility_group)_box_protein_with_ARID/BRIGHT_DNA-binding_domain-containing_protein
CDY18266	GSBRNA2T00002801001	BnaC05g02890D	BnHMGB15-6	AT1G04880::HMG_(high_mobility_group)_box_protein_with_ARID/BRIGHT_DNA-binding_domain-containing_protein
CDX89777	GSBRNA2T00150217001	BnaA10g03050D	BnOFUT1-1	AT1G04910::O-fucosyltransferase_family_protein
CDY06155	GSBRNA2T00122042001	BnaA09g50480D	BnOFUT1-2	AT1G04910::O-fucosyltransferase_family_protein
CDY10050	GSBRNA2T00031843001	BnaC08g44010D	BnOFUT1-3	AT1G04910::O-fucosyltransferase_family_protein
CDY18269	GSBRNA2T00002804001	BnaC05g02920D	BnOFUT1-4	AT1G04910::O-fucosyltransferase_family_protein
CDX89776	GSBRNA2T00150216001	BnaA10g03060D	BnSPS3-1	AT1G04920::sucrose_phosphate_synthase_3F
CDY18270	GSBRNA2T00002805001	BnaC05g02930D	BnSPS3-2	AT1G04920::sucrose_phosphate_synthase_3F
CDX89774	GSBRNA2T00150214001	BnaA10g03080D	BnTIC20-I-1	AT1G04940::translocon_at_the_inner_envelope_membrane_of_chloroplasts_20
CDY18272	GSBRNA2T00002807001	BnaC05g02950D	BnTIC20-I-2	AT1G04940::translocon_at_the_inner_envelope_membrane_of_chloroplasts_20
CDX86595	GSBRNA2T00145241001	BnaC08g01080D	BnTAF6-1	AT1G04950::TATA_BOX_ASSOCIATED_FACTOR_II_59
CDX89773	GSBRNA2T00150213001	BnaA10g03090D	BnTAF6-2	AT1G04950::TATA_BOX_ASSOCIATED_FACTOR_II_59
CDY15530	GSBRNA2T00089703001	BnaA08g28140D	BnTAF6-3	AT1G04950::TATA_BOX_ASSOCIATED_FACTOR_II_59
CDY18273	GSBRNA2T00002808001	BnaC05g02960D	BnTAF6-4	AT1G04950::TATA_BOX_ASSOCIATED_FACTOR_II_59
CDX79497	GSBRNA2T00132244001	BnaC03g18330D	BnPDIL2-2-1	AT1G04980::PDI-like_2-2
CDY12149	GSBRNA2T00061148001	BnaC04g11790D	BnPDIL2-2-2	AT1G04980::PDI-like_2-2
CDY18278	GSBRNA2T00002813001	BnaC05g03010D	BnPDIL2-2-3	AT1G04980::PDI-like_2-2
CDY52544	GSBRNA2T00007246001	BnaA05g35030D	BnPDIL2-2-4	AT1G04980::PDI-like_2-2
CDY53400	GSBRNA2T00010621001	BnaAnng12480D	BnPDIL2-2-5	AT1G04980::PDI-like_2-2
CDY18281	GSBRNA2T00002816001	BnaC05g03040D	BnACO4-1	AT1G05010::ethylene-forming_enzyme
CDY53397	GSBRNA2T00010618001	BnaAnng12450D	BnACO4-2	AT1G05010::ethylene-forming_enzyme
CDX86594	GSBRNA2T00145240001	BnaC08g01090D	BnAP180-1	AT1G05020::ENTH/ANTH/VHS_superfamily_protein
CDY15531	GSBRNA2T00089704001	BnaA08g28150D	BnAP180-2	AT1G05020::ENTH/ANTH/VHS_superfamily_protein
CDY18283	GSBRNA2T00002818001	BnaC05g03060D	BnAP180-3	AT1G05020::ENTH/ANTH/VHS_superfamily_protein
CDY53396	GSBRNA2T00010617001	BnaAnng12440D	BnAP180-4	AT1G05020::ENTH/ANTH/VHS_superfamily_protein
CDY18282	GSBRNA2T00002817001	BnaC05g03050D	BnAP180-5	AT1G05020::ENTH/ANTH/VHS_superfamily_protein
CDX86582	GSBRNA2T00145221001	BnaC08g01210D	BnGTF2H2-1	AT1G05055::general_transcription_factor_II_H2
CDY15533	GSBRNA2T00089706001	BnaA08g28170D	BnGTF2H2-2	AT1G05055::general_transcription_factor_II_H2
CDY53390	GSBRNA2T00010611001	BnaAnng12380D	BnCLE20-1	AT1G05065::CLAVATA3/ESR-RELATED_20
CDY18287	GSBRNA2T00002824001	BnaC05g03100D	BnCLE20-2	AT1G05065::CLAVATA3/ESR-RELATED_20
CDY18290	GSBRNA2T00002827001	BnaC05g03130D	BnMAPKKK18-1	AT1G05100::mitogen-activated_protein_kinase_kinase_kinase_18
CDY53387	GSBRNA2T00010607001	BnaAnng12350D	BnMAPKKK18-2	AT1G05100::mitogen-activated_protein_kinase_kinase_kinase_18
CDY46831	GSBRNA2T00086275001	BnaA10g03150D	BnARASP2-1	AT1G05140::Peptidase_M50_family_protein
CDY49503	GSBRNA2T00093189001	BnaC05g03150D	BnARASP2-2	AT1G05140::Peptidase_M50_family_protein
CDY12205	GSBRNA2T00061224001	BnaC04g12350D	BnKAO1-1	AT1G05160::cytochrome_P450%2C_family_88%2C_subfamily_A%2C_polypeptide_3
CDY46834	GSBRNA2T00086278001	BnaA10g03180D	BnKAO1-2	AT1G05160::cytochrome_P450%2C_family_88%2C_subfamily_A%2C_polypeptide_3
CDY48265	GSBRNA2T00089135001	BnaA05g10890D	BnKAO1-3	AT1G05160::cytochrome_P450%2C_family_88%2C_subfamily_A%2C_polypeptide_3
CDY49505	GSBRNA2T00093191001	BnaC05g03170D	BnKAO1-4	AT1G05160::cytochrome_P450%2C_family_88%2C_subfamily_A%2C_polypeptide_3
CDY15804	GSBRNA2T00090112001	BnaC02g34230D	BnKAO1-5	AT1G05160::cytochrome_P450%2C_family_88%2C_subfamily_A%2C_polypeptide_3
CDY12206	GSBRNA2T00061225001	BnaC04g12360D	BnB3GALT2-1	AT1G05170::Galactosyltransferase_family_protein
CDY46836	GSBRNA2T00086280001	BnaA10g03200D	BnB3GALT2-2	AT1G05170::Galactosyltransferase_family_protein
CDY48266	GSBRNA2T00089136001	BnaA05g10880D	BnB3GALT2-3	AT1G05170::Galactosyltransferase_family_protein
CDY49507	GSBRNA2T00093193001	BnaC05g03190D	BnB3GALT2-4	AT1G05170::Galactosyltransferase_family_protein
CDY06162	GSBRNA2T00122056001	BnaA09g50410D	BnAXR1-1	AT1G05180::NAD(P)-binding_Rossmann-fold_superfamily_protein
CDX98913	GSBRNA2T00107020001	BnaC09g49220D	BnAXR1-10	AT1G05180::NAD(P)-binding_Rossmann-fold_superfamily_protein
CDY31150	GSBRNA2T00047239001	BnaA08g27000D	BnAXR1-11	AT1G05180::NAD(P)-binding_Rossmann-fold_superfamily_protein
CDY10045	GSBRNA2T00031836001	BnaC08g44060D	BnAXR1-2	AT1G05180::NAD(P)-binding_Rossmann-fold_superfamily_protein
CDY12209	GSBRNA2T00061228001	BnaC04g12390D	BnAXR1-3	AT1G05180::NAD(P)-binding_Rossmann-fold_superfamily_protein
CDY15536	GSBRNA2T00089710001	BnaA08g28200D	BnAXR1-4	AT1G05180::NAD(P)-binding_Rossmann-fold_superfamily_protein
CDY46837	GSBRNA2T00086281001	BnaA10g03210D	BnAXR1-5	AT1G05180::NAD(P)-binding_Rossmann-fold_superfamily_protein
CDY48269	GSBRNA2T00089139001	BnaA05g10850D	BnAXR1-6	AT1G05180::NAD(P)-binding_Rossmann-fold_superfamily_protein
CDY49508	GSBRNA2T00093194001	BnaC05g03200D	BnAXR1-7	AT1G05180::NAD(P)-binding_Rossmann-fold_superfamily_protein
CDY49510	GSBRNA2T00093197001	BnaC05g03220D	BnAXR1-8	AT1G05180::NAD(P)-binding_Rossmann-fold_superfamily_protein
CDY55450	GSBRNA2T00016852001	BnaC08g46380D	BnAXR1-9	AT1G05180::NAD(P)-binding_Rossmann-fold_superfamily_protein
CDY06163	GSBRNA2T00122057001	BnaA09g50400D	BnRPL6-1	AT1G05190::Ribosomal_protein_L6_family
CDY46838	GSBRNA2T00086282001	BnaA10g03220D	BnRPL6-2	AT1G05190::Ribosomal_protein_L6_family
CDY49511	GSBRNA2T00093198001	BnaC05g03230D	BnRPL6-3	AT1G05190::Ribosomal_protein_L6_family
CDY70611	GSBRNA2T00004827001	BnaAnng34360D	BnRPL6-4	AT1G05190::Ribosomal_protein_L6_family
CDY41816	GSBRNA2T00073727001	BnaC02g12270D	BnRPL6-5	AT1G05190::Ribosomal_protein_L6_family
CDX84735	GSBRNA2T00142020001	BnaA03g14950D	BnGLR34月1日	AT1G05200::glutamate_receptor_3
CDY06165	GSBRNA2T00122059001	BnaA09g50380D	BnGLR34月2日	AT1G05200::glutamate_receptor_3
CDY10044	GSBRNA2T00031834001	BnaC08g44070D	BnGLR34月3日	AT1G05200::glutamate_receptor_3
CDY12211	GSBRNA2T00061230001	BnaC04g12410D	BnGLR34月4日	AT1G05200::glutamate_receptor_3
CDY46839	GSBRNA2T00086284001	BnaA10g03230D	BnGLR34月5日	AT1G05200::glutamate_receptor_3
CDY48271	GSBRNA2T00089142001	BnaA05g10830D	BnGLR34月6日	AT1G05200::glutamate_receptor_3
CDY49512	GSBRNA2T00093199001	BnaC05g03240D	BnGLR34月7日	AT1G05200::glutamate_receptor_3
CDY66698	GSBRNA2T00055595001	BnaCnng51940D	BnGLR34月8日	AT1G05200::glutamate_receptor_3
CDY06167	GSBRNA2T00122062001	BnaA09g50360D	BnHDG2-1	AT1G05230::homeodomain_GLABROUS_2
CDY10041	GSBRNA2T00031829001	BnaC08g44100D	BnHDG2-2	AT1G05230::homeodomain_GLABROUS_2
CDY46842	GSBRNA2T00086287001	BnaA10g03260D	BnHDG2-3	AT1G05230::homeodomain_GLABROUS_2
CDY49515	GSBRNA2T00093202001	BnaC05g03270D	BnHDG2-4	AT1G05230::homeodomain_GLABROUS_2
CDY71572	GSBRNA2T00017268001	BnaCnng73480D	BnHDG2-5	AT1G05230::homeodomain_GLABROUS_2
CDY10043	GSBRNA2T00031833001	BnaC08g44080D	BnHDG2-6	AT1G05230::homeodomain_GLABROUS_2
CDY12213	GSBRNA2T00061232001	BnaC04g12430D	BnHDG2-7	AT1G05230::homeodomain_GLABROUS_2
CDY48272	GSBRNA2T00089143001	BnaA05g10820D	BnHDG2-8	AT1G05230::homeodomain_GLABROUS_2
CDY49516	GSBRNA2T00093203001	BnaC05g03280D	BnPER2-1	AT1G05240::Peroxidase_superfamily_protein
CDY15538	GSBRNA2T00089712001	BnaA08g28220D	BnPER2-2	AT1G05240::Peroxidase_superfamily_protein
CDY46844	GSBRNA2T00086289001	BnaA10g03280D	BnPER2-3	AT1G05240::Peroxidase_superfamily_protein
CDX75919	GSBRNA2T00123939001	BnaC03g40020D	BnPER2-4	AT1G05240::Peroxidase_superfamily_protein
CDY70734	GSBRNA2T00007094001	BnaAnng34770D	BnPER2-5	AT1G05240::Peroxidase_superfamily_protein
CDY65912	GSBRNA2T00050994001	BnaAnng21310D	BnPER2-1	AT1G05250::Peroxidase_superfamily_protein
CDY49517	GSBRNA2T00093204001	BnaC05g03290D	BnPER2-2	AT1G05250::Peroxidase_superfamily_protein
CDY65910	GSBRNA2T00050990001	BnaAnng21290D	BnPER2-3	AT1G05250::Peroxidase_superfamily_protein
CDY59801	GSBRNA2T00027743001	BnaAnng16320D	BnPER2-4	AT1G05250::Peroxidase_superfamily_protein
CDY69305	GSBRNA2T00086556001	BnaAnng29930D	BnPER2-5	AT1G05250::Peroxidase_superfamily_protein
CDY10038	GSBRNA2T00031825001	BnaC08g44130D	BnPER2-6	AT1G05250::Peroxidase_superfamily_protein
CDY10037	GSBRNA2T00031824001	BnaC08g44140D	BnPER3-1	AT1G05260::Peroxidase_superfamily_protein
CDY46845	GSBRNA2T00086290001	BnaA10g03290D	BnPER3-2	AT1G05260::Peroxidase_superfamily_protein
CDY49518	GSBRNA2T00093206001	BnaC05g03300D	BnPER3-3	AT1G05260::Peroxidase_superfamily_protein
CDY59800	GSBRNA2T00027742001	BnaAnng16310D	BnPER3-4	AT1G05260::Peroxidase_superfamily_protein
CDY10042	GSBRNA2T00031830001	BnaC08g44090D	BnPER3-5	AT1G05260::Peroxidase_superfamily_protein
CDY46862	GSBRNA2T00086311001	BnaA10g03460D	BnZIP5-1	AT1G05300::zinc_transporter_5_precursor
CDY66215	GSBRNA2T00052319001	BnaC05g49110D	BnZIP5-2	AT1G05300::zinc_transporter_5_precursor
CDY51189	GSBRNA2T00098398001	BnaC03g69030D	BnZIP5-3	AT1G05300::zinc_transporter_5_precursor
CDY10031	GSBRNA2T00031816001	BnaC08g44200D	BnPME8-1	AT1G05310::Pectin_lyase-like_superfamily_protein
CDY59792	GSBRNA2T00027736001	BnaAnng16250D	BnPME8-2	AT1G05310::Pectin_lyase-like_superfamily_protein
CDY68894	GSBRNA2T00080976001	BnaCnng60960D	BnPME8-3	AT1G05310::Pectin_lyase-like_superfamily_protein
CDY71138	GSBRNA2T00011598001	BnaAnng36260D	BnPME8-4	AT1G05310::Pectin_lyase-like_superfamily_protein
CDY10097	GSBRNA2T00031899001	BnaC05g03400D	BnPME8-5	AT1G05310::Pectin_lyase-like_superfamily_protein
CDY10028	GSBRNA2T00031813001	BnaC08g44230D	BnKMS2-1	AT1G05360::vacuole_membrane-like_protein
CDY59789	GSBRNA2T00027733001	BnaAnng16220D	BnKMS2-2	AT1G05360::vacuole_membrane-like_protein
CDY10105	GSBRNA2T00031908001	BnaC05g03480D	BnPSB27-2-1	AT1G05385::photosystem_II_11_kDa_protein-like_protein
CDY47290	GSBRNA2T00087100001	BnaA10g03560D	BnPSB27-2-2	AT1G05385::photosystem_II_11_kDa_protein-like_protein
CDY06168	GSBRNA2T00122064001	BnaA09g50350D	BnATOFP12-1	AT1G05420::ovate_family_protein_12
CDY10024	GSBRNA2T00031807001	BnaC08g44270D	BnATOFP12-2	AT1G05420::ovate_family_protein_12
CDY10112	GSBRNA2T00031915001	BnaC05g03550D	BnSDE3-1	AT1G05460::P-loop_containing_nucleoside_triphosphate_hydrolases_superfamily_protein
CDY47283	GSBRNA2T00087093001	BnaA10g03630D	BnSDE3-2	AT1G05460::P-loop_containing_nucleoside_triphosphate_hydrolases_superfamily_protein
CDX86576	GSBRNA2T00145206001	BnaC08g01270D	BnIP5P6-1	AT1G05470::DNAse_I-like_superfamily_protein
CDY10113	GSBRNA2T00031916001	BnaC05g03560D	BnIP5P6-2	AT1G05470::DNAse_I-like_superfamily_protein
CDY15360	GSBRNA2T00085650001	BnaC04g42630D	BnIP5P6-3	AT1G05470::DNAse_I-like_superfamily_protein
CDY15542	GSBRNA2T00089716001	BnaA08g28260D	BnIP5P6-4	AT1G05470::DNAse_I-like_superfamily_protein
CDY47282	GSBRNA2T00087092001	BnaA10g03640D	BnIP5P6-5	AT1G05470::DNAse_I-like_superfamily_protein
CDY60962	GSBRNA2T00030328001	BnaA04g28910D	BnIP5P6-6	AT1G05470::DNAse_I-like_superfamily_protein
CDY10021	GSBRNA2T00031804001	BnaC08g44300D	BnIP5P6-7	AT1G05470::DNAse_I-like_superfamily_protein
CDY10115	GSBRNA2T00031920001	BnaC05g03580D	BnCLSY3-1	AT1G05490::chromatin_remodeling_31
CDY47279	GSBRNA2T00087087001	BnaA10g03670D	BnCLSY3-2	AT1G05490::chromatin_remodeling_31
CDX86575	GSBRNA2T00145202001	BnaC08g01280D	BnSYT5-1	AT1G05500::Calcium-dependent_lipid-binding_(CaLB_domain)_family_protein
CDY10116	GSBRNA2T00031921001	BnaC05g03590D	BnSYT5-2	AT1G05500::Calcium-dependent_lipid-binding_(CaLB_domain)_family_protein
CDY15543	GSBRNA2T00089718001	BnaA08g28270D	BnSYT5-3	AT1G05500::Calcium-dependent_lipid-binding_(CaLB_domain)_family_protein
CDY47278	GSBRNA2T00087086001	BnaA10g03680D	BnSYT5-4	AT1G05500::Calcium-dependent_lipid-binding_(CaLB_domain)_family_protein
CDY10117	GSBRNA2T00031922001	BnaC05g03600D	BnOBAP1A-1	AT1G05510::naphthalene_1%2C2-dioxygenase_subunit_alpha_(DUF1264)
CDY47277	GSBRNA2T00087085001	BnaA10g03690D	BnOBAP1A-2	AT1G05510::naphthalene_1%2C2-dioxygenase_subunit_alpha_(DUF1264)
CDY10124	GSBRNA2T00031931001	BnaC05g03670D	BnUGT75B2-1	AT1G05530::UDP-glucosyl_transferase_75B2
CDY31602	GSBRNA2T00050117001	BnaA03g54500D	BnUGT75B2-2	AT1G05530::UDP-glucosyl_transferase_75B2
CDY46180	GSBRNA2T00083380001	BnaA01g23020D	BnUGT75B2-3	AT1G05530::UDP-glucosyl_transferase_75B2
CDY47274	GSBRNA2T00087082001	BnaA10g03720D	BnUGT75B2-4	AT1G05530::UDP-glucosyl_transferase_75B2
CDY71964	GSBRNA2T00022818001	BnaAnng39390D	BnUGT75B2-5	AT1G05530::UDP-glucosyl_transferase_75B2
CDX69678	GSBRNA2T00135706001	BnaA10g20270D	BnCALS1-1	AT1G05570::callose_synthase_1
CDY67378	GSBRNA2T00062855001	BnaC04g54270D	BnCALS1-10	AT1G05570::callose_synthase_1
CDX85677	GSBRNA2T00143415001	BnaA02g01360D	BnCALS1-2	AT1G05570::callose_synthase_1
CDX91152	GSBRNA2T00151945001	BnaC02g04450D	BnCALS1-3	AT1G05570::callose_synthase_1
CDX97217	GSBRNA2T00104218001	BnaC09g44080D	BnCALS1-4	AT1G05570::callose_synthase_1
CDY10125	GSBRNA2T00031932001	BnaC05g03680D	BnCALS1-5	AT1G05570::callose_synthase_1
CDY12242	GSBRNA2T00061282001	BnaC04g12720D	BnCALS1-6	AT1G05570::callose_synthase_1
CDY42080	GSBRNA2T00074120001	BnaA05g11060D	BnCALS1-7	AT1G05570::callose_synthase_1
CDY42084	GSBRNA2T00074125001	BnaA05g11020D	BnCALS1-8	AT1G05570::callose_synthase_1
CDY47273	GSBRNA2T00087081001	BnaA10g03730D	BnCALS1-9	AT1G05570::callose_synthase_1
CDY10128	GSBRNA2T00031936001	BnaC05g03710D	BnCHX23-1	AT1G05580::cation/H+_exchanger_23
CDY47266	GSBRNA2T00087071001	BnaA10g03800D	BnCHX23-2	AT1G05580::cation/H+_exchanger_23
CDX78174	GSBRNA2T00129480001	BnaA09g33690D	BnHEXO2-1	AT1G05590::beta-hexosaminidase_2
CDY06174	GSBRNA2T00122071001	BnaA09g50290D	BnHEXO2-2	AT1G05590::beta-hexosaminidase_2
CDY10018	GSBRNA2T00031801001	BnaC08g44330D	BnHEXO2-3	AT1G05590::beta-hexosaminidase_2
CDY10130	GSBRNA2T00031939001	BnaC05g03730D	BnAPS2-1	AT1G05610::ADP-glucose_pyrophosphorylase_small_subunit_2
CDY47264	GSBRNA2T00087069001	BnaA10g03820D	BnAPS2-2	AT1G05610::ADP-glucose_pyrophosphorylase_small_subunit_2
CDY06176	GSBRNA2T00122073001	BnaA09g50270D	BnURH2-1	AT1G05620::uridine-ribohydrolase_2
CDY10016	GSBRNA2T00031799001	BnaC08g44350D	BnURH2-2	AT1G05620::uridine-ribohydrolase_2
CDY15547	GSBRNA2T00089722001	BnaA08g28310D	BnURH2-3	AT1G05620::uridine-ribohydrolase_2
CDX86570	GSBRNA2T00145197001	BnaC08g01330D	BnURH2-4	AT1G05620::uridine-ribohydrolase_2
CDX86568	GSBRNA2T00145195001	BnaC08g01350D	BnURH2-5	AT1G05620::uridine-ribohydrolase_2
CDX86567	GSBRNA2T00145194001	BnaC08g01360D	BnAT5PTASE13-1	AT1G05630::Endonuclease/exonuclease/phosphatase_family_protein
CDY06178	GSBRNA2T00122075001	BnaA09g50250D	BnAT5PTASE13-2	AT1G05630::Endonuclease/exonuclease/phosphatase_family_protein
CDY10014	GSBRNA2T00031797001	BnaC08g44370D	BnAT5PTASE13-3	AT1G05630::Endonuclease/exonuclease/phosphatase_family_protein
CDY10132	GSBRNA2T00031941001	BnaC05g03750D	BnAT5PTASE13-4	AT1G05630::Endonuclease/exonuclease/phosphatase_family_protein
CDY15548	GSBRNA2T00089723001	BnaA08g28320D	BnAT5PTASE13-5	AT1G05630::Endonuclease/exonuclease/phosphatase_family_protein
CDY34516	GSBRNA2T00056900001	BnaC04g12830D	BnAT5PTASE13-6	AT1G05630::Endonuclease/exonuclease/phosphatase_family_protein
CDY42072	GSBRNA2T00074111001	BnaA05g11140D	BnAT5PTASE13-7	AT1G05630::Endonuclease/exonuclease/phosphatase_family_protein
CDY47263	GSBRNA2T00087068001	BnaA10g03830D	BnAT5PTASE13-8	AT1G05630::Endonuclease/exonuclease/phosphatase_family_protein
CDX86562	GSBRNA2T00145185001	BnaC08g01410D	BnUGT74E1-1	AT1G05675::UDP-Glycosyltransferase_superfamily_protein
CDY10139	GSBRNA2T00031949001	BnaC05g03820D	BnUGT74E1-2	AT1G05675::UDP-Glycosyltransferase_superfamily_protein
CDY15551	GSBRNA2T00089727001	BnaA08g28350D	BnUGT74E1-3	AT1G05675::UDP-Glycosyltransferase_superfamily_protein
CDY51326	GSBRNA2T00003215001	BnaA10g03470D	BnUGT74E1-4	AT1G05675::UDP-Glycosyltransferase_superfamily_protein
CDY70064	GSBRNA2T00096047001	BnaC08g46320D	BnUGT74E1-5	AT1G05675::UDP-Glycosyltransferase_superfamily_protein
CDX86561	GSBRNA2T00145184001	BnaC08g01420D	BnBT3-1	AT1G05690::BTB_and_TAZ_domain_protein_3
CDY15554	GSBRNA2T00089730001	BnaA08g28380D	BnBT3-2	AT1G05690::BTB_and_TAZ_domain_protein_3
CDY10140	GSBRNA2T00031950001	BnaC05g03830D	BnBT3-3	AT1G05690::BTB_and_TAZ_domain_protein_3
CDX86553	GSBRNA2T00145170001	BnaC08g01500D	BnPDE247-1	AT1G05750::Tetratricopeptide_repeat_(TPR)-like_superfamily_protein
CDY67841	GSBRNA2T00066942001	BnaAnng25350D	BnPDE247-2	AT1G05750::Tetratricopeptide_repeat_(TPR)-like_superfamily_protein
CDY10145	GSBRNA2T00031956001	BnaC05g03880D	BnRTM1-1	AT1G05760::Mannose-binding_lectin_superfamily_protein
CDY51323	GSBRNA2T00003212001	BnaA10g03500D	BnRTM1-2	AT1G05760::Mannose-binding_lectin_superfamily_protein
CDX84763	GSBRNA2T00142055001	BnaA03g14670D	BnDGL-1	AT1G05800::alpha/beta-Hydrolases_superfamily_protein
CDY10148	GSBRNA2T00031959001	BnaC05g03910D	BnDGL-2	AT1G05800::alpha/beta-Hydrolases_superfamily_protein
CDY51320	GSBRNA2T00003208001	BnaA10g03530D	BnDGL-3	AT1G05800::alpha/beta-Hydrolases_superfamily_protein
CDY10149	GSBRNA2T00031962001	BnaC05g03920D	BnBHLH128-1	AT1G05805::basic_helix-loop-helix_(bHLH)_DNA-binding_superfamily_protein
CDY51319	GSBRNA2T00003204001	BnaA10g03540D	BnBHLH128-2	AT1G05805::basic_helix-loop-helix_(bHLH)_DNA-binding_superfamily_protein
CDY10155	GSBRNA2T00031969001	BnaC05g03980D	BnBHLH128-3	AT1G05805::basic_helix-loop-helix_(bHLH)_DNA-binding_superfamily_protein
CDY10008	GSBRNA2T00031789001	BnaC08g44430D	BnARA-1	AT1G05810::Rab_GTPase-like_A5A_protein
CDY06181	GSBRNA2T00122078001	BnaA09g50220D	BnARA-2	AT1G05810::Rab_GTPase-like_A5A_protein
CDX86551	GSBRNA2T00145168001	BnaC08g01520D	BnSPPL5-1	AT1G05820::SIGNAL_PEPTIDE_PEPTIDASE-LIKE_5
CDY63797	GSBRNA2T00039641001	BnaA08g31760D	BnSPPL5-2	AT1G05820::SIGNAL_PEPTIDE_PEPTIDASE-LIKE_5
CDY06182	GSBRNA2T00122079001	BnaA09g50210D	BnATX2-1	AT1G05830::trithorax-like_protein_2
CDY10007	GSBRNA2T00031788001	BnaC08g44440D	BnATX2-2	AT1G05830::trithorax-like_protein_2
CDY15398	GSBRNA2T00085706001	BnaC04g42250D	BnATX2-3	AT1G05830::trithorax-like_protein_2
CDY19078	GSBRNA2T00006352001	BnaA04g18180D	BnATX2-4	AT1G05830::trithorax-like_protein_2
CDY10009	GSBRNA2T00031792001	BnaC08g44420D	BnATX2-5	AT1G05830::trithorax-like_protein_2
CDX86549	GSBRNA2T00145166001	BnaC08g01540D	BnCTL1-1	AT1G05850::Chitinase_family_protein
CDY10156	GSBRNA2T00031970001	BnaC05g03990D	BnCTL1-2	AT1G05850::Chitinase_family_protein
CDY47699	GSBRNA2T00087962001	BnaA10g03880D	BnCTL1-3	AT1G05850::Chitinase_family_protein
CDY63794	GSBRNA2T00039639001	BnaA08g31740D	BnCTL1-4	AT1G05850::Chitinase_family_protein
CDX70415	GSBRNA2T00140223001	BnaC03g04990D	BnARI5-1	AT1G05890::RING/U-box_superfamily_protein
CDY63791	GSBRNA2T00039637001	BnaA08g31720D	BnARI5-10	AT1G05890::RING/U-box_superfamily_protein
CDX91196	GSBRNA2T00152008001	BnaC02g04010D	BnARI5-11	AT1G05890::RING/U-box_superfamily_protein
CDX78438	GSBRNA2T00129825001	BnaA03g03500D	BnARI5-2	AT1G05890::RING/U-box_superfamily_protein
CDX84781	GSBRNA2T00142074001	BnaA03g14490D	BnARI5-3	AT1G05890::RING/U-box_superfamily_protein
CDX86547	GSBRNA2T00145164001	BnaC08g01560D	BnARI5-4	AT1G05890::RING/U-box_superfamily_protein
CDY10162	GSBRNA2T00031976001	BnaC05g04050D	BnARI5-5	AT1G05890::RING/U-box_superfamily_protein
CDY15392	GSBRNA2T00085698001	BnaC04g42310D	BnARI5-6	AT1G05890::RING/U-box_superfamily_protein
CDY19083	GSBRNA2T00006358001	BnaA04g18230D	BnARI5-7	AT1G05890::RING/U-box_superfamily_protein
CDY23938	GSBRNA2T00024442001	BnaC03g17530D	BnARI5-8	AT1G05890::RING/U-box_superfamily_protein
CDY47704	GSBRNA2T00087969001	BnaA10g03930D	BnARI5-9	AT1G05890::RING/U-box_superfamily_protein
CDY06185	GSBRNA2T00122082001	BnaA09g50180D	BnNTH2-1	AT1G05900::endonuclease_III_2
CDY10004	GSBRNA2T00031785001	BnaC08g44470D	BnNTH2-2	AT1G05900::endonuclease_III_2
CDY65396	GSBRNA2T00045739001	BnaAnng20490D	BnCAT9-1	AT1G05940::cationic_amino_acid_transporter_9
CDX86544	GSBRNA2T00145160001	BnaC08g01590D	BnCML7-1	AT1G05990::EF_hand_calcium-binding_protein_family
CDY63788	GSBRNA2T00039634001	BnaA08g31690D	BnCML7-2	AT1G05990::EF_hand_calcium-binding_protein_family
CDY06192	GSBRNA2T00122090001	BnaA09g50110D	BnCML7-3	AT1G05990::EF_hand_calcium-binding_protein_family
CDY09997	GSBRNA2T00031777001	BnaC08g44540D	BnCML7-4	AT1G05990::EF_hand_calcium-binding_protein_family
CDY09996	GSBRNA2T00031775001	BnaC08g44550D	BnCML7-5	AT1G05990::EF_hand_calcium-binding_protein_family
CDY09995	GSBRNA2T00031774001	BnaC08g44560D	BnUGT89C1-1	AT1G06000::UDP-Glycosyltransferase_superfamily_protein
CDX86539	GSBRNA2T00145155001	BnaC08g01640D	BnBBX24-1	AT1G06040::B-box_zinc_finger_family_protein
CDY10168	GSBRNA2T00031982001	BnaC05g04110D	BnBBX24-2	AT1G06040::B-box_zinc_finger_family_protein
CDY15558	GSBRNA2T00089735001	BnaA08g28420D	BnBBX24-3	AT1G06040::B-box_zinc_finger_family_protein
CDY47710	GSBRNA2T00087976001	BnaA10g03990D	BnBBX24-4	AT1G06040::B-box_zinc_finger_family_protein
CDY09992	GSBRNA2T00031771001	BnaC08g44590D	BnBBX24-5	AT1G06040::B-box_zinc_finger_family_protein
CDY06194	GSBRNA2T00122092001	BnaA09g50090D	BnBBX24-6	AT1G06040::B-box_zinc_finger_family_protein
CDY09991	GSBRNA2T00031770001	BnaC08g44600D	BnADS1-1	AT1G06080::delta_9_desaturase_1
CDY47714	GSBRNA2T00087981001	BnaA10g04030D	BnADS1-2	AT1G06080::delta_9_desaturase_1
CDX86535	GSBRNA2T00145151001	BnaC08g01680D	BnSKIP16-1	AT1G06110::SKP1/ASK-interacting_protein_16
CDY10172	GSBRNA2T00031987001	BnaC05g04150D	BnSKIP16-2	AT1G06110::SKP1/ASK-interacting_protein_16
CDY15562	GSBRNA2T00089739001	BnaA08g28460D	BnSKIP16-3	AT1G06110::SKP1/ASK-interacting_protein_16
CDY47716	GSBRNA2T00087983001	BnaA10g04050D	BnSKIP16-4	AT1G06110::SKP1/ASK-interacting_protein_16
CDX84792	GSBRNA2T00142087001	BnaA03g14380D	BnGLX2-4-1	AT1G06130::glyoxalase_2-4
CDY06198	GSBRNA2T00122101001	BnaA09g50050D	BnGLX2-4-2	AT1G06130::glyoxalase_2-4
CDY09988	GSBRNA2T00031766001	BnaC08g44630D	BnGLX2-4-3	AT1G06130::glyoxalase_2-4
CDY10797	GSBRNA2T00048641001	BnaA05g11390D	BnGLX2-4-4	AT1G06130::glyoxalase_2-4
CDY23947	GSBRNA2T00024451001	BnaC03g17440D	BnGLX2-4-5	AT1G06130::glyoxalase_2-4
CDY56607	GSBRNA2T00019787001	BnaCnng30690D	BnGLX2-4-6	AT1G06130::glyoxalase_2-4
CDY09714	GSBRNA2T00031387001	BnaC07g33470D	BnPCMP-E61-1	AT1G06140::Pentatricopeptide_repeat_(PPR)_superfamily_protein
CDY51302	GSBRNA2T00003106001	BnaA06g23440D	BnPCMP-E61-2	AT1G06140::Pentatricopeptide_repeat_(PPR)_superfamily_protein
CDX84528	GSBRNA2T00141765001	BnaC03g49720D	BnPCMP-E61-3	AT1G06140::Pentatricopeptide_repeat_(PPR)_superfamily_protein
CDY10175	GSBRNA2T00031990001	BnaC05g04180D	BnPCMP-E61-4	AT1G06140::Pentatricopeptide_repeat_(PPR)_superfamily_protein
CDY10176	GSBRNA2T00031991001	BnaC05g04190D	BnPCMP-E61-5	AT1G06140::Pentatricopeptide_repeat_(PPR)_superfamily_protein
CDY09986	GSBRNA2T00031763001	BnaC08g44650D	BnEMB1444-1	AT1G06143::basic_helix_loop_helix_DNA-binding_superfamily_protein
CDY10177	GSBRNA2T00031992001	BnaC05g04200D	BnEMB1444-2	AT1G06143::basic_helix_loop_helix_DNA-binding_superfamily_protein
CDY47719	GSBRNA2T00087987001	BnaA10g04080D	BnEMB1444-3	AT1G06143::basic_helix_loop_helix_DNA-binding_superfamily_protein
CDY10178	GSBRNA2T00031993001	BnaC05g04210D	BnERF094-1	AT1G06160::octadecanoid-responsive_AP2/ERF_59
CDY06202	GSBRNA2T00122107001	BnaA09g50010D	BnERF094-2	AT1G06160::octadecanoid-responsive_AP2/ERF_59
CDY09984	GSBRNA2T00031761001	BnaC08g44670D	BnERF094-3	AT1G06160::octadecanoid-responsive_AP2/ERF_59
CDY47720	GSBRNA2T00087989001	BnaA10g04090D	BnERF094-4	AT1G06160::octadecanoid-responsive_AP2/ERF_59
CDY10181	GSBRNA2T00031996001	BnaC05g04240D	BnBHLH89-1	AT1G06170::basic_helix-loop-helix_(bHLH)_DNA-binding_superfamily_protein
CDY47722	GSBRNA2T00087993001	BnaA10g04110D	BnBHLH89-2	AT1G06170::basic_helix-loop-helix_(bHLH)_DNA-binding_superfamily_protein
CDY10182	GSBRNA2T00031997001	BnaC05g04250D	BnATMYB13-1	AT1G06180::myb_domain_protein_13
CDY47723	GSBRNA2T00087995001	BnaA10g04120D	BnATMYB13-2	AT1G06180::myb_domain_protein_13
CDX86533	GSBRNA2T00145149001	BnaC08g01700D	BnTOL2-1	AT1G06210::ENTH/VHS/GAT_family_protein
CDY06201	GSBRNA2T00122106001	BnaA09g50020D	BnTOL2-2	AT1G06210::ENTH/VHS/GAT_family_protein
CDY09983	GSBRNA2T00031759001	BnaC08g44680D	BnTOL2-3	AT1G06210::ENTH/VHS/GAT_family_protein
CDY10185	GSBRNA2T00032000001	BnaC05g04280D	BnTOL2-4	AT1G06210::ENTH/VHS/GAT_family_protein
CDY15564	GSBRNA2T00089741001	BnaA08g28480D	BnTOL2-5	AT1G06210::ENTH/VHS/GAT_family_protein
CDY47726	GSBRNA2T00087998001	BnaA10g04150D	BnTOL2-6	AT1G06210::ENTH/VHS/GAT_family_protein
CDY69303	GSBRNA2T00086550001	BnaA06g39960D	BnTOL2-7	AT1G06210::ENTH/VHS/GAT_family_protein
CDY41088	GSBRNA2T00072411001	BnaA09g18670D	BnTOL2-8	AT1G06210::ENTH/VHS/GAT_family_protein
CDY47727	GSBRNA2T00087999001	BnaA10g04160D	BnTOL2-9	AT1G06210::ENTH/VHS/GAT_family_protein
CDY09982	GSBRNA2T00031758001	BnaC08g44690D	BnCLO-1	AT1G06220::Ribosomal_protein_S5/Elongation_factor_G/III/V_family_protein
CDY15566	GSBRNA2T00089743001	BnaA08g28500D	BnCLO-2	AT1G06220::Ribosomal_protein_S5/Elongation_factor_G/III/V_family_protein
CDY69302	GSBRNA2T00086549001	BnaA06g39950D	BnCLO-3	AT1G06220::Ribosomal_protein_S5/Elongation_factor_G/III/V_family_protein
CDY70689	GSBRNA2T00005322001	BnaCnng69360D	BnCLO-4	AT1G06220::Ribosomal_protein_S5/Elongation_factor_G/III/V_family_protein
CDY71233	GSBRNA2T00013470001	BnaAnng36610D	BnCLO-5	AT1G06220::Ribosomal_protein_S5/Elongation_factor_G/III/V_family_protein
CDX86532	GSBRNA2T00145147001	BnaC08g01710D	BnGTE4-1	AT1G06230::global_transcription_factor_group_E4
CDY06203	GSBRNA2T00122109001	BnaA09g50000D	BnGTE4-2	AT1G06230::global_transcription_factor_group_E4
CDY09981	GSBRNA2T00031757001	BnaC08g44700D	BnGTE4-3	AT1G06230::global_transcription_factor_group_E4
CDY15568	GSBRNA2T00089745001	BnaA08g28520D	BnGTE4-4	AT1G06230::global_transcription_factor_group_E4
CDY68605	GSBRNA2T00076009001	BnaAnng27790D	BnGTE4-5	AT1G06230::global_transcription_factor_group_E4
CDY72432	GSBRNA2T00029650001	BnaCnng77590D	BnGTE4-6	AT1G06230::global_transcription_factor_group_E4
CDY15567	GSBRNA2T00089744001	BnaA08g28510D	BnGTE4-7	AT1G06230::global_transcription_factor_group_E4
CDY72617	GSBRNA2T00033948001	BnaCnng78580D	BnLBD2-1	AT1G06280::LOB_domain-containing_protein_2
CDY15572	GSBRNA2T00089749001	BnaA08g28560D	BnLBD2-2	AT1G06280::LOB_domain-containing_protein_2
CDY10192	GSBRNA2T00032011001	BnaC05g04350D	BnACX3-1	AT1G06290::acyl-CoA_oxidase_3
CDY10194	GSBRNA2T00032013001	BnaC05g04370D	BnACX3-2	AT1G06290::acyl-CoA_oxidase_3
CDY57818	GSBRNA2T00022730001	BnaA10g28060D	BnACX3-3	AT1G06290::acyl-CoA_oxidase_3
CDY57822	GSBRNA2T00022733001	BnaA10g28090D	BnACX3-4	AT1G06290::acyl-CoA_oxidase_3
CDX97773	GSBRNA2T00105053001	BnaC04g41660D	BnASK9-1	AT1G06390::GSK3/SHAGGY-like_protein_kinase_1
CDY66894	GSBRNA2T00056795001	BnaCnng52760D	BnASK9-2	AT1G06390::GSK3/SHAGGY-like_protein_kinase_1
CDY06210	GSBRNA2T00122117001	BnaA09g49930D	BnRABA1A-1	AT1G06400::Ras-related_small_GTP-binding_family_protein
CDY09976	GSBRNA2T00031750001	BnaC08g44750D	BnRABA1A-2	AT1G06400::Ras-related_small_GTP-binding_family_protein
CDX86523	GSBRNA2T00145131001	BnaC08g01800D	BnTPS7-1	AT1G06410::trehalose-phosphatase/synthase_7
CDY15577	GSBRNA2T00089756001	BnaA08g28610D	BnTPS7-2	AT1G06410::trehalose-phosphatase/synthase_7
CDY10196	GSBRNA2T00032015001	BnaC05g04390D	BnTPS7-3	AT1G06410::trehalose-phosphatase/synthase_7
CDY06638	GSBRNA2T00122799001	BnaA10g04170D	BnTPS7-4	AT1G06410::trehalose-phosphatase/synthase_7
CDX86522	GSBRNA2T00145130001	BnaC08g01810D	BnFTSH8-1	AT1G06430::FTSH_protease_8
CDY06640	GSBRNA2T00122802001	BnaA10g04190D	BnFTSH8-2	AT1G06430::FTSH_protease_8
CDY10198	GSBRNA2T00032017001	BnaC05g04410D	BnFTSH8-3	AT1G06430::FTSH_protease_8
CDY10763	GSBRNA2T00048583001	BnaA05g11730D	BnFTSH8-4	AT1G06430::FTSH_protease_8
CDY15578	GSBRNA2T00089757001	BnaA08g28620D	BnFTSH8-5	AT1G06430::FTSH_protease_8
CDY52689	GSBRNA2T00007599001	BnaC04g54290D	BnFTSH8-6	AT1G06430::FTSH_protease_8
CDY06642	GSBRNA2T00122804001	BnaA10g04210D	BnACD321月1日	AT1G06460::alpha-crystallin_domain_32
CDY10200	GSBRNA2T00032019001	BnaC05g04430D	BnACD321月2日	AT1G06460::alpha-crystallin_domain_32
CDX86521	GSBRNA2T00145128001	BnaC08g01820D	BnACD321月3日	AT1G06460::alpha-crystallin_domain_32
CDY15579	GSBRNA2T00089760001	BnaA08g28630D	BnACD321月4日	AT1G06460::alpha-crystallin_domain_32
CDX67777	GSBRNA2T00098970001	BnaA07g18170D	BnCALS7-1	AT1G06490::glucan_synthase-like_7
CDX98348	GSBRNA2T00105901001	BnaC06g17090D	BnCALS7-2	AT1G06490::glucan_synthase-like_7
CDY06215	GSBRNA2T00122125001	BnaA09g49880D	BnCALS7-3	AT1G06490::glucan_synthase-like_7
CDY06644	GSBRNA2T00122806001	BnaA10g04230D	BnCALS7-4	AT1G06490::glucan_synthase-like_7
CDY09971	GSBRNA2T00031744001	BnaC08g44800D	BnCALS7-5	AT1G06490::glucan_synthase-like_7
[truncated: 99,984 more rows]

## Sheet: S10
Supplementary Table 10. SNPs and INDELs in miRNA target sites in rapeseed accessions.
[truncated: 411 more rows]

[truncated: 3 more sheets: S11 , S12, S13]
